# Supplementary material for: Investigation of the role of typhoid toxin in acute typhoid fever in a human challenge model
Source: Nat Med. 2019 Jul 3;25(7):1082–8. doi: 10.1038/s41591-019-0505-4 (PMC6892374; doi:10.1038/s41591-019-0505-4)
Supplement: Supplementary file 3 — Supplementary Data Tables 1–6 [file 41591_2019_505_MOESM3_ESM.xlsx]

## Sheet: Supp_Table 1
	All	Wild Type	Toxin-Negative
Number	40	21	19
Male sex, n (%)	24 (59%)	13 (62%)	11 (58%)
Age, Years,	29.6	27.8	30.6
median (range)	(19.4-51.6)	(20.7 – 51.6)	(19.4 – 44.2)
Ethnicity, n (%)
White British	30/40 (75%)	15/21 (71%)	15/19 (79%)
White (Other)	6/40 (15%)	4/21 (19%)	2/19 (11%)
Asian (Chinese)	1/40 (2.5%)	0/21 (0%)	1/19 (5%)
Black (Other)	1/40 (2.5%)	1/21 (5%)	0/19 (0%)
Other ethnic group	1/40 (2.5%)	0/21 (0%)	1/19 (5%)
Mixed	1/40 (2.5%)	1/21 (5%)	0/19 (0%)
Previous travel to enteric fever endemic area <6 months, n (%)1	17/40 (43%)	10/21 (48%)	7/19 (37%)
Alcohol consumption, any, n (%)	27/40 (64%)	15/21 (71%)	12/19 (63%)
Tobacco smoker, any,	7/40 (18%)	4/21 (19%)	3/19 (16%)
n (%)
Detectable anti-Vi IgG at screening2	21/40 (53%)	10/21 (48%)	11/19 (58%)
Table 1 - Baseline participant characteristics. 1 - Participants with prolonged travel or residence in an enteric fever endemic country were ineligible for enrolment. 2- Detectable anti-Vi IgG defined as any titre >7.4 EU/ml.

## Sheet: Supp_Table 2
	WT	TN	Relative Risk (95% CI)	p
Primary Outcome
Typhoid Fever Diagnosis, n (% attack rate – Composite endpoint)	15/21 (71%)	15/19 (79%)	1.11	0.72
			(0.8 - 1.6)
Attack rate 95% Confidence Interval, %	48-89%	54-94%	-	-
Primary Clinical Diagnosis, n (% diagnosed)	2/15 (13%)	0/15 (0%)	0	0.48
			(0-1.7)
Primary Microbiological Diagnosis, n (% diagnosed)	13/15(87%)	15/15 (100%)	0.8	0.22
			(0.5-1.0)
Detailed Mode of Diagnosis
S. Typhi bacteraemia without Fever =>38°C, n (% diagnosed)	5/15 (33%)	6/15(33%)	0.83	0.9
			(0.3-2.1)
S. Typhi bacteraemia preceding Fever ³38°C, n (% diagnosed)	8/15 (53%)	9/15(53%)	0.89	0.9
			(0.5-1.7)
Fever =>38°C for =>12hrs without S. Typhi bacteraemia, n (% diagnosed)	1/15 (7%)	0/15 (0%)	0	0.9
			(0-3.6)
Fever =>38°C preceding S. Typhi bacteraemia, n (% diagnosed)	1/15 (7%)	0/15 (0%)	0	0.9
			(0-3.6)
Time to diagnosis, Days, median (IQR)	7.05	5.25	-	0.23
	(5.08 - 8.31)	(5.01-6.14)
Severe Enteric Fever (Any), n	1/15 (7%)	4/15(27%)	0.25	0.32
			(0.04 - 1.4)
Systolic blood pressure <= 85mmHg	0/15 (0%)	0/15 (0%)	-	-
Oral Temperature =>40°C	0/15 (0%)	1/15 (7%)	0	0.9
			(0-3.6)
Significant lethargy or confusion	0/15 (0%)	0/15 (0%)	-	-
Gastrointestinal bleeding and/or perforation	0/15 (0%)	0/15 (0%)	-	-
Grade 4 laboratory abnormality	1/15 (7%)	3/15 (20%)	0.33	0.33
			(0.05 - 2.1)
Clinical Endpoints
Any temperature =>38°C n, (% diagnosed)	10/15 (67%)	9/15 (60%)	0.9	0.9
			(0.5 – 1.6)
Time to first temperature =>38°C , Days, Median (IQR)	6.43	6.03	-	0.77
	(3.47 - 13.6)	(4.54 - 7.98)
Fever Clearance Time, Hrs, Median (IQR)	53.15	44.92	-	0.71
	(23.0 - 87.4)	(12 - 96.6)
Microbiology - Blood culture
Any S. Typhi bacteraemia, n (% diagnosed)	14/15 (93%)	15/15 (100%)	0.93	0.9
			(0.7 - 1.1)
Time to S. Typhi bacteraemia, Days, Median (Range)	6.59	5.25		0.13
	(4.16 - 12.7)	(3.93 - 9.10)
Overall duration of S. Typhi bacteraemia, Days, Median (range)	30.3	47.6	-	<0.001*
	(3.6 - 49.4)	(28.9 - 97.0)
S. Typhi bacteraemia ³ 96 hours, n (% diagnosed)	0/15 (0%)	1/15 (7%)	0	0.9
			(0-3.6)
Quantitative Blood Culture (CFU/ml), Median (range)	0.20 (0 - 21)	0.55 (0 - 3)	-	0.44
Microbiology - Stool culture
Any S. Typhi stool shedding, n (% total)
All	13/21 (62%)	11/19 (58%)	1.07	0.9
			(0.6 - 1.8)
Typhoid fever diagnosed (TD)	9/15 (60%)	9/15 (60%)	1	0.9
			(0.5 - 1.8)
Typhoid fever NOT diagnosed (nTD)	4/6 (67%)	2/4 (50%)	1.33	0.9
			(0.4 - 4.8)
Table 2- Primary and secondary outcomes after challenge with wild-type S. Typhi Quailes strain and S. Typhi SB6000 typhoid-toxin deficient strain.Composite diagnostic endpoint = S. Typhi bacteraemia from blood culture sample collected ³72 hours from challenge and/or temperature³38°C lasting ³12 hours. Time to diagnosis defined as time from date/time of challenge to date/time of first temperature …

## Sheet: Supp_Table 3
Diagnostic Criteria	WT	TN	Relative Risk (95% CI)	p
Fever ≥37·5˚C (any duration)	14/21 (67%)	13/19 (68%)	0.96	0.9
			(0.5-1.9)
Fever ≥38˚C (any duration)	10/21 (48%)	9/19 (48%)	1.01	0.9
			(0.5-1.8)
Fever ≥37·5˚C (any duration) + S. Typhi bacteremia	12/21 (63%)	13/19 (57%)	0.8	0.46
			(0.4-1.5)
Fever ≥38·0˚C (any duration) + S. Typhi bacteremia	9/21 (45%)	9/19 (43%)	0.92	0.9
			(0.5-1.7)
Fever ≥38·0˚C (any duration) with subsequent bacteremia	7/21 (35%)	7/19 (33%)	0.93	0.9
			(0.5-1.7)
S. Typhi bacteremia or stool shedding	19/21 (90%)	17/19 (89%)	1.05	0.9
			(0.5 – 3.6)
Table 3 - Attack rates according to alternative diagnostic criteria. After challenge with WT strain and TN strains. P values were derived using two sided Fishers exact test for categorical variables

## Sheet: Supp_Table 4
Challenge Group	Criteria	Event	Challenge related	Comment
S. Typhi Wild Type	Grade 4 laboratory abnormality	Hypokalaemia	No	K+ 2.8 mmol/l
				48hrs after typhoid diagnosis
S. Typhi Toxin Negative	Abnormal Clinical Parameters	Pyrexia ≥40oC	Yes	Oral temperature of 40.1°C 24 hours post typhoid diagnosis
S. Typhi	Grade 4 laboratory abnormality	Hypokalaemia	No	K+ 2.9 mmol/l
Toxin Negative
S. Typhi	Grade 4 laboratory abnormality	Elevated C-reactive protein	Yes	C-reactive protein 214mg/l 48 hours post typhoid diagnosis
Toxin Negative
S. Typhi	Grade 4 laboratory abnormality	Elevated C-reactive protein	Yes	C-reactive protein 375mg/l 48 hours post typhoid diagnosis
Toxin Negative
Table 4 – Participants meeting criteria for severe typhoid fever

## Sheet: Supp_ Table 5 
Challenge Group	Criteria	Event	Challenge related	Comment
S. Typhi Wild-Type Quailes strain	Medically Important Event	Generalised tonic clonic seizure	No	Occurred 9 months after completion of challenge.Reported a history of childhood seizures that was not disclosed at screening or on available medical records. Commenced on anticonvulsants and ongoing follow up with neurology at end of study
S. Typhi Wild-Type Quailes strain	Medically Important Event	Deliberate self harm	No	Episode of deliberate self-harm 6 months after completion of challenge, attributed to an acute life stressor. No specific treatment was administered.
Table 5 - Serious adverse events

## Sheet: Supp_Table 6
		Headache	Malaise	Abdominal Pain	Anorexia	Nausea &	Myalgia	Arthralgia	Cough	Diarrhoea	Constipation
						Vomiting
S. Typhi	Any	15/15(100%)	15/15(100%)	12/15 (80%)	12/15 (80%)	11/15(73%)	11/15(73%)	11/15(73%)	11/15(73%)	11/15(73%)	11/15 (73%)
Toxin Negative	None	0/15 (0%)	0/15(0%)	3/15 (20%)	2/15(13%)	4/15(27%)	4/15 (27%)	4/15 (27%)	4/15 (27%)	4/15 (27%)	4/15 (27%)
	Mild	2/15 (13%)	4/15 (27%)	8/15(53%)	7/15 (47%)	8/15(53%)	2/15 (13%)	8/15 (53%)	8/15 (53%)	8/15 (53%)	8/15 (53%)
	Moderate	7/15 (47%)	5/15(33%)	4/15(27%)	6/15 (40%)	2/15 (13%)	2/15 (13%)	2/15 (13%)	2/15 (13%)	2/15 (13%)	2/15(13%)
	Severe	6/15 (40%)	6/15 (40%)	0/15(0%)	0/15(0%)	1/15(7%)	1/15(7%)	1/15(7%)	1/15(7%)	1/15(7%)	1/15(7%)
S. Typhi	Any	15/15 (100%)	15/15(100%)	8/15 (53%)	13/15 (87%)	9/15(60%)	9/15 (60%)	9/15 (60%)	9/15 (60%)	9/15 (60%)	9/15 (60%)
Wild Type	None	0/15 (0%)	0/15 (0%)	7/15 (47%)	2/15 (13%)	6/15(40%)	6/15 (40%)	6/15(40%)	6/15 (40%)	6/15(40%)	6/15(40%)
	Mild	2/15 (13%)	2/15 (13%)	3/15 (20%)	4/15(27%)	5/15(33%)	2/15 (13%)	5/15(33%)	5/15(33%)	5/15(33%)	5/15(33%)
	Moderate	4/15(27%)	5/15 (33%)	2/15(13%)	8/15 (53%)	2/15(13%)	2/15(13%)	2/15 (13%)	2/15 (13%)	2/15(13%)	2/15(13%)
	Severe	9/15 (60%)	8/15 (53%)	3/15 (20%)	1/15 (7%)	2/15(13%)	5/15(33%)	2/15(13%)	2/15 (13%)	2/15 (13%)	2/15(13%)
Table 6 - Solicited symptoms in participants diagnosed with typhoid fever according to challenge group. Displayed are percentage of participants reporting maximum symptom severity graded as mild (present but no interference with daily activity), moderate (some limitation of daily activity) or severe (unable to perform normal daily activity).
