# Supplementary material for: Investigation of the role of typhoid toxin in acute typhoid fever in a human challenge model
Source: Nat Med. 2019 Jul 3;25(7):1082–8. doi: 10.1038/s41591-019-0505-4 (PMC6892374; doi:10.1038/s41591-019-0505-4)
Supplement: Source Data Fig. 1 — Statistical Source Data [file 41591_2019_505_MOESM5_ESM.xlsx]

## Sheet: Fig_1_B
% of inoculum entering the cells
	Run 1	Run 2	Run 3	Mean	SEM
wt	3.6	6	3.8	4.46667	0.769
∆Typhoid Toxin	3.8	4.9	4.3	4.33333	0.318
Invasion performed with an m.o.i. of 50

## Sheet: Fig_1_C
Strain	Stage	Value
Mock	GO_G1	66.9
Mock	GO_G1	66.2
Mock	GO_G1	66.4
WT	GO_G1	37.6
WT	GO_G1	38.1
WT	GO_G1	34.9
TN	GO_G1	63.8
TN	GO_G1	64.5
TN	GO_G1	61.9
Mock	G2_M	18.7
Mock	G2_M	16.7
Mock	G2_M	17.2
WT	G2_M	55
WT	G2_M	53.4
WT	G2_M	52.8
TN	G2_M	22.2
TN	G2_M	20.3
TN	G2_M	19

## Sheet: Fig_1_D
Mouse_ID	Quailes-Ttcatalytic mutant	Strain	Marker
1	14400	ST-cdtBH160Q pltBS35A pltAE133A	Quailes-TTcatalytic mutant-KanR
2	19200	ST-cdtBH160Q pltBS35A pltAE133A	Quailes-TTcatalytic mutant-KanR
3	66000	ST-cdtBH160Q pltBS35A pltAE133A	Quailes-TTcatalytic mutant-KanR
4	20400	ST-cdtBH160Q pltBS35A pltAE133A	Quailes-TTcatalytic mutant-KanR
5	11580	ST-cdtBH160Q pltBS35A pltAE133A	Quailes-TTcatalytic mutant-KanR
6	34800	ST-cdtBH160Q pltBS35A pltAE133A	Quailes-TTcatalytic mutant-KanR
7	14880	ST-cdtBH160Q pltBS35A pltAE133A	Quailes-TTcatalytic mutant-KanR
8	9780	ST-cdtBH160Q pltBS35A pltAE133A	Quailes-TTcatalytic mutant-KanR
9	22020	ST-cdtBH160Q pltBS35A pltAE133A	Quailes-TTcatalytic mutant-KanR
10	5040	ST-cdtBH160Q pltBS35A pltAE133A	Quailes-TTcatalytic mutant-KanR
11	15960	ST-cdtBH160Q pltBS35A pltAE133A	Quailes-TTcatalytic mutant-KanR
12	7320	ST-cdtBH160Q pltBS35A pltAE133A	Quailes-TTcatalytic mutant-KanR
13	33960	ST-cdtBH160Q pltBS35A pltAE133A	Quailes-TTcatalytic mutant-KanR
14	10680	ST-cdtBH160Q pltBS35A pltAE133A	Quailes-TTcatalytic mutant-KanR
15	36360	ST-cdtBH160Q pltBS35A pltAE133A	Quailes-TTcatalytic mutant-CmR
16	10800	ST-cdtBH160Q pltBS35A pltAE133A	Quailes-TTcatalytic mutant-CmR
17	199200	ST-cdtBH160Q pltBS35A pltAE133A	Quailes-TTcatalytic mutant-CmR
18	33720	ST-cdtBH160Q pltBS35A pltAE133A	Quailes-TTcatalytic mutant-CmR
19	24960	ST-cdtBH160Q pltBS35A pltAE133A	Quailes-TTcatalytic mutant-CmR
20	31200	ST-cdtBH160Q pltBS35A pltAE133A	Quailes-TTcatalytic mutant-CmR
21	28800	ST-cdtBH160Q pltBS35A pltAE133A	Quailes-TTcatalytic mutant-CmR
22	34560	ST-cdtBH160Q pltBS35A pltAE133A	Quailes-TTcatalytic mutant-CmR
23	28800	ST-cdtBH160Q pltBS35A pltAE133A	Quailes-TTcatalytic mutant-CmR
24	28800	ST-cdtBH160Q pltBS35A pltAE133A	Quailes-TTcatalytic mutant-CmR
25	17520	ST-cdtBH160Q pltBS35A pltAE133A	Quailes-TTcatalytic mutant-CmR
26	24480	ST-cdtBH160Q pltBS35A pltAE133A	Quailes-TTcatalytic mutant-CmR
27	7560	ST-cdtBH160Q pltBS35A pltAE133A	Quailes-TTcatalytic mutant-CmR
28	6240	ST-cdtBH160Q pltBS35A pltAE133A	Quailes-TTcatalytic mutant-CmR
1	32400	ST-∆TT	Quailes-∆TT-CmR
2	39600	ST-∆TT	Quailes-∆TT-CmR
3	169200	ST-∆TT	Quailes-∆TT-CmR
4	58800	ST-∆TT	Quailes-∆TT-CmR
5	12900	ST-∆TT	Quailes-∆TT-CmR
6	75600	ST-∆TT	Quailes-∆TT-CmR
7	21240	ST-∆TT	Quailes-∆TT-CmR
8	16080	ST-∆TT	Quailes-∆TT-CmR
9	28200	ST-∆TT	Quailes-∆TT-CmR
10	15960	ST-∆TT	Quailes-∆TT-CmR
11	20640	ST-∆TT	Quailes-∆TT-CmR
12	16800	ST-∆TT	Quailes-∆TT-CmR
13	63720	ST-∆TT	Quailes-∆TT-CmR
14	20040	ST-∆TT	Quailes-∆TT-CmR
15	29100	ST-∆TT	Quailes-∆TT-KanR
16	9960	ST-∆TT	Quailes-∆TT-KanR
17	268800	ST-∆TT	Quailes-∆TT-KanR
18	30180	ST-∆TT	Quailes-∆TT-KanR
19	30240	ST-∆TT	Quailes-∆TT-KanR
20	51600	ST-∆TT	Quailes-∆TT-KanR
21	38400	ST-∆TT	Quailes-∆TT-KanR
22	33660	ST-∆TT	Quailes-∆TT-KanR
23	46800	ST-∆TT	Quailes-∆TT-KanR
24	42120	ST-∆TT	Quailes-∆TT-KanR
25	25860	ST-∆TT	Quailes-∆TT-KanR
26	30360	ST-∆TT	Quailes-∆TT-KanR
27	8700	ST-∆TT	Quailes-∆TT-KanR
28	8640	ST-∆TT	Quailes-∆TT-KanR
