# Supplementary material for: Investigation of the role of typhoid toxin in acute typhoid fever in a human challenge model
Source: Nat Med. 2019 Jul 3;25(7):1082–8. doi: 10.1038/s41591-019-0505-4 (PMC6892374; doi:10.1038/s41591-019-0505-4)
Supplement: Source Data Fig. 2 — Statistical Source Data [file 41591_2019_505_MOESM6_ESM.xlsx]

## Sheet: Fig_2_a
Allocation	Time_to_diagnosis_days	Diagnosed
WT	9	1
TN	10.2	1
WT	13.04	1
TN	6.02	1
WT	14.9	0
TN	6.02	1
TN	7.03	1
WT	14.9	0
TN	7.1	1
WT	10.46	1
TN	5.17	1
WT	6.02	1
TN	6	1
TN	8.06	1
WT	14.9	0
WT	13.28	1
WT	6.03	1
TN	6.32	1
WT	3.99	1
TN	8.36	1
TN	5.97	1
WT	14.9	0
TN	14.9	0
WT	14.9	0
TN	6.21	1
TN	14.9	0
WT	5.96	1
WT	7	1
WT	14.9	0
TN	7.02	1
WT	7	1
TN	5.1	1
WT	10.64	1
TN	14.9	0
WT	7.97	1
WT	6.33	1
TN	7.42	1
WT	10.08	1
WT	8.12	1
TN	14.9	0

## Sheet: Fig_2_bc
Lab ID	Date_Challenge	Batch	Batch_Ch	Status	Allocation	Dose
8253	2017-04-10 09:05:00	1	1_TN	TD	TN	21400
8253	2017-04-10 09:30:00	1	1_WT	TD	WT	23800
8253	2017-04-25 08:33:00	2	2_WT	nTD	WT	25200
8253	2017-04-25 09:04:00	2	2_TN	TD	TN	23100
8253	2017-04-25 09:25:00	2	2_TN	TD	TN	23100
8253	2017-04-25 09:44:00	2	2_WT	nTD	WT	25200
8253	2017-04-25 10:02:00	2	2_WT	TD	WT	25200
8253	2017-04-25 10:47:00	2	2_TN	TD	TN	23100
8253	2017-05-15 08:55:00	3	3_WT	TD	WT	28100
8253	2017-05-15 09:13:00	3	3_WT	TD	WT	28100
8253	2017-05-15 09:27:00	3	3_TN	TD	TN	26100
8253	2017-05-15 09:45:00	3	3_TN	TD	TN	26100
8253	2017-05-15 10:02:00	3	3_TN	TD	TN	26100
8253	2017-05-15 10:15:00	3	3_TN	TD	TN	26100
8253	2017-05-31 08:52:00	4	4_WT	nTD	WT	23700
8253	2017-05-31 09:15:00	4	4_WT	TD	WT	23700
8253	2017-05-31 09:34:00	4	4_WT	TD	WT	23700
8253	2017-06-19 09:40:00	5	5_WT	TD	WT	23600
8253	2017-06-19 09:45:00	5	5_WT	nTD	WT	23600
8253	2017-06-19 10:04:00	5	5_TN	TD	TN	24400
8253	2017-06-19 10:05:00	5	5_TN	TD	TN	24400
8253	2017-06-19 10:26:00	5	5_TN	TD	TN	24400
8253	2017-07-06 08:47:00	6	6_TN	TD	TN	25000
8253	2017-07-06 09:09:00	6	6_WT	TD	WT	27900
8253	2017-07-06 09:30:00	6	6_WT	nTD	WT	27900
8253	2017-07-06 09:50:00	6	6_TN	nTD	TN	25000
8253	2017-07-06 10:10:00	6	6_TN	nTD	TN	25000
8253	2017-07-06 10:30:00	6	6_TN	TD	TN	25000
8253	2017-07-06 10:39:00	6	6_WT	TD	WT	27900
8253	2017-07-06 10:52:00	6	6_WT	nTD	WT	27900
8253	2017-07-06 11:01:00	6	6_WT	TD	WT	27900
8253	2017-07-24 08:24:00	7	7_WT	TD	WT	25500
8253	2017-07-24 08:35:00	7	7_WT	TD	WT	25500
8253	2017-07-24 08:52:00	7	7_TN	TD	TN	25000
8253	2017-07-24 09:01:00	7	7_TN	nTD	TN	25000
8253	2017-07-24 09:14:00	7	7_WT	TD	WT	25500
8253	2017-07-24 09:24:00	7	7_TN	TD	TN	25000
8253	2017-07-24 09:37:00	7	7_WT	TD	WT	25500
8253	2017-07-24 09:54:00	7	7_WT	TD	WT	25500
8253	2017-08-01 09:28:00	8	8_TN	nTD	TN	23600

## Sheet: Fig_2_d
Allocation	Time_to_Fever	Status
TN	14.9	0
TN	14.9	0
TN	14.9	0
TN	14.9	0
TN	14.9	0
TN	6.02	1
TN	6.02	1
TN	14.9	0
TN	14.9	0
TN	14.9	0
TN	14.9	0
TN	7.4	1
TN	7.4	1
TN	14.9	0
TN	5.55	1
TN	4.54	1
TN	6.03	1
TN	7.33	1
TN	7.98	1
WT	14.9	0
WT	14.9	0
WT	14.9	0
WT	14.9	0
WT	14.9	0
WT	14.9	0
WT	8.45	1
WT	14.9	0
WT	10.47	1
WT	5.45	1
WT	13.58	1
WT	5.41	1
WT	3.47	1
WT	5.37	1
WT	6.43	1
WT	6.47	1
WT	14.9	0
WT	14.9	0
WT	14.9	0
WT	5	1
WT	7.52	1

## Sheet: Fig_2_e
Allocation	Fever_Clearance	Status
TN	57.62	1
TN	71	1
TN	75.33	1
TN	12	1
TN	32.33	1
TN	47.92	1
TN	96.58	1
TN	36.92	1
TN	38	1
WT	56.63	1
WT	38	1
WT	49.67	1
WT	23	1
WT	48.12	1
WT	59.5	1
WT	87.42	1
WT	61.38	1
WT	23.75	1
WT	70	1

## Sheet: Fig_2_f
ID	Symptom	Score	Group	Status	Study
41	Temperature_All	12	WT	TD	TYGER
41	Systolic_Hypertension	5	WT	TD	TYGER
41	Systolic_Hypotension	0	WT	TD	TYGER
41	Diastolic_Blood_Pressure	1	WT	TD	TYGER
41	Tachycardia	0	WT	TD	TYGER
41	Bradycardia	1	WT	TD	TYGER
41	Headache	15	WT	TD	TYGER
41	Malaise	23	WT	TD	TYGER
41	Anorexia	10	WT	TD	TYGER
41	Abdominal_ pain	2	WT	TD	TYGER
41	Nausea_ vomiting	1	WT	TD	TYGER
41	Myalgia	10	WT	TD	TYGER
41	Arthralgia	7	WT	TD	TYGER
41	Cough	0	WT	TD	TYGER
41	Diarrhoea	0	WT	TD	TYGER
41	Constipation	4	WT	TD	TYGER
41	Rash	0	WT	TD	TYGER
41	Hb_Decrease	0	WT	TD	TYGER
41	Leukocytosis	0	WT	TD	TYGER
41	Leukopaenia	9	WT	TD	TYGER
41	Neutropaenia	10	WT	TD	TYGER
41	Lymphopaenia	10	WT	TD	TYGER
41	Eosinophilia	0	WT	TD	TYGER
41	Thrombocytopaenia	1	WT	TD	TYGER
41	Hyponatraemia_Na+	0	WT	TD	TYGER
41	Hypernatraemia_Na+	1	WT	TD	TYGER
41	Hypokalaemia_K+	0	WT	TD	TYGER
41	Hyperkalaemia_K+	0	WT	TD	TYGER
41	Elevated_Urea	1	WT	TD	TYGER
41	Elevated_Creatinine	0	WT	TD	TYGER
41	Bilirubin	0	WT	TD	TYGER
41	ALT	0	WT	TD	TYGER
41	ALP	0	WT	TD	TYGER
41	ALB	0	WT	TD	TYGER
41	CRP	7	WT	TD	TYGER
41	Total_Score	130	WT	TD	TYGER
82	Temperature_All	2	TN	TD	TYGER
82	Systolic_Hypertension	4	TN	TD	TYGER
82	Systolic_Hypotension	0	TN	TD	TYGER
82	Diastolic_Blood_Pressure	5	TN	TD	TYGER
82	Tachycardia	0	TN	TD	TYGER
82	Bradycardia	0	TN	TD	TYGER
82	Headache	10	TN	TD	TYGER
82	Malaise	9	TN	TD	TYGER
82	Anorexia	6	TN	TD	TYGER
82	Abdominal_ pain	0	TN	TD	TYGER
82	Nausea_ vomiting	0	TN	TD	TYGER
82	Myalgia	0	TN	TD	TYGER
82	Arthralgia	0	TN	TD	TYGER
82	Cough	0	TN	TD	TYGER
82	Diarrhoea	0	TN	TD	TYGER
82	Constipation	9	TN	TD	TYGER
82	Rash	0	TN	TD	TYGER
82	Hb_Decrease	12	TN	TD	TYGER
82	Leukocytosis	0	TN	TD	TYGER
82	Leukopaenia	0	TN	TD	TYGER
82	Neutropaenia	3	TN	TD	TYGER
82	Lymphopaenia	3	TN	TD	TYGER
82	Eosinophilia	0	TN	TD	TYGER
82	Thrombocytopaenia	0	TN	TD	TYGER
82	Hyponatraemia_Na+	0	TN	TD	TYGER
82	Hypernatraemia_Na+	0	TN	TD	TYGER
82	Hypokalaemia_K+	5	TN	TD	TYGER
82	Hyperkalaemia_K+	0	TN	TD	TYGER
82	Elevated_Urea	0	TN	TD	TYGER
82	Elevated_Creatinine	0	TN	TD	TYGER
82	Bilirubin	0	TN	TD	TYGER
82	ALT	0	TN	TD	TYGER
82	ALP	0	TN	TD	TYGER
82	ALB	0	TN	TD	TYGER
82	CRP	9	TN	TD	TYGER
82	Total_Score	77	TN	TD	TYGER
123	Temperature_All	5	WT	TD	TYGER
123	Systolic_Hypertension	0	WT	TD	TYGER
123	Systolic_Hypotension	0	WT	TD	TYGER
123	Diastolic_Blood_Pressure	0	WT	TD	TYGER
123	Tachycardia	0	WT	TD	TYGER
123	Bradycardia	0	WT	TD	TYGER
123	Headache	1	WT	TD	TYGER
123	Malaise	1	WT	TD	TYGER
123	Anorexia	5	WT	TD	TYGER
123	Abdominal_ pain	4	WT	TD	TYGER
123	Nausea_ vomiting	0	WT	TD	TYGER
123	Myalgia	0	WT	TD	TYGER
123	Arthralgia	0	WT	TD	TYGER
123	Cough	0	WT	TD	TYGER
123	Diarrhoea	0	WT	TD	TYGER
123	Constipation	0	WT	TD	TYGER
123	Rash	0	WT	TD	TYGER
123	Hb_Decrease	20	WT	TD	TYGER
123	Leukocytosis	0	WT	TD	TYGER
123	Leukopaenia	0	WT	TD	TYGER
123	Neutropaenia	0	WT	TD	TYGER
123	Lymphopaenia	0	WT	TD	TYGER
123	Eosinophilia	0	WT	TD	TYGER
123	Thrombocytopaenia	0	WT	TD	TYGER
123	Hyponatraemia_Na+	0	WT	TD	TYGER
123	Hypernatraemia_Na+	2	WT	TD	TYGER
123	Hypokalaemia_K+	14	WT	TD	TYGER
123	Hyperkalaemia_K+	0	WT	TD	TYGER
123	Elevated_Urea	0	WT	TD	TYGER
123	Elevated_Creatinine	0	WT	TD	TYGER
123	Bilirubin	0	WT	TD	TYGER
123	ALT	0	WT	TD	TYGER
123	ALP	0	WT	TD	TYGER
123	ALB	0	WT	TD	TYGER
123	CRP	12	WT	TD	TYGER
123	Total_Score	64	WT	TD	TYGER
164	Temperature_All	15	TN	TD	TYGER
164	Systolic_Hypertension	0	TN	TD	TYGER
164	Systolic_Hypotension	0	TN	TD	TYGER
164	Diastolic_Blood_Pressure	0	TN	TD	TYGER
164	Tachycardia	0	TN	TD	TYGER
164	Bradycardia	0	TN	TD	TYGER
164	Headache	11	TN	TD	TYGER
164	Malaise	11	TN	TD	TYGER
164	Anorexia	6	TN	TD	TYGER
164	Abdominal_ pain	0	TN	TD	TYGER
164	Nausea_ vomiting	1	TN	TD	TYGER
164	Myalgia	7	TN	TD	TYGER
164	Arthralgia	1	TN	TD	TYGER
164	Cough	6	TN	TD	TYGER
164	Diarrhoea	0	TN	TD	TYGER
164	Constipation	0	TN	TD	TYGER
164	Rash	0	TN	TD	TYGER
164	Hb_Decrease	9	TN	TD	TYGER
164	Leukocytosis	0	TN	TD	TYGER
164	Leukopaenia	3	TN	TD	TYGER
164	Neutropaenia	2	TN	TD	TYGER
164	Lymphopaenia	9	TN	TD	TYGER
164	Eosinophilia	0	TN	TD	TYGER
164	Thrombocytopaenia	5	TN	TD	TYGER
164	Hyponatraemia_Na+	0	TN	TD	TYGER
164	Hypernatraemia_Na+	2	TN	TD	TYGER
164	Hypokalaemia_K+	15	TN	TD	TYGER
164	Hyperkalaemia_K+	0	TN	TD	TYGER
164	Elevated_Urea	0	TN	TD	TYGER
164	Elevated_Creatinine	0	TN	TD	TYGER
164	Bilirubin	0	TN	TD	TYGER
164	ALT	1	TN	TD	TYGER
164	ALP	0	TN	TD	TYGER
164	ALB	0	TN	TD	TYGER
164	CRP	12	TN	TD	TYGER
164	Total_Score	116	TN	TD	TYGER
205	Temperature_All	0	WT	nTD	TYGER
205	Systolic_Hypertension	0	WT	nTD	TYGER
205	Systolic_Hypotension	0	WT	nTD	TYGER
205	Diastolic_Blood_Pressure	0	WT	nTD	TYGER
205	Tachycardia	0	WT	nTD	TYGER
205	Bradycardia	0	WT	nTD	TYGER
205	Headache	4	WT	nTD	TYGER
205	Malaise	2	WT	nTD	TYGER
205	Anorexia	1	WT	nTD	TYGER
205	Abdominal_ pain	1	WT	nTD	TYGER
205	Nausea_ vomiting	0	WT	nTD	TYGER
205	Myalgia	2	WT	nTD	TYGER
205	Arthralgia	0	WT	nTD	TYGER
205	Cough	0	WT	nTD	TYGER
205	Diarrhoea	0	WT	nTD	TYGER
205	Constipation	0	WT	nTD	TYGER
205	Rash	0	WT	nTD	TYGER
205	Hb_Decrease	8	WT	nTD	TYGER
205	Leukocytosis	0	WT	nTD	TYGER
205	Leukopaenia	0	WT	nTD	TYGER
205	Neutropaenia	0	WT	nTD	TYGER
205	Lymphopaenia	0	WT	nTD	TYGER
205	Eosinophilia	0	WT	nTD	TYGER
205	Thrombocytopaenia	0	WT	nTD	TYGER
205	Hyponatraemia_Na+	0	WT	nTD	TYGER
205	Hypernatraemia_Na+	0	WT	nTD	TYGER
205	Hypokalaemia_K+	1	WT	nTD	TYGER
205	Hyperkalaemia_K+	0	WT	nTD	TYGER
205	Elevated_Urea	0	WT	nTD	TYGER
205	Elevated_Creatinine	0	WT	nTD	TYGER
205	Bilirubin	0	WT	nTD	TYGER
205	ALT	0	WT	nTD	TYGER
205	ALP	0	WT	nTD	TYGER
205	ALB	0	WT	nTD	TYGER
205	CRP	0	WT	nTD	TYGER
205	Total_Score	19	WT	nTD	TYGER
246	Temperature_All	18	TN	TD	TYGER
246	Systolic_Hypertension	0	TN	TD	TYGER
246	Systolic_Hypotension	0	TN	TD	TYGER
246	Diastolic_Blood_Pressure	1	TN	TD	TYGER
246	Tachycardia	0	TN	TD	TYGER
246	Bradycardia	0	TN	TD	TYGER
246	Headache	16	TN	TD	TYGER
246	Malaise	16	TN	TD	TYGER
246	Anorexia	18	TN	TD	TYGER
246	Abdominal_ pain	5	TN	TD	TYGER
246	Nausea_ vomiting	0	TN	TD	TYGER
246	Myalgia	14	TN	TD	TYGER
246	Arthralgia	11	TN	TD	TYGER
246	Cough	4	TN	TD	TYGER
246	Diarrhoea	0	TN	TD	TYGER
246	Constipation	0	TN	TD	TYGER
246	Rash	0	TN	TD	TYGER
246	Hb_Decrease	24	TN	TD	TYGER
246	Leukocytosis	1	TN	TD	TYGER
246	Leukopaenia	1	TN	TD	TYGER
246	Neutropaenia	2	TN	TD	TYGER
246	Lymphopaenia	3	TN	TD	TYGER
246	Eosinophilia	0	TN	TD	TYGER
246	Thrombocytopaenia	0	TN	TD	TYGER
246	Hyponatraemia_Na+	1	TN	TD	TYGER
246	Hypernatraemia_Na+	0	TN	TD	TYGER
246	Hypokalaemia_K+	1	TN	TD	TYGER
246	Hyperkalaemia_K+	0	TN	TD	TYGER
246	Elevated_Urea	0	TN	TD	TYGER
246	Elevated_Creatinine	0	TN	TD	TYGER
246	Bilirubin	0	TN	TD	TYGER
246	ALT	1	TN	TD	TYGER
246	ALP	0	TN	TD	TYGER
246	ALB	0	TN	TD	TYGER
246	CRP	7	TN	TD	TYGER
246	Total_Score	144	TN	TD	TYGER
287	Temperature_All	0	TN	TD	TYGER
287	Systolic_Hypertension	0	TN	TD	TYGER
287	Systolic_Hypotension	0	TN	TD	TYGER
287	Diastolic_Blood_Pressure	1	TN	TD	TYGER
287	Tachycardia	1	TN	TD	TYGER
287	Bradycardia	0	TN	TD	TYGER
287	Headache	1	TN	TD	TYGER
287	Malaise	3	TN	TD	TYGER
287	Anorexia	1	TN	TD	TYGER
287	Abdominal_ pain	0	TN	TD	TYGER
287	Nausea_ vomiting	0	TN	TD	TYGER
287	Myalgia	1	TN	TD	TYGER
287	Arthralgia	4	TN	TD	TYGER
287	Cough	0	TN	TD	TYGER
287	Diarrhoea	0	TN	TD	TYGER
287	Constipation	1	TN	TD	TYGER
287	Rash	0	TN	TD	TYGER
287	Hb_Decrease	11	TN	TD	TYGER
287	Leukocytosis	0	TN	TD	TYGER
287	Leukopaenia	0	TN	TD	TYGER
287	Neutropaenia	0	TN	TD	TYGER
287	Lymphopaenia	2	TN	TD	TYGER
287	Eosinophilia	0	TN	TD	TYGER
287	Thrombocytopaenia	0	TN	TD	TYGER
287	Hyponatraemia_Na+	0	TN	TD	TYGER
287	Hypernatraemia_Na+	0	TN	TD	TYGER
287	Hypokalaemia_K+	2	TN	TD	TYGER
287	Hyperkalaemia_K+	0	TN	TD	TYGER
287	Elevated_Urea	0	TN	TD	TYGER
287	Elevated_Creatinine	1	TN	TD	TYGER
287	Bilirubin	0	TN	TD	TYGER
287	ALT	0	TN	TD	TYGER
287	ALP	0	TN	TD	TYGER
287	ALB	0	TN	TD	TYGER
287	CRP	6	TN	TD	TYGER
287	Total_Score	35	TN	TD	TYGER
328	Temperature_All	0	WT	nTD	TYGER
328	Systolic_Hypertension	0	WT	nTD	TYGER
328	Systolic_Hypotension	0	WT	nTD	TYGER
328	Diastolic_Blood_Pressure	0	WT	nTD	TYGER
328	Tachycardia	0	WT	nTD	TYGER
328	Bradycardia	12	WT	nTD	TYGER
328	Headache	1	WT	nTD	TYGER
328	Malaise	0	WT	nTD	TYGER
328	Anorexia	0	WT	nTD	TYGER
328	Abdominal_ pain	0	WT	nTD	TYGER
328	Nausea_ vomiting	0	WT	nTD	TYGER
328	Myalgia	0	WT	nTD	TYGER
328	Arthralgia	0	WT	nTD	TYGER
328	Cough	0	WT	nTD	TYGER
328	Diarrhoea	0	WT	nTD	TYGER
328	Constipation	0	WT	nTD	TYGER
328	Rash	0	WT	nTD	TYGER
328	Hb_Decrease	6	WT	nTD	TYGER
328	Leukocytosis	0	WT	nTD	TYGER
328	Leukopaenia	0	WT	nTD	TYGER
328	Neutropaenia	6	WT	nTD	TYGER
328	Lymphopaenia	0	WT	nTD	TYGER
328	Eosinophilia	1	WT	nTD	TYGER
328	Thrombocytopaenia	1	WT	nTD	TYGER
328	Hyponatraemia_Na+	0	WT	nTD	TYGER
328	Hypernatraemia_Na+	0	WT	nTD	TYGER
328	Hypokalaemia_K+	3	WT	nTD	TYGER
328	Hyperkalaemia_K+	0	WT	nTD	TYGER
328	Elevated_Urea	0	WT	nTD	TYGER
328	Elevated_Creatinine	0	WT	nTD	TYGER
328	Bilirubin	0	WT	nTD	TYGER
328	ALT	0	WT	nTD	TYGER
328	ALP	0	WT	nTD	TYGER
328	ALB	0	WT	nTD	TYGER
328	CRP	0	WT	nTD	TYGER
328	Total_Score	30	WT	nTD	TYGER
369	Temperature_All	1	TN	TD	TYGER
369	Systolic_Hypertension	0	TN	TD	TYGER
369	Systolic_Hypotension	0	TN	TD	TYGER
369	Diastolic_Blood_Pressure	0	TN	TD	TYGER
369	Tachycardia	0	TN	TD	TYGER
369	Bradycardia	0	TN	TD	TYGER
369	Headache	12	TN	TD	TYGER
369	Malaise	12	TN	TD	TYGER
369	Anorexia	10	TN	TD	TYGER
369	Abdominal_ pain	1	TN	TD	TYGER
369	Nausea_ vomiting	3	TN	TD	TYGER
369	Myalgia	2	TN	TD	TYGER
369	Arthralgia	2	TN	TD	TYGER
369	Cough	0	TN	TD	TYGER
369	Diarrhoea	0	TN	TD	TYGER
369	Constipation	2	TN	TD	TYGER
369	Rash	0	TN	TD	TYGER
369	Hb_Decrease	10	TN	TD	TYGER
369	Leukocytosis	0	TN	TD	TYGER
369	Leukopaenia	1	TN	TD	TYGER
369	Neutropaenia	10	TN	TD	TYGER
369	Lymphopaenia	4	TN	TD	TYGER
369	Eosinophilia	4	TN	TD	TYGER
369	Thrombocytopaenia	0	TN	TD	TYGER
369	Hyponatraemia_Na+	0	TN	TD	TYGER
369	Hypernatraemia_Na+	0	TN	TD	TYGER
369	Hypokalaemia_K+	13	TN	TD	TYGER
369	Hyperkalaemia_K+	0	TN	TD	TYGER
369	Elevated_Urea	0	TN	TD	TYGER
369	Elevated_Creatinine	0	TN	TD	TYGER
369	Bilirubin	0	TN	TD	TYGER
369	ALT	0	TN	TD	TYGER
369	ALP	0	TN	TD	TYGER
369	ALB	0	TN	TD	TYGER
369	CRP	8	TN	TD	TYGER
369	Total_Score	95	TN	TD	TYGER
410	Temperature_All	14	WT	TD	TYGER
410	Systolic_Hypertension	0	WT	TD	TYGER
410	Systolic_Hypotension	0	WT	TD	TYGER
410	Diastolic_Blood_Pressure	0	WT	TD	TYGER
410	Tachycardia	6	WT	TD	TYGER
410	Bradycardia	0	WT	TD	TYGER
410	Headache	9	WT	TD	TYGER
410	Malaise	9	WT	TD	TYGER
410	Anorexia	6	WT	TD	TYGER
410	Abdominal_ pain	5	WT	TD	TYGER
410	Nausea_ vomiting	2	WT	TD	TYGER
410	Myalgia	4	WT	TD	TYGER
410	Arthralgia	0	WT	TD	TYGER
410	Cough	1	WT	TD	TYGER
410	Diarrhoea	0	WT	TD	TYGER
410	Constipation	6	WT	TD	TYGER
410	Rash	0	WT	TD	TYGER
410	Hb_Decrease	7	WT	TD	TYGER
410	Leukocytosis	0	WT	TD	TYGER
410	Leukopaenia	1	WT	TD	TYGER
410	Neutropaenia	2	WT	TD	TYGER
410	Lymphopaenia	2	WT	TD	TYGER
410	Eosinophilia	0	WT	TD	TYGER
410	Thrombocytopaenia	0	WT	TD	TYGER
410	Hyponatraemia_Na+	2	WT	TD	TYGER
410	Hypernatraemia_Na+	0	WT	TD	TYGER
410	Hypokalaemia_K+	18	WT	TD	TYGER
410	Hyperkalaemia_K+	0	WT	TD	TYGER
410	Elevated_Urea	0	WT	TD	TYGER
410	Elevated_Creatinine	0	WT	TD	TYGER
410	Bilirubin	0	WT	TD	TYGER
410	ALT	0	WT	TD	TYGER
410	ALP	0	WT	TD	TYGER
410	ALB	2	WT	TD	TYGER
410	CRP	12	WT	TD	TYGER
410	Total_Score	108	WT	TD	TYGER
451	Temperature_All	5	TN	TD	TYGER
451	Systolic_Hypertension	0	TN	TD	TYGER
451	Systolic_Hypotension	0	TN	TD	TYGER
451	Diastolic_Blood_Pressure	2	TN	TD	TYGER
451	Tachycardia	0	TN	TD	TYGER
451	Bradycardia	0	TN	TD	TYGER
451	Headache	5	TN	TD	TYGER
451	Malaise	9	TN	TD	TYGER
451	Anorexia	4	TN	TD	TYGER
451	Abdominal_ pain	8	TN	TD	TYGER
451	Nausea_ vomiting	7	TN	TD	TYGER
451	Myalgia	9	TN	TD	TYGER
451	Arthralgia	8	TN	TD	TYGER
451	Cough	4	TN	TD	TYGER
451	Diarrhoea	2	TN	TD	TYGER
451	Constipation	0	TN	TD	TYGER
451	Rash	0	TN	TD	TYGER
451	Hb_Decrease	12	TN	TD	TYGER
451	Leukocytosis	0	TN	TD	TYGER
451	Leukopaenia	4	TN	TD	TYGER
451	Neutropaenia	3	TN	TD	TYGER
451	Lymphopaenia	7	TN	TD	TYGER
451	Eosinophilia	0	TN	TD	TYGER
451	Thrombocytopaenia	0	TN	TD	TYGER
451	Hyponatraemia_Na+	0	TN	TD	TYGER
451	Hypernatraemia_Na+	0	TN	TD	TYGER
451	Hypokalaemia_K+	4	TN	TD	TYGER
451	Hyperkalaemia_K+	0	TN	TD	TYGER
451	Elevated_Urea	0	TN	TD	TYGER
451	Elevated_Creatinine	0	TN	TD	TYGER
451	Bilirubin	0	TN	TD	TYGER
451	ALT	0	TN	TD	TYGER
451	ALP	0	TN	TD	TYGER
451	ALB	0	TN	TD	TYGER
451	CRP	7	TN	TD	TYGER
451	Total_Score	100	TN	TD	TYGER
492	Temperature_All	16	WT	TD	TYGER
492	Systolic_Hypertension	0	WT	TD	TYGER
492	Systolic_Hypotension	0	WT	TD	TYGER
492	Diastolic_Blood_Pressure	0	WT	TD	TYGER
492	Tachycardia	1	WT	TD	TYGER
492	Bradycardia	0	WT	TD	TYGER
492	Headache	9	WT	TD	TYGER
492	Malaise	7	WT	TD	TYGER
492	Anorexia	4	WT	TD	TYGER
492	Abdominal_ pain	2	WT	TD	TYGER
492	Nausea_ vomiting	1	WT	TD	TYGER
492	Myalgia	6	WT	TD	TYGER
492	Arthralgia	6	WT	TD	TYGER
492	Cough	5	WT	TD	TYGER
492	Diarrhoea	0	WT	TD	TYGER
492	Constipation	0	WT	TD	TYGER
492	Rash	0	WT	TD	TYGER
492	Hb_Decrease	17	WT	TD	TYGER
492	Leukocytosis	0	WT	TD	TYGER
492	Leukopaenia	0	WT	TD	TYGER
492	Neutropaenia	1	WT	TD	TYGER
492	Lymphopaenia	3	WT	TD	TYGER
492	Eosinophilia	0	WT	TD	TYGER
492	Thrombocytopaenia	0	WT	TD	TYGER
492	Hyponatraemia_Na+	2	WT	TD	TYGER
492	Hypernatraemia_Na+	0	WT	TD	TYGER
492	Hypokalaemia_K+	7	WT	TD	TYGER
492	Hyperkalaemia_K+	0	WT	TD	TYGER
492	Elevated_Urea	0	WT	TD	TYGER
492	Elevated_Creatinine	0	WT	TD	TYGER
492	Bilirubin	0	WT	TD	TYGER
492	ALT	3	WT	TD	TYGER
492	ALP	0	WT	TD	TYGER
492	ALB	0	WT	TD	TYGER
492	CRP	7	WT	TD	TYGER
492	Total_Score	97	WT	TD	TYGER
533	Temperature_All	2	TN	TD	TYGER
533	Systolic_Hypertension	0	TN	TD	TYGER
533	Systolic_Hypotension	0	TN	TD	TYGER
533	Diastolic_Blood_Pressure	0	TN	TD	TYGER
533	Tachycardia	0	TN	TD	TYGER
533	Bradycardia	1	TN	TD	TYGER
533	Headache	12	TN	TD	TYGER
533	Malaise	6	TN	TD	TYGER
533	Anorexia	6	TN	TD	TYGER
533	Abdominal_ pain	0	TN	TD	TYGER
533	Nausea_ vomiting	0	TN	TD	TYGER
533	Myalgia	3	TN	TD	TYGER
533	Arthralgia	0	TN	TD	TYGER
533	Cough	0	TN	TD	TYGER
533	Diarrhoea	0	TN	TD	TYGER
533	Constipation	3	TN	TD	TYGER
533	Rash	0	TN	TD	TYGER
533	Hb_Decrease	11	TN	TD	TYGER
533	Leukocytosis	0	TN	TD	TYGER
533	Leukopaenia	2	TN	TD	TYGER
533	Neutropaenia	6	TN	TD	TYGER
533	Lymphopaenia	2	TN	TD	TYGER
533	Eosinophilia	0	TN	TD	TYGER
533	Thrombocytopaenia	0	TN	TD	TYGER
533	Hyponatraemia_Na+	1	TN	TD	TYGER
533	Hypernatraemia_Na+	0	TN	TD	TYGER
533	Hypokalaemia_K+	3	TN	TD	TYGER
533	Hyperkalaemia_K+	0	TN	TD	TYGER
533	Elevated_Urea	0	TN	TD	TYGER
533	Elevated_Creatinine	0	TN	TD	TYGER
533	Bilirubin	0	TN	TD	TYGER
533	ALT	0	TN	TD	TYGER
533	ALP	0	TN	TD	TYGER
533	ALB	0	TN	TD	TYGER
533	CRP	9	TN	TD	TYGER
533	Total_Score	67	TN	TD	TYGER
574	Temperature_All	10	TN	TD	TYGER
574	Systolic_Hypertension	0	TN	TD	TYGER
574	Systolic_Hypotension	0	TN	TD	TYGER
574	Diastolic_Blood_Pressure	0	TN	TD	TYGER
574	Tachycardia	1	TN	TD	TYGER
574	Bradycardia	1	TN	TD	TYGER
574	Headache	12	TN	TD	TYGER
574	Malaise	9	TN	TD	TYGER
574	Anorexia	8	TN	TD	TYGER
574	Abdominal_ pain	7	TN	TD	TYGER
574	Nausea_ vomiting	3	TN	TD	TYGER
574	Myalgia	5	TN	TD	TYGER
574	Arthralgia	0	TN	TD	TYGER
574	Cough	3	TN	TD	TYGER
574	Diarrhoea	0	TN	TD	TYGER
574	Constipation	3	TN	TD	TYGER
574	Rash	0	TN	TD	TYGER
574	Hb_Decrease	18	TN	TD	TYGER
574	Leukocytosis	0	TN	TD	TYGER
574	Leukopaenia	0	TN	TD	TYGER
574	Neutropaenia	0	TN	TD	TYGER
574	Lymphopaenia	5	TN	TD	TYGER
574	Eosinophilia	0	TN	TD	TYGER
574	Thrombocytopaenia	0	TN	TD	TYGER
574	Hyponatraemia_Na+	0	TN	TD	TYGER
574	Hypernatraemia_Na+	0	TN	TD	TYGER
574	Hypokalaemia_K+	6	TN	TD	TYGER
574	Hyperkalaemia_K+	0	TN	TD	TYGER
574	Elevated_Urea	4	TN	TD	TYGER
574	Elevated_Creatinine	0	TN	TD	TYGER
574	Bilirubin	0	TN	TD	TYGER
574	ALT	5	TN	TD	TYGER
574	ALP	0	TN	TD	TYGER
574	ALB	0	TN	TD	TYGER
574	CRP	10	TN	TD	TYGER
574	Total_Score	110	TN	TD	TYGER
615	Temperature_All	0	WT	nTD	TYGER
615	Systolic_Hypertension	0	WT	nTD	TYGER
615	Systolic_Hypotension	0	WT	nTD	TYGER
615	Diastolic_Blood_Pressure	0	WT	nTD	TYGER
615	Tachycardia	0	WT	nTD	TYGER
615	Bradycardia	0	WT	nTD	TYGER
615	Headache	8	WT	nTD	TYGER
615	Malaise	8	WT	nTD	TYGER
615	Anorexia	3	WT	nTD	TYGER
615	Abdominal_ pain	0	WT	nTD	TYGER
615	Nausea_ vomiting	0	WT	nTD	TYGER
615	Myalgia	2	WT	nTD	TYGER
615	Arthralgia	5	WT	nTD	TYGER
615	Cough	4	WT	nTD	TYGER
615	Diarrhoea	0	WT	nTD	TYGER
615	Constipation	4	WT	nTD	TYGER
615	Rash	0	WT	nTD	TYGER
615	Hb_Decrease	7	WT	nTD	TYGER
615	Leukocytosis	0	WT	nTD	TYGER
615	Leukopaenia	0	WT	nTD	TYGER
615	Neutropaenia	0	WT	nTD	TYGER
615	Lymphopaenia	1	WT	nTD	TYGER
615	Eosinophilia	0	WT	nTD	TYGER
615	Thrombocytopaenia	0	WT	nTD	TYGER
615	Hyponatraemia_Na+	0	WT	nTD	TYGER
615	Hypernatraemia_Na+	0	WT	nTD	TYGER
615	Hypokalaemia_K+	3	WT	nTD	TYGER
615	Hyperkalaemia_K+	0	WT	nTD	TYGER
615	Elevated_Urea	0	WT	nTD	TYGER
615	Elevated_Creatinine	0	WT	nTD	TYGER
615	Bilirubin	0	WT	nTD	TYGER
615	ALT	1	WT	nTD	TYGER
615	ALP	0	WT	nTD	TYGER
615	ALB	0	WT	nTD	TYGER
615	CRP	3	WT	nTD	TYGER
615	Total_Score	49	WT	nTD	TYGER
656	Temperature_All	5	WT	TD	TYGER
656	Systolic_Hypertension	1	WT	TD	TYGER
656	Systolic_Hypotension	0	WT	TD	TYGER
656	Diastolic_Blood_Pressure	3	WT	TD	TYGER
656	Tachycardia	0	WT	TD	TYGER
656	Bradycardia	0	WT	TD	TYGER
656	Headache	14	WT	TD	TYGER
656	Malaise	3	WT	TD	TYGER
656	Anorexia	3	WT	TD	TYGER
656	Abdominal_ pain	8	WT	TD	TYGER
656	Nausea_ vomiting	1	WT	TD	TYGER
656	Myalgia	14	WT	TD	TYGER
656	Arthralgia	0	WT	TD	TYGER
656	Cough	0	WT	TD	TYGER
656	Diarrhoea	0	WT	TD	TYGER
656	Constipation	4	WT	TD	TYGER
656	Rash	0	WT	TD	TYGER
656	Hb_Decrease	9	WT	TD	TYGER
656	Leukocytosis	0	WT	TD	TYGER
656	Leukopaenia	0	WT	TD	TYGER
656	Neutropaenia	0	WT	TD	TYGER
656	Lymphopaenia	1	WT	TD	TYGER
656	Eosinophilia	0	WT	TD	TYGER
656	Thrombocytopaenia	0	WT	TD	TYGER
656	Hyponatraemia_Na+	0	WT	TD	TYGER
656	Hypernatraemia_Na+	0	WT	TD	TYGER
656	Hypokalaemia_K+	6	WT	TD	TYGER
656	Hyperkalaemia_K+	0	WT	TD	TYGER
656	Elevated_Urea	0	WT	TD	TYGER
656	Elevated_Creatinine	0	WT	TD	TYGER
656	Bilirubin	0	WT	TD	TYGER
656	ALT	0	WT	TD	TYGER
656	ALP	0	WT	TD	TYGER
656	ALB	0	WT	TD	TYGER
656	CRP	10	WT	TD	TYGER
656	Total_Score	82	WT	TD	TYGER
697	Temperature_All	12	WT	TD	TYGER
697	Systolic_Hypertension	0	WT	TD	TYGER
697	Systolic_Hypotension	0	WT	TD	TYGER
697	Diastolic_Blood_Pressure	3	WT	TD	TYGER
697	Tachycardia	1	WT	TD	TYGER
697	Bradycardia	0	WT	TD	TYGER
697	Headache	7	WT	TD	TYGER
697	Malaise	9	WT	TD	TYGER
697	Anorexia	9	WT	TD	TYGER
697	Abdominal_ pain	1	WT	TD	TYGER
697	Nausea_ vomiting	2	WT	TD	TYGER
697	Myalgia	5	WT	TD	TYGER
697	Arthralgia	5	WT	TD	TYGER
697	Cough	3	WT	TD	TYGER
697	Diarrhoea	26	WT	TD	TYGER
697	Constipation	1	WT	TD	TYGER
697	Rash	1	WT	TD	TYGER
697	Hb_Decrease	8	WT	TD	TYGER
697	Leukocytosis	0	WT	TD	TYGER
697	Leukopaenia	5	WT	TD	TYGER
697	Neutropaenia	3	WT	TD	TYGER
697	Lymphopaenia	6	WT	TD	TYGER
697	Eosinophilia	0	WT	TD	TYGER
697	Thrombocytopaenia	3	WT	TD	TYGER
697	Hyponatraemia_Na+	0	WT	TD	TYGER
697	Hypernatraemia_Na+	0	WT	TD	TYGER
697	Hypokalaemia_K+	4	WT	TD	TYGER
697	Hyperkalaemia_K+	0	WT	TD	TYGER
697	Elevated_Urea	0	WT	TD	TYGER
697	Elevated_Creatinine	0	WT	TD	TYGER
697	Bilirubin	1	WT	TD	TYGER
697	ALT	0	WT	TD	TYGER
697	ALP	0	WT	TD	TYGER
697	ALB	0	WT	TD	TYGER
697	CRP	10	WT	TD	TYGER
697	Total_Score	125	WT	TD	TYGER
738	Temperature_All	5	TN	TD	TYGER
738	Systolic_Hypertension	0	TN	TD	TYGER
738	Systolic_Hypotension	0	TN	TD	TYGER
738	Diastolic_Blood_Pressure	1	TN	TD	TYGER
738	Tachycardia	1	TN	TD	TYGER
738	Bradycardia	0	TN	TD	TYGER
738	Headache	10	TN	TD	TYGER
738	Malaise	8	TN	TD	TYGER
738	Anorexia	4	TN	TD	TYGER
738	Abdominal_ pain	0	TN	TD	TYGER
738	Nausea_ vomiting	0	TN	TD	TYGER
738	Myalgia	4	TN	TD	TYGER
738	Arthralgia	0	TN	TD	TYGER
738	Cough	0	TN	TD	TYGER
738	Diarrhoea	0	TN	TD	TYGER
738	Constipation	2	TN	TD	TYGER
738	Rash	0	TN	TD	TYGER
738	Hb_Decrease	7	TN	TD	TYGER
738	Leukocytosis	0	TN	TD	TYGER
738	Leukopaenia	5	TN	TD	TYGER
738	Neutropaenia	2	TN	TD	TYGER
738	Lymphopaenia	11	TN	TD	TYGER
738	Eosinophilia	0	TN	TD	TYGER
738	Thrombocytopaenia	3	TN	TD	TYGER
738	Hyponatraemia_Na+	0	TN	TD	TYGER
738	Hypernatraemia_Na+	0	TN	TD	TYGER
738	Hypokalaemia_K+	24	TN	TD	TYGER
738	Hyperkalaemia_K+	0	TN	TD	TYGER
738	Elevated_Urea	0	TN	TD	TYGER
738	Elevated_Creatinine	0	TN	TD	TYGER
738	Bilirubin	0	TN	TD	TYGER
738	ALT	5	TN	TD	TYGER
738	ALP	0	TN	TD	TYGER
738	ALB	0	TN	TD	TYGER
738	CRP	10	TN	TD	TYGER
738	Total_Score	102	TN	TD	TYGER
779	Temperature_All	19	WT	TD	TYGER
779	Systolic_Hypertension	0	WT	TD	TYGER
779	Systolic_Hypotension	0	WT	TD	TYGER
779	Diastolic_Blood_Pressure	0	WT	TD	TYGER
779	Tachycardia	0	WT	TD	TYGER
779	Bradycardia	0	WT	TD	TYGER
779	Headache	14	WT	TD	TYGER
779	Malaise	8	WT	TD	TYGER
779	Anorexia	7	WT	TD	TYGER
779	Abdominal_ pain	4	WT	TD	TYGER
779	Nausea_ vomiting	0	WT	TD	TYGER
779	Myalgia	8	WT	TD	TYGER
779	Arthralgia	0	WT	TD	TYGER
779	Cough	0	WT	TD	TYGER
779	Diarrhoea	15	WT	TD	TYGER
779	Constipation	13	WT	TD	TYGER
779	Rash	0	WT	TD	TYGER
779	Hb_Decrease	4	WT	TD	TYGER
779	Leukocytosis	1	WT	TD	TYGER
779	Leukopaenia	1	WT	TD	TYGER
779	Neutropaenia	3	WT	TD	TYGER
779	Lymphopaenia	4	WT	TD	TYGER
779	Eosinophilia	0	WT	TD	TYGER
779	Thrombocytopaenia	0	WT	TD	TYGER
779	Hyponatraemia_Na+	1	WT	TD	TYGER
779	Hypernatraemia_Na+	0	WT	TD	TYGER
779	Hypokalaemia_K+	12	WT	TD	TYGER
779	Hyperkalaemia_K+	0	WT	TD	TYGER
779	Elevated_Urea	0	WT	TD	TYGER
779	Elevated_Creatinine	0	WT	TD	TYGER
779	Bilirubin	0	WT	TD	TYGER
779	ALT	0	WT	TD	TYGER
779	ALP	0	WT	TD	TYGER
779	ALB	3	WT	TD	TYGER
779	CRP	10	WT	TD	TYGER
779	Total_Score	127	WT	TD	TYGER
820	Temperature_All	1	TN	TD	TYGER
820	Systolic_Hypertension	0	TN	TD	TYGER
820	Systolic_Hypotension	1	TN	TD	TYGER
820	Diastolic_Blood_Pressure	0	TN	TD	TYGER
820	Tachycardia	0	TN	TD	TYGER
820	Bradycardia	0	TN	TD	TYGER
820	Headache	27	TN	TD	TYGER
820	Malaise	26	TN	TD	TYGER
820	Anorexia	4	TN	TD	TYGER
820	Abdominal_ pain	8	TN	TD	TYGER
820	Nausea_ vomiting	12	TN	TD	TYGER
820	Myalgia	10	TN	TD	TYGER
820	Arthralgia	13	TN	TD	TYGER
820	Cough	35	TN	TD	TYGER
820	Diarrhoea	2	TN	TD	TYGER
820	Constipation	16	TN	TD	TYGER
820	Rash	0	TN	TD	TYGER
820	Hb_Decrease	5	TN	TD	TYGER
820	Leukocytosis	1	TN	TD	TYGER
820	Leukopaenia	0	TN	TD	TYGER
820	Neutropaenia	0	TN	TD	TYGER
820	Lymphopaenia	0	TN	TD	TYGER
820	Eosinophilia	0	TN	TD	TYGER
820	Thrombocytopaenia	0	TN	TD	TYGER
820	Hyponatraemia_Na+	0	TN	TD	TYGER
820	Hypernatraemia_Na+	0	TN	TD	TYGER
820	Hypokalaemia_K+	2	TN	TD	TYGER
820	Hyperkalaemia_K+	0	TN	TD	TYGER
820	Elevated_Urea	0	TN	TD	TYGER
820	Elevated_Creatinine	0	TN	TD	TYGER
820	Bilirubin	0	TN	TD	TYGER
820	ALT	4	TN	TD	TYGER
820	ALP	0	TN	TD	TYGER
820	ALB	0	TN	TD	TYGER
820	CRP	2	TN	TD	TYGER
820	Total_Score	169	TN	TD	TYGER
902	Temperature_All	9	TN	TD	TYGER
902	Systolic_Hypertension	0	TN	TD	TYGER
902	Systolic_Hypotension	0	TN	TD	TYGER
902	Diastolic_Blood_Pressure	0	TN	TD	TYGER
902	Tachycardia	0	TN	TD	TYGER
902	Bradycardia	0	TN	TD	TYGER
902	Headache	13	TN	TD	TYGER
902	Malaise	3	TN	TD	TYGER
902	Anorexia	2	TN	TD	TYGER
902	Abdominal_ pain	0	TN	TD	TYGER
902	Nausea_ vomiting	2	TN	TD	TYGER
902	Myalgia	0	TN	TD	TYGER
902	Arthralgia	0	TN	TD	TYGER
902	Cough	0	TN	TD	TYGER
902	Diarrhoea	0	TN	TD	TYGER
902	Constipation	9	TN	TD	TYGER
902	Rash	0	TN	TD	TYGER
902	Hb_Decrease	9	TN	TD	TYGER
902	Leukocytosis	0	TN	TD	TYGER
902	Leukopaenia	2	TN	TD	TYGER
902	Neutropaenia	3	TN	TD	TYGER
902	Lymphopaenia	6	TN	TD	TYGER
902	Eosinophilia	0	TN	TD	TYGER
902	Thrombocytopaenia	0	TN	TD	TYGER
902	Hyponatraemia_Na+	0	TN	TD	TYGER
902	Hypernatraemia_Na+	0	TN	TD	TYGER
902	Hypokalaemia_K+	5	TN	TD	TYGER
902	Hyperkalaemia_K+	0	TN	TD	TYGER
902	Elevated_Urea	0	TN	TD	TYGER
902	Elevated_Creatinine	0	TN	TD	TYGER
902	Bilirubin	0	TN	TD	TYGER
902	ALT	1	TN	TD	TYGER
902	ALP	0	TN	TD	TYGER
902	ALB	0	TN	TD	TYGER
902	CRP	10	TN	TD	TYGER
902	Total_Score	74	TN	TD	TYGER
943	Temperature_All	0	WT	nTD	TYGER
943	Systolic_Hypertension	0	WT	nTD	TYGER
943	Systolic_Hypotension	0	WT	nTD	TYGER
943	Diastolic_Blood_Pressure	0	WT	nTD	TYGER
943	Tachycardia	0	WT	nTD	TYGER
943	Bradycardia	5	WT	nTD	TYGER
943	Headache	0	WT	nTD	TYGER
943	Malaise	0	WT	nTD	TYGER
943	Anorexia	0	WT	nTD	TYGER
943	Abdominal_ pain	0	WT	nTD	TYGER
943	Nausea_ vomiting	0	WT	nTD	TYGER
943	Myalgia	0	WT	nTD	TYGER
943	Arthralgia	0	WT	nTD	TYGER
943	Cough	0	WT	nTD	TYGER
943	Diarrhoea	0	WT	nTD	TYGER
943	Constipation	0	WT	nTD	TYGER
943	Rash	0	WT	nTD	TYGER
943	Hb_Decrease	5	WT	nTD	TYGER
943	Leukocytosis	2	WT	nTD	TYGER
943	Leukopaenia	0	WT	nTD	TYGER
943	Neutropaenia	0	WT	nTD	TYGER
943	Lymphopaenia	0	WT	nTD	TYGER
943	Eosinophilia	0	WT	nTD	TYGER
943	Thrombocytopaenia	0	WT	nTD	TYGER
943	Hyponatraemia_Na+	0	WT	nTD	TYGER
943	Hypernatraemia_Na+	0	WT	nTD	TYGER
943	Hypokalaemia_K+	3	WT	nTD	TYGER
943	Hyperkalaemia_K+	0	WT	nTD	TYGER
943	Elevated_Urea	0	WT	nTD	TYGER
943	Elevated_Creatinine	0	WT	nTD	TYGER
943	Bilirubin	0	WT	nTD	TYGER
943	ALT	0	WT	nTD	TYGER
943	ALP	0	WT	nTD	TYGER
943	ALB	0	WT	nTD	TYGER
943	CRP	0	WT	nTD	TYGER
943	Total_Score	15	WT	nTD	TYGER
984	Temperature_All	0	TN	nTD	TYGER
984	Systolic_Hypertension	0	TN	nTD	TYGER
984	Systolic_Hypotension	0	TN	nTD	TYGER
984	Diastolic_Blood_Pressure	0	TN	nTD	TYGER
984	Tachycardia	1	TN	nTD	TYGER
984	Bradycardia	0	TN	nTD	TYGER
984	Headache	7	TN	nTD	TYGER
984	Malaise	0	TN	nTD	TYGER
984	Anorexia	0	TN	nTD	TYGER
984	Abdominal_ pain	1	TN	nTD	TYGER
984	Nausea_ vomiting	4	TN	nTD	TYGER
984	Myalgia	0	TN	nTD	TYGER
984	Arthralgia	0	TN	nTD	TYGER
984	Cough	0	TN	nTD	TYGER
984	Diarrhoea	0	TN	nTD	TYGER
984	Constipation	0	TN	nTD	TYGER
984	Rash	0	TN	nTD	TYGER
984	Hb_Decrease	9	TN	nTD	TYGER
984	Leukocytosis	0	TN	nTD	TYGER
984	Leukopaenia	0	TN	nTD	TYGER
984	Neutropaenia	1	TN	nTD	TYGER
984	Lymphopaenia	0	TN	nTD	TYGER
984	Eosinophilia	0	TN	nTD	TYGER
984	Thrombocytopaenia	0	TN	nTD	TYGER
984	Hyponatraemia_Na+	0	TN	nTD	TYGER
984	Hypernatraemia_Na+	0	TN	nTD	TYGER
984	Hypokalaemia_K+	13	TN	nTD	TYGER
984	Hyperkalaemia_K+	0	TN	nTD	TYGER
984	Elevated_Urea	0	TN	nTD	TYGER
984	Elevated_Creatinine	0	TN	nTD	TYGER
984	Bilirubin	0	TN	nTD	TYGER
984	ALT	0	TN	nTD	TYGER
984	ALP	0	TN	nTD	TYGER
984	ALB	0	TN	nTD	TYGER
984	CRP	4	TN	nTD	TYGER
984	Total_Score	40	TN	nTD	TYGER
1025	Temperature_All	0	WT	nTD	TYGER
1025	Systolic_Hypertension	0	WT	nTD	TYGER
1025	Systolic_Hypotension	0	WT	nTD	TYGER
1025	Diastolic_Blood_Pressure	0	WT	nTD	TYGER
1025	Tachycardia	0	WT	nTD	TYGER
1025	Bradycardia	0	WT	nTD	TYGER
1025	Headache	1	WT	nTD	TYGER
1025	Malaise	0	WT	nTD	TYGER
1025	Anorexia	2	WT	nTD	TYGER
1025	Abdominal_ pain	1	WT	nTD	TYGER
1025	Nausea_ vomiting	2	WT	nTD	TYGER
1025	Myalgia	0	WT	nTD	TYGER
1025	Arthralgia	0	WT	nTD	TYGER
1025	Cough	0	WT	nTD	TYGER
1025	Diarrhoea	0	WT	nTD	TYGER
1025	Constipation	0	WT	nTD	TYGER
1025	Rash	0	WT	nTD	TYGER
1025	Hb_Decrease	7	WT	nTD	TYGER
1025	Leukocytosis	0	WT	nTD	TYGER
1025	Leukopaenia	0	WT	nTD	TYGER
1025	Neutropaenia	0	WT	nTD	TYGER
1025	Lymphopaenia	0	WT	nTD	TYGER
1025	Eosinophilia	0	WT	nTD	TYGER
1025	Thrombocytopaenia	0	WT	nTD	TYGER
1025	Hyponatraemia_Na+	0	WT	nTD	TYGER
1025	Hypernatraemia_Na+	0	WT	nTD	TYGER
1025	Hypokalaemia_K+	14	WT	nTD	TYGER
1025	Hyperkalaemia_K+	0	WT	nTD	TYGER
1025	Elevated_Urea	0	WT	nTD	TYGER
1025	Elevated_Creatinine	0	WT	nTD	TYGER
1025	Bilirubin	0	WT	nTD	TYGER
1025	ALT	0	WT	nTD	TYGER
1025	ALP	0	WT	nTD	TYGER
1025	ALB	0	WT	nTD	TYGER
1025	CRP	2	WT	nTD	TYGER
1025	Total_Score	29	WT	nTD	TYGER
1066	Temperature_All	11	TN	TD	TYGER
1066	Systolic_Hypertension	0	TN	TD	TYGER
1066	Systolic_Hypotension	0	TN	TD	TYGER
1066	Diastolic_Blood_Pressure	0	TN	TD	TYGER
1066	Tachycardia	2	TN	TD	TYGER
1066	Bradycardia	0	TN	TD	TYGER
1066	Headache	9	TN	TD	TYGER
1066	Malaise	11	TN	TD	TYGER
1066	Anorexia	10	TN	TD	TYGER
1066	Abdominal_ pain	2	TN	TD	TYGER
1066	Nausea_ vomiting	4	TN	TD	TYGER
1066	Myalgia	5	TN	TD	TYGER
1066	Arthralgia	0	TN	TD	TYGER
1066	Cough	2	TN	TD	TYGER
1066	Diarrhoea	0	TN	TD	TYGER
1066	Constipation	0	TN	TD	TYGER
1066	Rash	0	TN	TD	TYGER
1066	Hb_Decrease	9	TN	TD	TYGER
1066	Leukocytosis	0	TN	TD	TYGER
1066	Leukopaenia	1	TN	TD	TYGER
1066	Neutropaenia	3	TN	TD	TYGER
1066	Lymphopaenia	7	TN	TD	TYGER
1066	Eosinophilia	0	TN	TD	TYGER
1066	Thrombocytopaenia	1	TN	TD	TYGER
1066	Hyponatraemia_Na+	1	TN	TD	TYGER
1066	Hypernatraemia_Na+	0	TN	TD	TYGER
1066	Hypokalaemia_K+	7	TN	TD	TYGER
1066	Hyperkalaemia_K+	0	TN	TD	TYGER
1066	Elevated_Urea	0	TN	TD	TYGER
1066	Elevated_Creatinine	0	TN	TD	TYGER
1066	Bilirubin	0	TN	TD	TYGER
1066	ALT	3	TN	TD	TYGER
1066	ALP	0	TN	TD	TYGER
1066	ALB	0	TN	TD	TYGER
1066	CRP	12	TN	TD	TYGER
1066	Total_Score	100	TN	TD	TYGER
1107	Temperature_All	15	TN	TD	TYGER
1107	Systolic_Hypertension	0	TN	TD	TYGER
1107	Systolic_Hypotension	0	TN	TD	TYGER
1107	Diastolic_Blood_Pressure	0	TN	TD	TYGER
1107	Tachycardia	0	TN	TD	TYGER
1107	Bradycardia	0	TN	TD	TYGER
1107	Headache	7	TN	TD	TYGER
1107	Malaise	16	TN	TD	TYGER
1107	Anorexia	7	TN	TD	TYGER
1107	Abdominal_ pain	6	TN	TD	TYGER
1107	Nausea_ vomiting	4	TN	TD	TYGER
1107	Myalgia	8	TN	TD	TYGER
1107	Arthralgia	9	TN	TD	TYGER
1107	Cough	8	TN	TD	TYGER
1107	Diarrhoea	2	TN	TD	TYGER
1107	Constipation	2	TN	TD	TYGER
1107	Rash	0	TN	TD	TYGER
1107	Hb_Decrease	6	TN	TD	TYGER
1107	Leukocytosis	2	TN	TD	TYGER
1107	Leukopaenia	0	TN	TD	TYGER
1107	Neutropaenia	0	TN	TD	TYGER
1107	Lymphopaenia	7	TN	TD	TYGER
1107	Eosinophilia	0	TN	TD	TYGER
1107	Thrombocytopaenia	0	TN	TD	TYGER
1107	Hyponatraemia_Na+	1	TN	TD	TYGER
1107	Hypernatraemia_Na+	0	TN	TD	TYGER
1107	Hypokalaemia_K+	8	TN	TD	TYGER
1107	Hyperkalaemia_K+	0	TN	TD	TYGER
1107	Elevated_Urea	0	TN	TD	TYGER
1107	Elevated_Creatinine	0	TN	TD	TYGER
1107	Bilirubin	0	TN	TD	TYGER
1107	ALT	6	TN	TD	TYGER
1107	ALP	0	TN	TD	TYGER
1107	ALB	0	TN	TD	TYGER
1107	CRP	16	TN	TD	TYGER
1107	Total_Score	130	TN	TD	TYGER
1148	Temperature_All	0	TN	nTD	TYGER
1148	Systolic_Hypertension	0	TN	nTD	TYGER
1148	Systolic_Hypotension	0	TN	nTD	TYGER
1148	Diastolic_Blood_Pressure	0	TN	nTD	TYGER
1148	Tachycardia	0	TN	nTD	TYGER
1148	Bradycardia	0	TN	nTD	TYGER
1148	Headache	0	TN	nTD	TYGER
1148	Malaise	0	TN	nTD	TYGER
1148	Anorexia	0	TN	nTD	TYGER
1148	Abdominal_ pain	0	TN	nTD	TYGER
1148	Nausea_ vomiting	0	TN	nTD	TYGER
1148	Myalgia	0	TN	nTD	TYGER
1148	Arthralgia	0	TN	nTD	TYGER
1148	Cough	0	TN	nTD	TYGER
1148	Diarrhoea	0	TN	nTD	TYGER
1148	Constipation	1	TN	nTD	TYGER
1148	Rash	0	TN	nTD	TYGER
1148	Hb_Decrease	7	TN	nTD	TYGER
1148	Leukocytosis	0	TN	nTD	TYGER
1148	Leukopaenia	0	TN	nTD	TYGER
1148	Neutropaenia	0	TN	nTD	TYGER
1148	Lymphopaenia	0	TN	nTD	TYGER
1148	Eosinophilia	1	TN	nTD	TYGER
1148	Thrombocytopaenia	0	TN	nTD	TYGER
1148	Hyponatraemia_Na+	0	TN	nTD	TYGER
1148	Hypernatraemia_Na+	0	TN	nTD	TYGER
1148	Hypokalaemia_K+	4	TN	nTD	TYGER
1148	Hyperkalaemia_K+	0	TN	nTD	TYGER
1148	Elevated_Urea	0	TN	nTD	TYGER
1148	Elevated_Creatinine	0	TN	nTD	TYGER
1148	Bilirubin	0	TN	nTD	TYGER
1148	ALT	0	TN	nTD	TYGER
1148	ALP	0	TN	nTD	TYGER
1148	ALB	0	TN	nTD	TYGER
1148	CRP	0	TN	nTD	TYGER
1148	Total_Score	13	TN	nTD	TYGER
1189	Temperature_All	11	WT	TD	TYGER
1189	Systolic_Hypertension	0	WT	TD	TYGER
1189	Systolic_Hypotension	0	WT	TD	TYGER
1189	Diastolic_Blood_Pressure	0	WT	TD	TYGER
1189	Tachycardia	6	WT	TD	TYGER
1189	Bradycardia	0	WT	TD	TYGER
1189	Headache	11	WT	TD	TYGER
1189	Malaise	10	WT	TD	TYGER
1189	Anorexia	6	WT	TD	TYGER
1189	Abdominal_ pain	0	WT	TD	TYGER
1189	Nausea_ vomiting	5	WT	TD	TYGER
1189	Myalgia	15	WT	TD	TYGER
1189	Arthralgia	1	WT	TD	TYGER
1189	Cough	3	WT	TD	TYGER
1189	Diarrhoea	6	WT	TD	TYGER
1189	Constipation	0	WT	TD	TYGER
1189	Rash	1	WT	TD	TYGER
1189	Hb_Decrease	8	WT	TD	TYGER
1189	Leukocytosis	5	WT	TD	TYGER
1189	Leukopaenia	0	WT	TD	TYGER
1189	Neutropaenia	2	WT	TD	TYGER
1189	Lymphopaenia	2	WT	TD	TYGER
1189	Eosinophilia	0	WT	TD	TYGER
1189	Thrombocytopaenia	0	WT	TD	TYGER
1189	Hyponatraemia_Na+	0	WT	TD	TYGER
1189	Hypernatraemia_Na+	0	WT	TD	TYGER
1189	Hypokalaemia_K+	14	WT	TD	TYGER
1189	Hyperkalaemia_K+	0	WT	TD	TYGER
1189	Elevated_Urea	0	WT	TD	TYGER
1189	Elevated_Creatinine	0	WT	TD	TYGER
1189	Bilirubin	0	WT	TD	TYGER
1189	ALT	4	WT	TD	TYGER
1189	ALP	0	WT	TD	TYGER
1189	ALB	0	WT	TD	TYGER
1189	CRP	6	WT	TD	TYGER
1189	Total_Score	116	WT	TD	TYGER
1230	Temperature_All	10	WT	TD	TYGER
1230	Systolic_Hypertension	2	WT	TD	TYGER
1230	Systolic_Hypotension	0	WT	TD	TYGER
1230	Diastolic_Blood_Pressure	1	WT	TD	TYGER
1230	Tachycardia	5	WT	TD	TYGER
1230	Bradycardia	0	WT	TD	TYGER
1230	Headache	13	WT	TD	TYGER
1230	Malaise	2	WT	TD	TYGER
1230	Anorexia	4	WT	TD	TYGER
1230	Abdominal_ pain	0	WT	TD	TYGER
1230	Nausea_ vomiting	0	WT	TD	TYGER
1230	Myalgia	4	WT	TD	TYGER
1230	Arthralgia	1	WT	TD	TYGER
1230	Cough	0	WT	TD	TYGER
1230	Diarrhoea	0	WT	TD	TYGER
1230	Constipation	6	WT	TD	TYGER
1230	Rash	0	WT	TD	TYGER
1230	Hb_Decrease	12	WT	TD	TYGER
1230	Leukocytosis	2	WT	TD	TYGER
1230	Leukopaenia	0	WT	TD	TYGER
1230	Neutropaenia	1	WT	TD	TYGER
1230	Lymphopaenia	4	WT	TD	TYGER
1230	Eosinophilia	0	WT	TD	TYGER
1230	Thrombocytopaenia	0	WT	TD	TYGER
1230	Hyponatraemia_Na+	0	WT	TD	TYGER
1230	Hypernatraemia_Na+	0	WT	TD	TYGER
1230	Hypokalaemia_K+	6	WT	TD	TYGER
1230	Hyperkalaemia_K+	0	WT	TD	TYGER
1230	Elevated_Urea	0	WT	TD	TYGER
1230	Elevated_Creatinine	0	WT	TD	TYGER
1230	Bilirubin	0	WT	TD	TYGER
1230	ALT	0	WT	TD	TYGER
1230	ALP	0	WT	TD	TYGER
1230	ALB	0	WT	TD	TYGER
1230	CRP	10	WT	TD	TYGER
1230	Total_Score	83	WT	TD	TYGER
1271	Temperature_All	1	WT	nTD	TYGER
1271	Systolic_Hypertension	0	WT	nTD	TYGER
1271	Systolic_Hypotension	0	WT	nTD	TYGER
1271	Diastolic_Blood_Pressure	0	WT	nTD	TYGER
1271	Tachycardia	0	WT	nTD	TYGER
1271	Bradycardia	0	WT	nTD	TYGER
1271	Headache	6	WT	nTD	TYGER
1271	Malaise	0	WT	nTD	TYGER
1271	Anorexia	0	WT	nTD	TYGER
1271	Abdominal_ pain	0	WT	nTD	TYGER
1271	Nausea_ vomiting	0	WT	nTD	TYGER
1271	Myalgia	0	WT	nTD	TYGER
1271	Arthralgia	0	WT	nTD	TYGER
1271	Cough	0	WT	nTD	TYGER
1271	Diarrhoea	0	WT	nTD	TYGER
1271	Constipation	0	WT	nTD	TYGER
1271	Rash	0	WT	nTD	TYGER
1271	Hb_Decrease	4	WT	nTD	TYGER
1271	Leukocytosis	0	WT	nTD	TYGER
1271	Leukopaenia	0	WT	nTD	TYGER
1271	Neutropaenia	1	WT	nTD	TYGER
1271	Lymphopaenia	0	WT	nTD	TYGER
1271	Eosinophilia	0	WT	nTD	TYGER
1271	Thrombocytopaenia	0	WT	nTD	TYGER
1271	Hyponatraemia_Na+	0	WT	nTD	TYGER
1271	Hypernatraemia_Na+	0	WT	nTD	TYGER
1271	Hypokalaemia_K+	10	WT	nTD	TYGER
1271	Hyperkalaemia_K+	0	WT	nTD	TYGER
1271	Elevated_Urea	0	WT	nTD	TYGER
1271	Elevated_Creatinine	0	WT	nTD	TYGER
1271	Bilirubin	0	WT	nTD	TYGER
1271	ALT	0	WT	nTD	TYGER
1271	ALP	0	WT	nTD	TYGER
1271	ALB	0	WT	nTD	TYGER
1271	CRP	2	WT	nTD	TYGER
1271	Total_Score	24	WT	nTD	TYGER
1312	Temperature_All	11	TN	TD	TYGER
1312	Systolic_Hypertension	0	TN	TD	TYGER
1312	Systolic_Hypotension	0	TN	TD	TYGER
1312	Diastolic_Blood_Pressure	0	TN	TD	TYGER
1312	Tachycardia	4	TN	TD	TYGER
1312	Bradycardia	0	TN	TD	TYGER
1312	Headache	3	TN	TD	TYGER
1312	Malaise	4	TN	TD	TYGER
1312	Anorexia	4	TN	TD	TYGER
1312	Abdominal_ pain	0	TN	TD	TYGER
1312	Nausea_ vomiting	0	TN	TD	TYGER
1312	Myalgia	3	TN	TD	TYGER
1312	Arthralgia	2	TN	TD	TYGER
1312	Cough	5	TN	TD	TYGER
1312	Diarrhoea	0	TN	TD	TYGER
1312	Constipation	0	TN	TD	TYGER
1312	Rash	0	TN	TD	TYGER
1312	Hb_Decrease	12	TN	TD	TYGER
1312	Leukocytosis	0	TN	TD	TYGER
1312	Leukopaenia	5	TN	TD	TYGER
1312	Neutropaenia	12	TN	TD	TYGER
1312	Lymphopaenia	7	TN	TD	TYGER
1312	Eosinophilia	0	TN	TD	TYGER
1312	Thrombocytopaenia	1	TN	TD	TYGER
1312	Hyponatraemia_Na+	0	TN	TD	TYGER
1312	Hypernatraemia_Na+	0	TN	TD	TYGER
1312	Hypokalaemia_K+	4	TN	TD	TYGER
1312	Hyperkalaemia_K+	0	TN	TD	TYGER
1312	Elevated_Urea	0	TN	TD	TYGER
1312	Elevated_Creatinine	0	TN	TD	TYGER
1312	Bilirubin	0	TN	TD	TYGER
1312	ALT	1	TN	TD	TYGER
1312	ALP	0	TN	TD	TYGER
1312	ALB	0	TN	TD	TYGER
1312	CRP	5	TN	TD	TYGER
1312	Total_Score	83	TN	TD	TYGER
1353	Temperature_All	4	WT	TD	TYGER
1353	Systolic_Hypertension	0	WT	TD	TYGER
1353	Systolic_Hypotension	0	WT	TD	TYGER
1353	Diastolic_Blood_Pressure	0	WT	TD	TYGER
1353	Tachycardia	0	WT	TD	TYGER
1353	Bradycardia	0	WT	TD	TYGER
1353	Headache	8	WT	TD	TYGER
1353	Malaise	6	WT	TD	TYGER
1353	Anorexia	3	WT	TD	TYGER
1353	Abdominal_ pain	2	WT	TD	TYGER
1353	Nausea_ vomiting	3	WT	TD	TYGER
1353	Myalgia	0	WT	TD	TYGER
1353	Arthralgia	0	WT	TD	TYGER
1353	Cough	0	WT	TD	TYGER
1353	Diarrhoea	0	WT	TD	TYGER
1353	Constipation	0	WT	TD	TYGER
1353	Rash	0	WT	TD	TYGER
1353	Hb_Decrease	10	WT	TD	TYGER
1353	Leukocytosis	0	WT	TD	TYGER
1353	Leukopaenia	2	WT	TD	TYGER
1353	Neutropaenia	4	WT	TD	TYGER
1353	Lymphopaenia	6	WT	TD	TYGER
1353	Eosinophilia	0	WT	TD	TYGER
1353	Thrombocytopaenia	0	WT	TD	TYGER
1353	Hyponatraemia_Na+	0	WT	TD	TYGER
1353	Hypernatraemia_Na+	0	WT	TD	TYGER
1353	Hypokalaemia_K+	22	WT	TD	TYGER
1353	Hyperkalaemia_K+	0	WT	TD	TYGER
1353	Elevated_Urea	0	WT	TD	TYGER
1353	Elevated_Creatinine	0	WT	TD	TYGER
1353	Bilirubin	0	WT	TD	TYGER
1353	ALT	0	WT	TD	TYGER
1353	ALP	0	WT	TD	TYGER
1353	ALB	0	WT	TD	TYGER
1353	CRP	5	WT	TD	TYGER
1353	Total_Score	75	WT	TD	TYGER
1435	Temperature_All	2	WT	TD	TYGER
1435	Systolic_Hypertension	2	WT	TD	TYGER
1435	Systolic_Hypotension	0	WT	TD	TYGER
1435	Diastolic_Blood_Pressure	0	WT	TD	TYGER
1435	Tachycardia	0	WT	TD	TYGER
1435	Bradycardia	1	WT	TD	TYGER
1435	Headache	11	WT	TD	TYGER
1435	Malaise	10	WT	TD	TYGER
1435	Anorexia	7	WT	TD	TYGER
1435	Abdominal_ pain	3	WT	TD	TYGER
1435	Nausea_ vomiting	3	WT	TD	TYGER
1435	Myalgia	5	WT	TD	TYGER
1435	Arthralgia	4	WT	TD	TYGER
1435	Cough	5	WT	TD	TYGER
1435	Diarrhoea	0	WT	TD	TYGER
1435	Constipation	0	WT	TD	TYGER
1435	Rash	0	WT	TD	TYGER
1435	Hb_Decrease	10	WT	TD	TYGER
1435	Leukocytosis	0	WT	TD	TYGER
1435	Leukopaenia	0	WT	TD	TYGER
1435	Neutropaenia	3	WT	TD	TYGER
1435	Lymphopaenia	2	WT	TD	TYGER
1435	Eosinophilia	0	WT	TD	TYGER
1435	Thrombocytopaenia	0	WT	TD	TYGER
1435	Hyponatraemia_Na+	0	WT	TD	TYGER
1435	Hypernatraemia_Na+	0	WT	TD	TYGER
1435	Hypokalaemia_K+	2	WT	TD	TYGER
1435	Hyperkalaemia_K+	0	WT	TD	TYGER
1435	Elevated_Urea	0	WT	TD	TYGER
1435	Elevated_Creatinine	0	WT	TD	TYGER
1435	Bilirubin	0	WT	TD	TYGER
1435	ALT	0	WT	TD	TYGER
1435	ALP	0	WT	TD	TYGER
1435	ALB	0	WT	TD	TYGER
1435	CRP	7	WT	TD	TYGER
1435	Total_Score	77	WT	TD	TYGER
1476	Temperature_All	0	TN	nTD	TYGER
1476	Systolic_Hypertension	0	TN	nTD	TYGER
1476	Systolic_Hypotension	0	TN	nTD	TYGER
1476	Diastolic_Blood_Pressure	0	TN	nTD	TYGER
1476	Tachycardia	0	TN	nTD	TYGER
1476	Bradycardia	0	TN	nTD	TYGER
1476	Headache	3	TN	nTD	TYGER
1476	Malaise	3	TN	nTD	TYGER
1476	Anorexia	0	TN	nTD	TYGER
1476	Abdominal_ pain	0	TN	nTD	TYGER
1476	Nausea_ vomiting	0	TN	nTD	TYGER
1476	Myalgia	2	TN	nTD	TYGER
1476	Arthralgia	2	TN	nTD	TYGER
1476	Cough	0	TN	nTD	TYGER
1476	Diarrhoea	0	TN	nTD	TYGER
1476	Constipation	0	TN	nTD	TYGER
1476	Rash	0	TN	nTD	TYGER
1476	Hb_Decrease	7	TN	nTD	TYGER
1476	Leukocytosis	0	TN	nTD	TYGER
1476	Leukopaenia	0	TN	nTD	TYGER
1476	Neutropaenia	0	TN	nTD	TYGER
1476	Lymphopaenia	0	TN	nTD	TYGER
1476	Eosinophilia	0	TN	nTD	TYGER
1476	Thrombocytopaenia	0	TN	nTD	TYGER
1476	Hyponatraemia_Na+	0	TN	nTD	TYGER
1476	Hypernatraemia_Na+	0	TN	nTD	TYGER
1476	Hypokalaemia_K+	5	TN	nTD	TYGER
1476	Hyperkalaemia_K+	0	TN	nTD	TYGER
1476	Elevated_Urea	0	TN	nTD	TYGER
1476	Elevated_Creatinine	0	TN	nTD	TYGER
1476	Bilirubin	0	TN	nTD	TYGER
1476	ALT	0	TN	nTD	TYGER
1476	ALP	0	TN	nTD	TYGER
1476	ALB	0	TN	nTD	TYGER
1476	CRP	0	TN	nTD	TYGER
1476	Total_Score	22	TN	nTD	TYGER
1517	Temperature_All	0	WT	TD	TYGER
1517	Systolic_Hypertension	0	WT	TD	TYGER
1517	Systolic_Hypotension	0	WT	TD	TYGER
1517	Diastolic_Blood_Pressure	0	WT	TD	TYGER
1517	Tachycardia	0	WT	TD	TYGER
1517	Bradycardia	0	WT	TD	TYGER
1517	Headache	8	WT	TD	TYGER
1517	Malaise	3	WT	TD	TYGER
1517	Anorexia	2	WT	TD	TYGER
1517	Abdominal_ pain	1	WT	TD	TYGER
1517	Nausea_ vomiting	6	WT	TD	TYGER
1517	Myalgia	0	WT	TD	TYGER
1517	Arthralgia	0	WT	TD	TYGER
1517	Cough	0	WT	TD	TYGER
1517	Diarrhoea	0	WT	TD	TYGER
1517	Constipation	0	WT	TD	TYGER
1517	Rash	0	WT	TD	TYGER
1517	Hb_Decrease	17	WT	TD	TYGER
1517	Leukocytosis	0	WT	TD	TYGER
1517	Leukopaenia	1	WT	TD	TYGER
1517	Neutropaenia	2	WT	TD	TYGER
1517	Lymphopaenia	6	WT	TD	TYGER
1517	Eosinophilia	0	WT	TD	TYGER
1517	Thrombocytopaenia	0	WT	TD	TYGER
1517	Hyponatraemia_Na+	0	WT	TD	TYGER
1517	Hypernatraemia_Na+	0	WT	TD	TYGER
1517	Hypokalaemia_K+	12	WT	TD	TYGER
1517	Hyperkalaemia_K+	0	WT	TD	TYGER
1517	Elevated_Urea	0	WT	TD	TYGER
1517	Elevated_Creatinine	0	WT	TD	TYGER
1517	Bilirubin	0	WT	TD	TYGER
1517	ALT	0	WT	TD	TYGER
1517	ALP	0	WT	TD	TYGER
1517	ALB	0	WT	TD	TYGER
1517	CRP	9	WT	TD	TYGER
1517	Total_Score	67	WT	TD	TYGER
1558	Temperature_All	0	TN	nTD	TYGER
1558	Systolic_Hypertension	0	TN	nTD	TYGER
1558	Systolic_Hypotension	0	TN	nTD	TYGER
1558	Diastolic_Blood_Pressure	1	TN	nTD	TYGER
1558	Tachycardia	0	TN	nTD	TYGER
1558	Bradycardia	0	TN	nTD	TYGER
1558	Headache	5	TN	nTD	TYGER
1558	Malaise	0	TN	nTD	TYGER
1558	Anorexia	0	TN	nTD	TYGER
1558	Abdominal_ pain	0	TN	nTD	TYGER
1558	Nausea_ vomiting	0	TN	nTD	TYGER
1558	Myalgia	1	TN	nTD	TYGER
1558	Arthralgia	1	TN	nTD	TYGER
1558	Cough	0	TN	nTD	TYGER
1558	Diarrhoea	28	TN	nTD	TYGER
1558	Constipation	0	TN	nTD	TYGER
1558	Rash	0	TN	nTD	TYGER
1558	Hb_Decrease	9	TN	nTD	TYGER
1558	Leukocytosis	0	TN	nTD	TYGER
1558	Leukopaenia	0	TN	nTD	TYGER
1558	Neutropaenia	0	TN	nTD	TYGER
1558	Lymphopaenia	0	TN	nTD	TYGER
1558	Eosinophilia	0	TN	nTD	TYGER
1558	Thrombocytopaenia	0	TN	nTD	TYGER
1558	Hyponatraemia_Na+	0	TN	nTD	TYGER
1558	Hypernatraemia_Na+	2	TN	nTD	TYGER
1558	Hypokalaemia_K+	7	TN	nTD	TYGER
1558	Hyperkalaemia_K+	0	TN	nTD	TYGER
1558	Elevated_Urea	0	TN	nTD	TYGER
1558	Elevated_Creatinine	0	TN	nTD	TYGER
1558	Bilirubin	0	TN	nTD	TYGER
1558	ALT	0	TN	nTD	TYGER
1558	ALP	0	TN	nTD	TYGER
1558	ALB	0	TN	nTD	TYGER
1558	CRP	0	TN	nTD	TYGER
1558	Total_Score	54	TN	nTD	TYGER
1599	Temperature_All	0	WT	TD	TYGER
1599	Systolic_Hypertension	1	WT	TD	TYGER
1599	Systolic_Hypotension	0	WT	TD	TYGER
1599	Diastolic_Blood_Pressure	2	WT	TD	TYGER
1599	Tachycardia	0	WT	TD	TYGER
1599	Bradycardia	0	WT	TD	TYGER
1599	Headache	5	WT	TD	TYGER
1599	Malaise	2	WT	TD	TYGER
1599	Anorexia	0	WT	TD	TYGER
1599	Abdominal_ pain	0	WT	TD	TYGER
1599	Nausea_ vomiting	1	WT	TD	TYGER
1599	Myalgia	2	WT	TD	TYGER
1599	Arthralgia	0	WT	TD	TYGER
1599	Cough	0	WT	TD	TYGER
1599	Diarrhoea	0	WT	TD	TYGER
1599	Constipation	0	WT	TD	TYGER
1599	Rash	0	WT	TD	TYGER
1599	Hb_Decrease	19	WT	TD	TYGER
1599	Leukocytosis	0	WT	TD	TYGER
1599	Leukopaenia	2	WT	TD	TYGER
1599	Neutropaenia	3	WT	TD	TYGER
1599	Lymphopaenia	0	WT	TD	TYGER
1599	Eosinophilia	0	WT	TD	TYGER
1599	Thrombocytopaenia	0	WT	TD	TYGER
1599	Hyponatraemia_Na+	0	WT	TD	TYGER
1599	Hypernatraemia_Na+	0	WT	TD	TYGER
1599	Hypokalaemia_K+	5	WT	TD	TYGER
1599	Hyperkalaemia_K+	0	WT	TD	TYGER
1599	Elevated_Urea	1	WT	TD	TYGER
1599	Elevated_Creatinine	0	WT	TD	TYGER
1599	Bilirubin	0	WT	TD	TYGER
1599	ALT	0	WT	TD	TYGER
1599	ALP	0	WT	TD	TYGER
1599	ALB	0	WT	TD	TYGER
1599	CRP	3	WT	TD	TYGER
1599	Total_Score	46	WT	TD	TYGER
1640	Temperature_All	16	TN	TD	TYGER
1640	Systolic_Hypertension	0	TN	TD	TYGER
1640	Systolic_Hypotension	0	TN	TD	TYGER
1640	Diastolic_Blood_Pressure	0	TN	TD	TYGER
1640	Tachycardia	0	TN	TD	TYGER
1640	Bradycardia	0	TN	TD	TYGER
1640	Headache	4	TN	TD	TYGER
1640	Malaise	4	TN	TD	TYGER
1640	Anorexia	2	TN	TD	TYGER
1640	Abdominal_ pain	2	TN	TD	TYGER
1640	Nausea_ vomiting	0	TN	TD	TYGER
1640	Myalgia	2	TN	TD	TYGER
1640	Arthralgia	1	TN	TD	TYGER
1640	Cough	0	TN	TD	TYGER
1640	Diarrhoea	0	TN	TD	TYGER
1640	Constipation	0	TN	TD	TYGER
1640	Rash	3	TN	TD	TYGER
1640	Hb_Decrease	10	TN	TD	TYGER
1640	Leukocytosis	0	TN	TD	TYGER
1640	Leukopaenia	5	TN	TD	TYGER
1640	Neutropaenia	7	TN	TD	TYGER
1640	Lymphopaenia	15	TN	TD	TYGER
1640	Eosinophilia	0	TN	TD	TYGER
1640	Thrombocytopaenia	0	TN	TD	TYGER
1640	Hyponatraemia_Na+	0	TN	TD	TYGER
1640	Hypernatraemia_Na+	0	TN	TD	TYGER
1640	Hypokalaemia_K+	3	TN	TD	TYGER
1640	Hyperkalaemia_K+	0	TN	TD	TYGER
1640	Elevated_Urea	0	TN	TD	TYGER
1640	Elevated_Creatinine	0	TN	TD	TYGER
1640	Bilirubin	0	TN	TD	TYGER
1640	ALT	0	TN	TD	TYGER
1640	ALP	0	TN	TD	TYGER
1640	ALB	0	TN	TD	TYGER
1640	CRP	8	TN	TD	TYGER
1640	Total_Score	82	TN	TD	TYGER
1681	Temperature_All	1	WT	TD	TYGER
1681	Systolic_Hypertension	0	WT	TD	TYGER
1681	Systolic_Hypotension	0	WT	TD	TYGER
1681	Diastolic_Blood_Pressure	0	WT	TD	TYGER
1681	Tachycardia	1	WT	TD	TYGER
1681	Bradycardia	0	WT	TD	TYGER
1681	Headache	21	WT	TD	TYGER
1681	Malaise	7	WT	TD	TYGER
1681	Anorexia	1	WT	TD	TYGER
1681	Abdominal_ pain	3	WT	TD	TYGER
1681	Nausea_ vomiting	0	WT	TD	TYGER
1681	Myalgia	5	WT	TD	TYGER
1681	Arthralgia	1	WT	TD	TYGER
1681	Cough	0	WT	TD	TYGER
1681	Diarrhoea	0	WT	TD	TYGER
1681	Constipation	4	WT	TD	TYGER
1681	Rash	0	WT	TD	TYGER
1681	Hb_Decrease	13	WT	TD	TYGER
1681	Leukocytosis	0	WT	TD	TYGER
1681	Leukopaenia	0	WT	TD	TYGER
1681	Neutropaenia	4	WT	TD	TYGER
1681	Lymphopaenia	0	WT	TD	TYGER
1681	Eosinophilia	0	WT	TD	TYGER
1681	Thrombocytopaenia	0	WT	TD	TYGER
1681	Hyponatraemia_Na+	0	WT	TD	TYGER
1681	Hypernatraemia_Na+	0	WT	TD	TYGER
1681	Hypokalaemia_K+	12	WT	TD	TYGER
1681	Hyperkalaemia_K+	0	WT	TD	TYGER
1681	Elevated_Urea	0	WT	TD	TYGER
1681	Elevated_Creatinine	0	WT	TD	TYGER
1681	Bilirubin	0	WT	TD	TYGER
1681	ALT	0	WT	TD	TYGER
1681	ALP	0	WT	TD	TYGER
1681	ALB	0	WT	TD	TYGER
1681	CRP	4	WT	TD	TYGER
1681	Total_Score	77	WT	TD	TYGER
1722	Temperature_All	11	WT	TD	TYGER
1722	Systolic_Hypertension	1	WT	TD	TYGER
1722	Systolic_Hypotension	0	WT	TD	TYGER
1722	Diastolic_Blood_Pressure	3	WT	TD	TYGER
1722	Tachycardia	0	WT	TD	TYGER
1722	Bradycardia	0	WT	TD	TYGER
1722	Headache	10	WT	TD	TYGER
1722	Malaise	11	WT	TD	TYGER
1722	Anorexia	8	WT	TD	TYGER
1722	Abdominal_ pain	7	WT	TD	TYGER
1722	Nausea_ vomiting	0	WT	TD	TYGER
1722	Myalgia	7	WT	TD	TYGER
1722	Arthralgia	9	WT	TD	TYGER
1722	Cough	1	WT	TD	TYGER
1722	Diarrhoea	5	WT	TD	TYGER
1722	Constipation	2	WT	TD	TYGER
1722	Rash	0	WT	TD	TYGER
1722	Hb_Decrease	11	WT	TD	TYGER
1722	Leukocytosis	0	WT	TD	TYGER
1722	Leukopaenia	0	WT	TD	TYGER
1722	Neutropaenia	0	WT	TD	TYGER
1722	Lymphopaenia	4	WT	TD	TYGER
1722	Eosinophilia	0	WT	TD	TYGER
1722	Thrombocytopaenia	0	WT	TD	TYGER
1722	Hyponatraemia_Na+	0	WT	TD	TYGER
1722	Hypernatraemia_Na+	0	WT	TD	TYGER
1722	Hypokalaemia_K+	0	WT	TD	TYGER
1722	Hyperkalaemia_K+	0	WT	TD	TYGER
1722	Elevated_Urea	0	WT	TD	TYGER
1722	Elevated_Creatinine	0	WT	TD	TYGER
1722	Bilirubin	0	WT	TD	TYGER
1722	ALT	4	WT	TD	TYGER
1722	ALP	0	WT	TD	TYGER
1722	ALB	0	WT	TD	TYGER
1722	CRP	10	WT	TD	TYGER
1722	Total_Score	104	WT	TD	TYGER

## Sheet: Fig_2_g
Symptom	Severity	Sev_Number	Group	Percent
Abdominal_Pain	0 - None	0	WT	20
Abdominal_Pain	1 - Mild	1	WT	53.3
Abdominal_Pain	2 - Moderate	2	WT	26.7
Abdominal_Pain	3 - Severe	3	WT	0
Constipation	0 - None	0	WT	26.7
Constipation	1 - Mild	1	WT	53.3
Constipation	2 - Moderate	2	WT	13.3
Constipation	3 - Severe	3	WT	6.7
Cough	0 - None	0	WT	26.7
Cough	1 - Mild	1	WT	53.3
Cough	2 - Moderate	2	WT	13.3
Cough	3 - Severe	3	WT	6.7
Diarrhoea	0 - None	0	WT	26.7
Diarrhoea	1 - Mild	1	WT	53.3
Diarrhoea	2 - Moderate	2	WT	13.3
Diarrhoea	3 - Severe	3	WT	6.7
Anorexia	0 - None	0	WT	13.3
Anorexia	1 - Mild	1	WT	46.7
Anorexia	2 - Moderate	2	WT	40
Anorexia	3 - Severe	3	WT	0
Malaise	0 - None	0	WT	0
Malaise	1 - Mild	1	WT	26.7
Malaise	2 - Moderate	2	WT	33.3
Malaise	3 - Severe	3	WT	40
Headache	0 - None	0	WT	0
Headache	1 - Mild	1	WT	13.3
Headache	2 - Moderate	2	WT	46.7
Headache	3 - Severe	3	WT	40
Arthralgia	0 - None	0	WT	26.7
Arthralgia	1 - Mild	1	WT	53.3
Arthralgia	2 - Moderate	2	WT	13.3
Arthralgia	3 - Severe	3	WT	6.7
Myalgia	0 - None	0	WT	26.7
Myalgia	1 - Mild	1	WT	53.3
Myalgia	2 - Moderate	2	WT	13.3
Myalgia	3 - Severe	3	WT	6.7
Nausea_&_vomiting	0 - None	0	WT	26.7
Nausea_&_vomiting	1 - Mild	1	WT	53.3
Nausea_&_vomiting	2 - Moderate	2	WT	13.3
Nausea_&_vomiting	3 - Severe	3	WT	6.7
Abdominal_Pain	0 - None	0	TN	46.7
Abdominal_Pain	1 - Mild	1	TN	20
Abdominal_Pain	2 - Moderate	2	TN	33.3
Abdominal_Pain	3 - Severe	3	TN	0
Constipation	0 - None	0	TN	40
Constipation	1 - Mild	1	TN	33.3
Constipation	2 - Moderate	2	TN	13.3
Constipation	3 - Severe	3	TN	13.3
Cough	0 - None	0	TN	40
Cough	1 - Mild	1	TN	33.3
Cough	2 - Moderate	2	TN	13.3
Cough	3 - Severe	3	TN	13.3
Diarrhoea	0 - None	0	TN	40
Diarrhoea	1 - Mild	1	TN	33.3
Diarrhoea	2 - Moderate	2	TN	13.3
Diarrhoea	3 - Severe	3	TN	13.3
Anorexia	0 - None	0	TN	13.3
Anorexia	1 - Mild	1	TN	26.7
Anorexia	2 - Moderate	2	TN	53.3
Anorexia	3 - Severe	3	TN	6.7
Malaise	0 - None	0	TN	0
Malaise	1 - Mild	1	TN	13.3
Malaise	2 - Moderate	2	TN	33.3
Malaise	3 - Severe	3	TN	53.3
Headache	0 - None	0	TN	0
Headache	1 - Mild	1	TN	13.3
Headache	2 - Moderate	2	TN	26.7
Headache	3 - Severe	3	TN	60
Arthralgia	0 - None	0	TN	40
Arthralgia	1 - Mild	1	TN	33.3
Arthralgia	2 - Moderate	2	TN	13.3
Arthralgia	3 - Severe	3	TN	13.3
Myalgia	0 - None	0	TN	40
Myalgia	1 - Mild	1	TN	33.3
Myalgia	2 - Moderate	2	TN	13.3
Myalgia	3 - Severe	3	TN	13.3
Nausea_&_vomiting	0 - None	0	TN	40
Nausea_&_vomiting	1 - Mild	1	TN	33.3
Nausea_&_vomiting	2 - Moderate	2	TN	13.3
Nausea_&_vomiting	3 - Severe	3	TN	13.3

## Sheet: Summary sheet - Values
Lab ID	Allocation	DO	TD/Abx Date	First positive - Date/Time	Date/Time first temperature >38	Date/Time first afebrile temperature <38	Last positive - Date/Time	First negative - Date/Time	Blood_Quant_CFU/ml
8428	WT	2017-04-10 09:30:00	2017-04-18 20:22:00	2017-04-19 14:42:00	2017-04-18 20:22:00	2017-04-21 05:00:00	2017-04-19 14:42:00	2017-04-19 18:15:00	0.005
8253	TN	2017-04-10 09:05:00	2017-04-19 11:05:00	2017-04-19 11:05:00	NA	NA	2017-04-20 13:45:00	2017-04-21 10:15:00	NA
8450	WT	2017-04-25 10:02:00	2017-05-06 14:20:00	2017-05-06 14:20:00	NA	NA	2017-05-06 14:20:00	2017-05-07 15:34:00	0.005
8183	TN	2017-04-25 09:04:00	2017-05-01 09:30:00	2017-04-30 14:11:00	2017-05-01 09:30:00	2017-05-03 19:07:00	2017-05-01 09:35:00	2017-05-01 19:06:00	1.6
8040	WT	2017-04-25 08:33:00	2017-05-09 08:33:00	NA	NA	NA	NA	NA	NA
8951	TN	2017-04-25 09:25:00	2017-05-01 10:00:00	2017-04-29 11:00:00	2017-05-01 10:00:00	2017-05-04 09:00:00	2017-05-01 17:15:00	2017-05-02 11:01:00	2.7
8273	TN	2017-04-25 10:47:00	2017-04-30 11:00:00	2017-04-30 11:00:00	NA	NA	2017-05-03 16:22:00	2017-05-04 12:00:00	0.3
8263	WT	2017-04-25 09:44:00	2017-05-09 09:44:00	NA	NA	NA	NA	NA	NA
8626	TN	2017-05-15 10:02:00	2017-05-21 13:20:00	2017-05-21 13:20:00	NA	NA	2017-05-22 15:21:00	2017-05-23 11:50:00	1.5
8199	WT	2017-05-15 09:13:00	2017-05-25 20:30:00	2017-05-24 09:25:00	2017-05-25 20:30:00	2017-05-27 10:30:00	2017-05-25 09:15:00	2017-05-25 20:15:00	0.005
8416	TN	2017-05-15 09:45:00	2017-05-19 13:46:00	2017-05-19 13:46:00	NA	NA	2017-05-20 12:00:00	2017-05-21 13:19:00	0.2
8542	WT	2017-05-15 08:55:00	2017-05-20 19:50:00	2017-05-20 15:49:00	2017-05-20 19:50:00	2017-05-22 21:30:00	2017-05-21 13:14:00	2017-05-21 23:51:00	1.8
8232	TN	2017-05-15 10:15:00	2017-05-21 11:00:00	2017-05-21 11:00:00	NA	NA	2017-05-23 10:20:00	2017-05-23 23:39:00	2.6
8573	TN	2017-05-15 09:27:00	2017-05-22 19:10:00	2017-05-22 15:19:00	2017-05-22 19:10:00	2017-05-25 22:30:00	2017-05-23 11:00:00	2017-05-24 11:35:00	0.3
8126	WT	2017-05-31 08:52:00	2017-06-14 08:52:00	NA	NA	NA	NA	NA	NA
8582	WT	2017-05-31 09:34:00	2017-06-13 23:30:00	2017-06-12 13:40:00	2017-06-13 23:30:00	2017-06-14 22:30:00	2017-06-12 13:40:00	2017-06-13 13:00:00	0.005
8822	WT	2017-05-31 09:15:00	2017-06-05 19:05:00	2017-06-05 11:10:00	2017-06-05 19:05:00	2017-06-07 19:12:00	2017-06-06 10:10:00	2017-06-06 17:00:00	4.3
8424	TN	2017-06-19 10:04:00	2017-06-26 19:45:00	2017-06-24 15:57:00	2017-06-26 19:45:00	2017-06-27 07:45:00	2017-06-25 19:14:00	2017-06-26 11:20:00	0.005
8414	WT	2017-06-19 09:40:00	2017-06-22 21:00:00	2017-06-23 13:26:00	2017-06-22 21:00:00	2017-06-25 08:30:00	2017-06-23 13:26:00	2017-06-23 17:05:00	0.2
8648	TN	2017-06-19 10:05:00	2017-06-26 11:15:00	2017-06-26 11:15:00	NA	NA	2017-06-27 22:10:00	2017-06-28 14:19:00	0.005
8612	TN	2017-06-19 10:26:00	2017-06-24 23:40:00	2017-06-24 15:56:00	2017-06-24 23:40:00	2017-06-26 08:00:00	2017-06-25 19:14:00	2017-06-26 15:30:00	0.005
8272	WT	2017-06-19 09:45:00	2017-07-03 09:45:00	NA	NA	NA	NA	NA	NA
8914	TN	2017-07-06 10:10:00	2017-07-20 10:10:00	NA	NA	NA	NA	NA	NA
8213	WT	2017-07-06 10:52:00	2017-07-20 10:52:00	NA	NA	NA	NA	NA	NA
8337	TN	2017-07-24 09:24:00	2017-07-28 22:16:00	2017-07-28 07:45:00	2017-07-28 22:16:00	2017-07-30 22:11:00	2017-07-29 11:45:00	2017-07-30 11:30:00	0.8
8678	TN	2017-07-06 08:47:00	2017-07-12 09:25:00	2017-07-11 09:30:00	2017-07-12 09:25:00	2017-07-16 10:00:00	2017-07-12 13:45:00	2017-07-13 12:32:00	3
8112	TN	2017-07-06 09:50:00	2017-07-20 09:50:00	NA	NA	NA	NA	NA	NA
8909	WT	2017-07-06 11:01:00	2017-07-11 20:00:00	2017-07-11 11:10:00	2017-07-11 20:00:00	2017-07-15 11:25:00	2017-07-12 13:45:00	2017-07-13 12:32:00	21.1
8864	WT	2017-07-06 09:09:00	2017-07-12 19:22:00	2017-07-12 08:40:00	2017-07-12 19:22:00	2017-07-15 08:45:00	2017-07-13 09:05:00	2017-07-13 15:35:00	2.1
8243	WT	2017-07-06 09:30:00	2017-07-20 09:30:00	NA	NA	NA	NA	NA	NA
8897	TN	2017-07-06 10:30:00	2017-07-13 18:20:00	2017-07-12 10:20:00	2017-07-13 18:20:00	2017-07-15 07:15:00	2017-07-13 19:16:00	2017-07-14 10:05:00	0.1
8159	WT	2017-07-06 10:39:00	2017-07-12 22:00:00	NA	2017-07-12 22:00:00	2017-07-13 21:45:00	NA	NA	0.1
8462	WT	2017-07-24 08:35:00	2017-08-02 12:20:00	2017-08-02 12:20:00	NA	NA	2017-08-02 12:20:00	2017-08-03 12:45:00	0.005
8841	TN	2017-07-24 09:01:00	2017-08-07 09:01:00	NA	NA	NA	NA	NA	NA
8352	WT	2017-07-24 09:14:00	2017-07-30 12:05:00	2017-07-30 12:05:00	NA	NA	2017-07-31 09:35:00	2017-08-01 08:30:00	0.3
8564	TN	2017-08-01 09:28:00	2017-08-15 09:28:00	NA	NA	NA	NA	NA	NA
8585	WT	2017-07-24 09:54:00	2017-07-29 11:15:00	2017-07-29 11:15:00	NA	NA	2017-07-30 11:05:00	2017-07-30 17:44:00	0.6
8510	TN	2017-07-24 08:52:00	2017-08-01 08:30:00	2017-07-30 09:30:00	2017-08-01 08:30:00	2017-08-02 22:30:00	2017-07-31 11:05:00	2017-07-31 18:41:00	1.6
8426	WT	2017-07-24 08:24:00	2017-08-01 10:25:00	2017-08-01 10:25:00	NA	NA	2017-08-02 10:10:00	2017-08-03 10:15:00	0.005
8193	WT	2017-07-24 09:37:00	2017-07-31 22:00:00	2017-07-31 10:50:00	2017-07-31 22:00:00	2017-08-03 20:00:00	2017-08-01 12:30:00	2017-08-01 16:55:00	0.7
