# Supplementary material for: Investigation of the role of typhoid toxin in acute typhoid fever in a human challenge model
Source: Nat Med. 2019 Jul 3;25(7):1082–8. doi: 10.1038/s41591-019-0505-4 (PMC6892374; doi:10.1038/s41591-019-0505-4)
Supplement: Source Data Fig. 3 — Statistical Source Data [file 41591_2019_505_MOESM7_ESM.xlsx]

## Sheet: Fig_3_ac
ID	challenge_date	group	age	diag_dt	day_of_diagnosis	_NAME_	day	uniqueid	study	agent	stoolpos	diagnosed	log_day0_viigg	predmean	linpred
41	10APR2017	WT	32.4446	19APR2017	9	D0	0	TYGER_5001	TYGER	1.Typhi	0	1	0.568202	3.98684e-54	-122.957
41	10APR2017	WT	32.4446	19APR2017	9	D1	1	TYGER_5001	TYGER	1.Typhi	1	1	0.568202	0.476181	-0.0953478
41	10APR2017	WT	32.4446	19APR2017	9	D2	2	TYGER_5001	TYGER	1.Typhi	1	1	0.568202	0.458296	-0.167205
41	10APR2017	WT	32.4446	19APR2017	9	D3	3	TYGER_5001	TYGER	1.Typhi	0	1	0.568202	0.064175	-2.67981
41	10APR2017	WT	32.4446	19APR2017	9	D4	4	TYGER_5001	TYGER	1.Typhi		1	0.568202	0.0595409	-2.7597
41	10APR2017	WT	32.4446	19APR2017	9	D5	5	TYGER_5001	TYGER	1.Typhi	0	1	0.568202	0.0251418	-3.65776
41	10APR2017	WT	32.4446	19APR2017	9	D6	6	TYGER_5001	TYGER	1.Typhi	0	1	0.568202	0.0569507	-2.80693
41	10APR2017	WT	32.4446	19APR2017	9	D7	7	TYGER_5001	TYGER	1.Typhi	0	1	0.568202	0.0250659	-3.66086
41	10APR2017	WT	32.4446	19APR2017	9	D8	8	TYGER_5001	TYGER	1.Typhi	0	1	0.568202	0.0213121	-3.82694
41	10APR2017	WT	32.4446	19APR2017	9	TD_12	9	TYGER_5001	TYGER	1.Typhi		1	0.568202	0.021903	-3.79898
41	10APR2017	WT	32.4446	19APR2017	9	TD_24	10	TYGER_5001	TYGER	1.Typhi		1	0.568202	0.0912814	-2.29809
41	10APR2017	WT	32.4446	19APR2017	9	TD_48	11	TYGER_5001	TYGER	1.Typhi		1	0.568202	0.185761	-1.47779
41	10APR2017	WT	32.4446	19APR2017	9	TD_72	12	TYGER_5001	TYGER	1.Typhi	0	1	0.568202	0.185187	-1.48159
41	10APR2017	WT	32.4446	19APR2017	9	TD_96	13	TYGER_5001	TYGER	1.Typhi	0	1	0.568202	0.533857	0.135634
41	10APR2017	WT	32.4446	19APR2017	9	D14	14	TYGER_5001	TYGER	1.Typhi		1	0.568202	0.0681616	-2.61528
82	10APR2017	TN	30.5308	20APR2017	10	D0	0	TYGER_5002	TYGER	1.Typhi	0	1	1.40336	1.96697e-54	-123.663
82	10APR2017	TN	30.5308	20APR2017	10	D1	1	TYGER_5002	TYGER	1.Typhi	0	1	1.40336	0.309629	-0.801854
82	10APR2017	TN	30.5308	20APR2017	10	D2	2	TYGER_5002	TYGER	1.Typhi	0	1	1.40336	0.294483	-0.873711
82	10APR2017	TN	30.5308	20APR2017	10	D3	3	TYGER_5002	TYGER	1.Typhi	0	1	1.40336	0.0327257	-3.38632
82	10APR2017	TN	30.5308	20APR2017	10	D4	4	TYGER_5002	TYGER	1.Typhi		1	1.40336	0.0302891	-3.46621
82	10APR2017	TN	30.5308	20APR2017	10	D5	5	TYGER_5002	TYGER	1.Typhi	0	1	1.40336	0.0125641	-4.36427
82	10APR2017	TN	30.5308	20APR2017	10	D6	6	TYGER_5002	TYGER	1.Typhi	0	1	1.40336	0.0289322	-3.51344
82	10APR2017	TN	30.5308	20APR2017	10	D7	7	TYGER_5002	TYGER	1.Typhi	0	1	1.40336	0.0125257	-4.36737
82	10APR2017	TN	30.5308	20APR2017	10	D8	8	TYGER_5002	TYGER	1.Typhi		1	1.40336	0.0106294	-4.53345
82	10APR2017	TN	30.5308	20APR2017	10	D9	9	TYGER_5002	TYGER	1.Typhi		1	1.40336	0.0109274	-4.50549
82	10APR2017	TN	30.5308	20APR2017	10	D10	10	TYGER_5002	TYGER	1.Typhi	1	1	1.40336	0.0472187	-3.00459
82	10APR2017	TN	30.5308	20APR2017	10	D11	11	TYGER_5002	TYGER	1.Typhi	0	1	1.40336	0.10117	-2.1843
82	10APR2017	TN	30.5308	20APR2017	10	TD_48	12	TYGER_5002	TYGER	1.Typhi	0	1	1.40336	0.100824	-2.1881
82	10APR2017	TN	30.5308	20APR2017	10	TD_72	13	TYGER_5002	TYGER	1.Typhi		1	1.40336	0.361036	-0.570872
82	10APR2017	TN	30.5308	20APR2017	10	TD_96	14	TYGER_5002	TYGER	1.Typhi		1	1.40336	0.0348314	-3.32178
123	25APR2017	WT	46.4926	08MAY2017	13	D0	0	TYGER_5003	TYGER	1.Typhi	0	1	1.70649	4.03415e-53	-120.642
123	25APR2017	WT	46.4926	08MAY2017	13	D1	1	TYGER_5003	TYGER	1.Typhi	1	1	1.70649	0.901946	2.21903
123	25APR2017	WT	46.4926	08MAY2017	13	D2	2	TYGER_5003	TYGER	1.Typhi	1	1	1.70649	0.895405	2.14718
123	25APR2017	WT	46.4926	08MAY2017	13	D3	3	TYGER_5003	TYGER	1.Typhi	0	1	1.70649	0.409645	-0.365434
123	25APR2017	WT	46.4926	08MAY2017	13	D4	4	TYGER_5003	TYGER	1.Typhi	0	1	1.70649	0.390473	-0.445323
123	25APR2017	WT	46.4926	08MAY2017	13	D5	5	TYGER_5003	TYGER	1.Typhi	0	1	1.70649	0.206955	-1.34338
123	25APR2017	WT	46.4926	08MAY2017	13	D6	6	TYGER_5003	TYGER	1.Typhi	0	1	1.70649	0.379292	-0.492552
123	25APR2017	WT	46.4926	08MAY2017	13	D7	7	TYGER_5003	TYGER	1.Typhi	0	1	1.70649	0.206446	-1.34648
123	25APR2017	WT	46.4926	08MAY2017	13	D8	8	TYGER_5003	TYGER	1.Typhi	1	1	1.70649	0.18056	-1.51256
123	25APR2017	WT	46.4926	08MAY2017	13	D9	9	TYGER_5003	TYGER	1.Typhi	1	1	1.70649	0.184733	-1.4846
123	25APR2017	WT	46.4926	08MAY2017	13	D10	10	TYGER_5003	TYGER	1.Typhi	1	1	1.70649	0.504073	0.0162925
123	25APR2017	WT	46.4926	08MAY2017	13	D11	11	TYGER_5003	TYGER	1.Typhi	1	1	1.70649	0.697747	0.836591
123	25APR2017	WT	46.4926	08MAY2017	13	D12	12	TYGER_5003	TYGER	1.Typhi	1	1	1.70649	0.696944	0.832786
123	25APR2017	WT	46.4926	08MAY2017	13	TD	13	TYGER_5003	TYGER	1.Typhi	1	1	1.70649	0.920563	2.45001
123	25APR2017	WT	46.4926	08MAY2017	13	TD_24	14	TYGER_5003	TYGER	1.Typhi	0	1	1.70649	0.425338	-0.300897
123	25APR2017	WT	46.4926	08MAY2017	13	TD_48	15	TYGER_5003	TYGER	1.Typhi	0	1	1.70649	1.979e-21	-47.6717
123	25APR2017	WT	46.4926	08MAY2017	13	TD_72	16	TYGER_5003	TYGER	1.Typhi		1	1.70649	3.81915e-07	-14.7781
123	25APR2017	WT	46.4926	08MAY2017	13	TD_96	17	TYGER_5003	TYGER	1.Typhi		1	1.70649
164	25APR2017	TN	24.5048	01MAY2017	6	D0	0	TYGER_5004	TYGER	1.Typhi	0	1	1.93651	2.28811e-54	-123.512
164	25APR2017	TN	24.5048	01MAY2017	6	D1	1	TYGER_5004	TYGER	1.Typhi	1	1	1.93651	0.342849	-0.650623
164	25APR2017	TN	24.5048	01MAY2017	6	D2	2	TYGER_5004	TYGER	1.Typhi	0	1	1.93651	0.326847	-0.72248
164	25APR2017	TN	24.5048	01MAY2017	6	D3	3	TYGER_5004	TYGER	1.Typhi	0	1	1.93651	0.0378664	-3.23509
164	25APR2017	TN	24.5048	01MAY2017	6	D4	4	TYGER_5004	TYGER	1.Typhi	0	1	1.93651	0.0350609	-3.31498
164	25APR2017	TN	24.5048	01MAY2017	6	D5	5	TYGER_5004	TYGER	1.Typhi	0	1	1.93651	0.0145855	-4.21304
164	25APR2017	TN	24.5048	01MAY2017	6	TD	6	TYGER_5004	TYGER	1.Typhi	0	1	1.93651	0.0334977	-3.36221
164	25APR2017	TN	24.5048	01MAY2017	6	TD_24	7	TYGER_5004	TYGER	1.Typhi	0	1	1.93651	0.014541	-4.21614
164	25APR2017	TN	24.5048	01MAY2017	6	TD_48	8	TYGER_5004	TYGER	1.Typhi	0	1	1.93651	0.0123434	-4.38222
164	25APR2017	TN	24.5048	01MAY2017	6	TD_72	9	TYGER_5004	TYGER	1.Typhi	0	1	1.93651	0.0126889	-4.35426
164	25APR2017	TN	24.5048	01MAY2017	6	TD_96	10	TYGER_5004	TYGER	1.Typhi	0	1	1.93651	0.0545077	-2.85336
164	25APR2017	TN	24.5048	01MAY2017	6	D11	11	TYGER_5004	TYGER	1.Typhi		1	1.93651	0.115775	-2.03307
164	25APR2017	TN	24.5048	01MAY2017	6	D12	12	TYGER_5004	TYGER	1.Typhi		1	1.93651	0.115386	-2.03687
164	25APR2017	TN	24.5048	01MAY2017	6	D13	13	TYGER_5004	TYGER	1.Typhi		1	1.93651	0.396603	-0.419641
164	25APR2017	TN	24.5048	01MAY2017	6	D14	14	TYGER_5004	TYGER	1.Typhi		1	1.93651	0.040289	-3.17055
205	25APR2017	WT	29.63			D0	0	TYGER_5005	TYGER	1.Typhi	0	0	0.568202	1.18091e-53	-121.871
205	25APR2017	WT	29.63			D1	1	TYGER_5005	TYGER	1.Typhi	1	0	0.568202	0.729191	0.990523
205	25APR2017	WT	29.63			D2	2	TYGER_5005	TYGER	1.Typhi	1	0	0.568202	0.71477	0.918666
205	25APR2017	WT	29.63			D3	3	TYGER_5005	TYGER	1.Typhi	0	0	0.568202	0.16883	-1.59394
205	25APR2017	WT	29.63			D4	4	TYGER_5005	TYGER	1.Typhi	0	0	0.568202	0.157914	-1.67383
205	25APR2017	WT	29.63			D5	5	TYGER_5005	TYGER	1.Typhi		0	0.568202	0.0709695	-2.57189
205	25APR2017	WT	29.63			D6	6	TYGER_5005	TYGER	1.Typhi	0	0	0.568202	0.151734	-1.72106
205	25APR2017	WT	29.63			D7	7	TYGER_5005	TYGER	1.Typhi		0	0.568202	0.0707654	-2.57499
205	25APR2017	WT	29.63			D8	8	TYGER_5005	TYGER	1.Typhi	0	0	0.568202	0.060593	-2.74107
205	25APR2017	WT	29.63			D9	9	TYGER_5005	TYGER	1.Typhi	0	0	0.568202	0.062204	-2.71311
205	25APR2017	WT	29.63			D10	10	TYGER_5005	TYGER	1.Typhi	0	0	0.568202	0.229309	-1.21222
205	25APR2017	WT	29.63			D11	11	TYGER_5005	TYGER	1.Typhi		0	0.568202	0.403255	-0.391919
205	25APR2017	WT	29.63			D12	12	TYGER_5005	TYGER	1.Typhi	1	0	0.568202	0.40234	-0.395724
205	25APR2017	WT	29.63			D13	13	TYGER_5005	TYGER	1.Typhi	1	0	0.568202	0.772328	1.2215
205	25APR2017	WT	29.63			D14	14	TYGER_5005	TYGER	1.Typhi		0	0.568202	0.17808	-1.52941
246	25APR2017	TN	27.6178	01MAY2017	6	D0	0	TYGER_5006	TYGER	1.Typhi	0	1	0.568202	1.41938e-53	-121.687
246	25APR2017	TN	27.6178	01MAY2017	6	D1	1	TYGER_5006	TYGER	1.Typhi	1	1	0.568202	0.76395	1.17446
246	25APR2017	TN	27.6178	01MAY2017	6	D2	2	TYGER_5006	TYGER	1.Typhi	1	1	0.568202	0.750748	1.1026
246	25APR2017	TN	27.6178	01MAY2017	6	D3	3	TYGER_5006	TYGER	1.Typhi	1	1	0.568202	0.196233	-1.41001
246	25APR2017	TN	27.6178	01MAY2017	6	D4	4	TYGER_5006	TYGER	1.Typhi	0	1	0.568202	0.183937	-1.4899
246	25APR2017	TN	27.6178	01MAY2017	6	D5	5	TYGER_5006	TYGER	1.Typhi		1	0.568202	0.0840959	-2.38795
246	25APR2017	TN	27.6178	01MAY2017	6	TD	6	TYGER_5006	TYGER	1.Typhi	0	1	0.568202	0.176954	-1.53712
246	25APR2017	TN	27.6178	01MAY2017	6	TD_24	7	TYGER_5006	TYGER	1.Typhi		1	0.568202	0.0838574	-2.39105
246	25APR2017	TN	27.6178	01MAY2017	6	TD_48	8	TYGER_5006	TYGER	1.Typhi	0	1	0.568202	0.0719488	-2.55713
246	25APR2017	TN	27.6178	01MAY2017	6	TD_72	9	TYGER_5006	TYGER	1.Typhi	0	1	0.568202	0.073838	-2.52918
246	25APR2017	TN	27.6178	01MAY2017	6	TD_96	10	TYGER_5006	TYGER	1.Typhi		1	0.568202	0.263418	-1.02828
246	25APR2017	TN	27.6178	01MAY2017	6	D11	11	TYGER_5006	TYGER	1.Typhi		1	0.568202	0.448191	-0.207982
246	25APR2017	TN	27.6178	01MAY2017	6	D12	12	TYGER_5006	TYGER	1.Typhi		1	0.568202	0.44725	-0.211787
246	25APR2017	TN	27.6178	01MAY2017	6	D13	13	TYGER_5006	TYGER	1.Typhi		1	0.568202	0.803046	1.40544
246	25APR2017	TN	27.6178	01MAY2017	6	D14	14	TYGER_5006	TYGER	1.Typhi		1	0.568202	0.206612	-1.34547
287	25APR2017	TN	37.7863	02MAY2017	7	D0	0	TYGER_5007	TYGER	1.Typhi	0	1	2.00769	8.69383e-55	-124.48
287	25APR2017	TN	37.7863	02MAY2017	7	D1	1	TYGER_5007	TYGER	1.Typhi	0	1	2.00769	0.165437	-1.61832
287	25APR2017	TN	37.7863	02MAY2017	7	D2	2	TYGER_5007	TYGER	1.Typhi		1	2.00769	0.155753	-1.69018
287	25APR2017	TN	37.7863	02MAY2017	7	D3	3	TYGER_5007	TYGER	1.Typhi	0	1	2.00769	0.0147335	-4.20279
287	25APR2017	TN	37.7863	02MAY2017	7	D4	4	TYGER_5007	TYGER	1.Typhi	0	1	2.00769	0.0136177	-4.28268
287	25APR2017	TN	37.7863	02MAY2017	7	D5	5	TYGER_5007	TYGER	1.Typhi	0	1	2.00769	0.00559243	-5.18073
287	25APR2017	TN	37.7863	02MAY2017	7	D6	6	TYGER_5007	TYGER	1.Typhi	0	1	2.00769	0.0129976	-4.3299
287	25APR2017	TN	37.7863	02MAY2017	7	TD_12	7	TYGER_5007	TYGER	1.Typhi		1	2.00769	0.00557522	-5.18383
287	25APR2017	TN	37.7863	02MAY2017	7	TD_24	8	TYGER_5007	TYGER	1.Typhi	0	1	2.00769	0.00472613	-5.34991
287	25APR2017	TN	37.7863	02MAY2017	7	TD_48	9	TYGER_5007	TYGER	1.Typhi		1	2.00769	0.00485947	-5.32195
287	25APR2017	TN	37.7863	02MAY2017	7	TD_72	10	TYGER_5007	TYGER	1.Typhi	0	1	2.00769	0.0214351	-3.82106
287	25APR2017	TN	37.7863	02MAY2017	7	TD_96	11	TYGER_5007	TYGER	1.Typhi		1	2.00769	0.0473915	-3.00076
287	25APR2017	TN	37.7863	02MAY2017	7	D12	12	TYGER_5007	TYGER	1.Typhi		1	2.00769	0.04722	-3.00457
287	25APR2017	TN	37.7863	02MAY2017	7	D13	13	TYGER_5007	TYGER	1.Typhi		1	2.00769	0.199833	-1.38734
287	25APR2017	TN	37.7863	02MAY2017	7	D14	14	TYGER_5007	TYGER	1.Typhi		1	2.00769	0.0157003	-4.13825
328	25APR2017	WT	25.1182			D0	0	TYGER_5008	TYGER	1.Typhi	0	0	1.75064	8.56588e-55	-124.494
328	25APR2017	WT	25.1182			D1	1	TYGER_5008	TYGER	1.Typhi	0	0	1.75064	0.1634	-1.63315
328	25APR2017	WT	25.1182			D2	2	TYGER_5008	TYGER	1.Typhi	0	0	1.75064	0.153813	-1.705
328	25APR2017	WT	25.1182			D3	3	TYGER_5008	TYGER	1.Typhi		0	1.75064	0.0145199	-4.21761
328	25APR2017	WT	25.1182			D4	4	TYGER_5008	TYGER	1.Typhi	0	0	1.75064	0.01342	-4.2975
328	25APR2017	WT	25.1182			D5	5	TYGER_5008	TYGER	1.Typhi	0	0	1.75064	0.00551058	-5.19556
328	25APR2017	WT	25.1182			D6	6	TYGER_5008	TYGER	1.Typhi		0	1.75064	0.0128088	-4.34473
328	25APR2017	WT	25.1182			D7	7	TYGER_5008	TYGER	1.Typhi	0	0	1.75064	0.00549361	-5.19866
328	25APR2017	WT	25.1182			D8	8	TYGER_5008	TYGER	1.Typhi	0	0	1.75064	0.0046569	-5.36474
328	25APR2017	WT	25.1182			D9	9	TYGER_5008	TYGER	1.Typhi		0	1.75064	0.00478829	-5.33678
328	25APR2017	WT	25.1182			D10	10	TYGER_5008	TYGER	1.Typhi		0	1.75064	0.0211263	-3.83589
328	25APR2017	WT	25.1182			D11	11	TYGER_5008	TYGER	1.Typhi		0	1.75064	0.0467266	-3.01559
328	25APR2017	WT	25.1182			D12	12	TYGER_5008	TYGER	1.Typhi	0	0	1.75064	0.0465575	-3.01939
328	25APR2017	WT	25.1182			D13	13	TYGER_5008	TYGER	1.Typhi		0	1.75064	0.197473	-1.40216
328	25APR2017	WT	25.1182			D14	14	TYGER_5008	TYGER	1.Typhi	0	0	1.75064	0.0154728	-4.15308
369	15MAY2017	TN	32.0532	22MAY2017	7	D0	0	TYGER_5009	TYGER	1.Typhi		1	0.568202	2.32555e-54	-123.496
369	15MAY2017	TN	32.0532	22MAY2017	7	D1	1	TYGER_5009	TYGER	1.Typhi	0	1	0.568202	0.346516	-0.63439
369	15MAY2017	TN	32.0532	22MAY2017	7	D2	2	TYGER_5009	TYGER	1.Typhi	1	1	0.568202	0.330429	-0.706247
369	15MAY2017	TN	32.0532	22MAY2017	7	D3	3	TYGER_5009	TYGER	1.Typhi		1	0.568202	0.0384622	-3.21886
369	15MAY2017	TN	32.0532	22MAY2017	7	D4	4	TYGER_5009	TYGER	1.Typhi	0	1	0.568202	0.0356142	-3.29875
369	15MAY2017	TN	32.0532	22MAY2017	7	D5	5	TYGER_5009	TYGER	1.Typhi	0	1	0.568202	0.0148206	-4.1968
369	15MAY2017	TN	32.0532	22MAY2017	7	D6	6	TYGER_5009	TYGER	1.Typhi	0	1	0.568202	0.0340272	-3.34598
369	15MAY2017	TN	32.0532	22MAY2017	7	TD_12	7	TYGER_5009	TYGER	1.Typhi		1	0.568202	0.0147754	-4.1999
369	15MAY2017	TN	32.0532	22MAY2017	7	TD_24	8	TYGER_5009	TYGER	1.Typhi		1	0.568202	0.0125429	-4.36598
369	15MAY2017	TN	32.0532	22MAY2017	7	TD_48	9	TYGER_5009	TYGER	1.Typhi		1	0.568202	0.0128939	-4.33803
369	15MAY2017	TN	32.0532	22MAY2017	7	TD_72	10	TYGER_5009	TYGER	1.Typhi		1	0.568202	0.0553504	-2.83713
369	15MAY2017	TN	32.0532	22MAY2017	7	TD_96	11	TYGER_5009	TYGER	1.Typhi	0	1	0.568202	0.117447	-2.01683
369	15MAY2017	TN	32.0532	22MAY2017	7	D12	12	TYGER_5009	TYGER	1.Typhi		1	0.568202	0.117053	-2.02064
369	15MAY2017	TN	32.0532	22MAY2017	7	D13	13	TYGER_5009	TYGER	1.Typhi		1	0.568202	0.400494	-0.403408
369	15MAY2017	TN	32.0532	22MAY2017	7	D14	14	TYGER_5009	TYGER	1.Typhi		1	0.568202	0.0409214	-3.15432
410	15MAY2017	WT	27.0893	25MAY2017	10	D0	0	TYGER_5010	TYGER	1.Typhi		1	0.568202	1.0415e-54	-124.299
410	15MAY2017	WT	27.0893	25MAY2017	10	D1	1	TYGER_5010	TYGER	1.Typhi	0	1	0.568202	0.191904	-1.43768
410	15MAY2017	WT	27.0893	25MAY2017	10	D2	2	TYGER_5010	TYGER	1.Typhi		1	0.568202	0.181007	-1.50954
410	15MAY2017	WT	27.0893	25MAY2017	10	D3	3	TYGER_5010	TYGER	1.Typhi	0	1	0.568202	0.0175991	-4.02215
410	15MAY2017	WT	27.0893	25MAY2017	10	D4	4	TYGER_5010	TYGER	1.Typhi		1	0.568202	0.0162698	-4.10204
410	15MAY2017	WT	27.0893	25MAY2017	10	D5	5	TYGER_5010	TYGER	1.Typhi		1	0.568202	0.00669219	-5.0001
410	15MAY2017	WT	27.0893	25MAY2017	10	D6	6	TYGER_5010	TYGER	1.Typhi	0	1	0.568202	0.0155309	-4.14927
410	15MAY2017	WT	27.0893	25MAY2017	10	D7	7	TYGER_5010	TYGER	1.Typhi		1	0.568202	0.00667161	-5.0032
410	15MAY2017	WT	27.0893	25MAY2017	10	D8	8	TYGER_5010	TYGER	1.Typhi	0	1	0.568202	0.0056565	-5.16928
410	15MAY2017	WT	27.0893	25MAY2017	10	D9	9	TYGER_5010	TYGER	1.Typhi	0	1	0.568202	0.00581594	-5.14132
410	15MAY2017	WT	27.0893	25MAY2017	10	D10	10	TYGER_5010	TYGER	1.Typhi	0	1	0.568202	0.0255702	-3.64043
410	15MAY2017	WT	27.0893	25MAY2017	10	TD_24	11	TYGER_5010	TYGER	1.Typhi		1	0.568202	0.0562462	-2.82013
410	15MAY2017	WT	27.0893	25MAY2017	10	TD_48	12	TYGER_5010	TYGER	1.Typhi	0	1	0.568202	0.0560446	-2.82393
410	15MAY2017	WT	27.0893	25MAY2017	10	TD_72	13	TYGER_5010	TYGER	1.Typhi		1	0.568202	0.230285	-1.2067
410	15MAY2017	WT	27.0893	25MAY2017	10	TD_96	14	TYGER_5010	TYGER	1.Typhi	0	1	0.568202	0.0187503	-3.95761
451	15MAY2017	TN	25.9368	20MAY2017	5	D0	0	TYGER_5011	TYGER	1.Typhi	0	1	0.568202	5.95993e-54	-122.555
451	15MAY2017	TN	25.9368	20MAY2017	5	D1	1	TYGER_5011	TYGER	1.Typhi	0	1	0.568202	0.576082	0.306711
451	15MAY2017	TN	25.9368	20MAY2017	5	D2	2	TYGER_5011	TYGER	1.Typhi	1	1	0.568202	0.558445	0.234854
451	15MAY2017	TN	25.9368	20MAY2017	5	D3	3	TYGER_5011	TYGER	1.Typhi	1	1	0.568202	0.092982	-2.27776
451	15MAY2017	TN	25.9368	20MAY2017	5	D4	4	TYGER_5011	TYGER	1.Typhi	0	1	0.568202	0.08646	-2.35765
451	15MAY2017	TN	25.9368	20MAY2017	5	D5	5	TYGER_5011	TYGER	1.Typhi	0	1	0.568202	0.0371225	-3.2557
451	15MAY2017	TN	25.9368	20MAY2017	5	D6	6	TYGER_5011	TYGER	1.Typhi	0	1	0.568202	0.0828017	-2.40487
451	15MAY2017	TN	25.9368	20MAY2017	5	TD_48	7	TYGER_5011	TYGER	1.Typhi	0	1	0.568202	0.0370118	-3.2588
451	15MAY2017	TN	25.9368	20MAY2017	5	TD_72	8	TYGER_5011	TYGER	1.Typhi	0	1	0.568202	0.0315268	-3.42488
451	15MAY2017	TN	25.9368	20MAY2017	5	TD_96	9	TYGER_5011	TYGER	1.Typhi	0	1	0.568202	0.0323917	-3.39693
451	15MAY2017	TN	25.9368	20MAY2017	5	D10	10	TYGER_5011	TYGER	1.Typhi		1	0.568202	0.130559	-1.89603
451	15MAY2017	TN	25.9368	20MAY2017	5	D11	11	TYGER_5011	TYGER	1.Typhi		1	0.568202	0.254315	-1.07573
451	15MAY2017	TN	25.9368	20MAY2017	5	D12	12	TYGER_5011	TYGER	1.Typhi		1	0.568202	0.253594	-1.07954
451	15MAY2017	TN	25.9368	20MAY2017	5	D13	13	TYGER_5011	TYGER	1.Typhi		1	0.568202	0.631276	0.537693
451	15MAY2017	TN	25.9368	20MAY2017	5	D14	14	TYGER_5011	TYGER	1.Typhi		1	0.568202	0.0985697	-2.21322
492	15MAY2017	WT	29.5506	21MAY2017	6	D0	0	TYGER_5012	TYGER	1.Typhi	0	1	0.568202	6.48326e-54	-122.47
492	15MAY2017	WT	29.5506	21MAY2017	6	D1	1	TYGER_5012	TYGER	1.Typhi	0	1	0.568202	0.596494	0.390876
492	15MAY2017	WT	29.5506	21MAY2017	6	D2	2	TYGER_5012	TYGER	1.Typhi	0	1	0.568202	0.579085	0.319019
492	15MAY2017	WT	29.5506	21MAY2017	6	D3	3	TYGER_5012	TYGER	1.Typhi	1	1	0.568202	0.100328	-2.19359
492	15MAY2017	WT	29.5506	21MAY2017	6	D4	4	TYGER_5012	TYGER	1.Typhi	0	1	0.568202	0.0933433	-2.27348
492	15MAY2017	WT	29.5506	21MAY2017	6	D5	5	TYGER_5012	TYGER	1.Typhi		1	0.568202	0.040251	-3.17154
492	15MAY2017	WT	29.5506	21MAY2017	6	D6	6	TYGER_5012	TYGER	1.Typhi	1	1	0.568202	0.0894223	-2.32071
492	15MAY2017	WT	29.5506	21MAY2017	6	TD_24	7	TYGER_5012	TYGER	1.Typhi		1	0.568202	0.0401313	-3.17464
492	15MAY2017	WT	29.5506	21MAY2017	6	TD_48	8	TYGER_5012	TYGER	1.Typhi	0	1	0.568202	0.0342005	-3.34072
492	15MAY2017	WT	29.5506	21MAY2017	6	TD_72	9	TYGER_5012	TYGER	1.Typhi	0	1	0.568202	0.035136	-3.31276
492	15MAY2017	WT	29.5506	21MAY2017	6	TD_96	10	TYGER_5012	TYGER	1.Typhi	0	1	0.568202	0.140413	-1.81186
492	15MAY2017	WT	29.5506	21MAY2017	6	D11	11	TYGER_5012	TYGER	1.Typhi		1	0.568202	0.270603	-0.991566
492	15MAY2017	WT	29.5506	21MAY2017	6	D12	12	TYGER_5012	TYGER	1.Typhi		1	0.568202	0.269853	-0.995371
492	15MAY2017	WT	29.5506	21MAY2017	6	D13	13	TYGER_5012	TYGER	1.Typhi		1	0.568202	0.650641	0.621858
492	15MAY2017	WT	29.5506	21MAY2017	6	D14	14	TYGER_5012	TYGER	1.Typhi		1	0.568202	0.106305	-2.12905
533	15MAY2017	TN	25.5645	23MAY2017	8	D0	0	TYGER_5013	TYGER	1.Typhi		1	1.33664	2.24027e-54	-123.533
533	15MAY2017	TN	25.5645	23MAY2017	8	D1	1	TYGER_5013	TYGER	1.Typhi	0	1	1.33664	0.338105	-0.671752
533	15MAY2017	TN	25.5645	23MAY2017	8	D2	2	TYGER_5013	TYGER	1.Typhi	1	1	1.33664	0.322215	-0.743609
533	15MAY2017	TN	25.5645	23MAY2017	8	D3	3	TYGER_5013	TYGER	1.Typhi	0	1	1.33664	0.0371041	-3.25622
533	15MAY2017	TN	25.5645	23MAY2017	8	D4	4	TYGER_5013	TYGER	1.Typhi	0	1	1.33664	0.034353	-3.33611
533	15MAY2017	TN	25.5645	23MAY2017	8	D5	5	TYGER_5013	TYGER	1.Typhi	0	1	1.33664	0.0142849	-4.23417
533	15MAY2017	TN	25.5645	23MAY2017	8	D6	6	TYGER_5013	TYGER	1.Typhi	0	1	1.33664	0.0328203	-3.38334
533	15MAY2017	TN	25.5645	23MAY2017	8	D7	7	TYGER_5013	TYGER	1.Typhi		1	1.33664	0.0142413	-4.23727
533	15MAY2017	TN	25.5645	23MAY2017	8	TD_12	8	TYGER_5013	TYGER	1.Typhi		1	1.33664	0.0120884	-4.40334
533	15MAY2017	TN	25.5645	23MAY2017	8	TD_24	9	TYGER_5013	TYGER	1.Typhi		1	1.33664	0.0124269	-4.37539
533	15MAY2017	TN	25.5645	23MAY2017	8	TD_48	10	TYGER_5013	TYGER	1.Typhi		1	1.33664	0.053429	-2.87449
533	15MAY2017	TN	25.5645	23MAY2017	8	TD_72	11	TYGER_5013	TYGER	1.Typhi	0	1	1.33664	0.113629	-2.05419
533	15MAY2017	TN	25.5645	23MAY2017	8	TD_96	12	TYGER_5013	TYGER	1.Typhi		1	1.33664	0.113247	-2.058
533	15MAY2017	TN	25.5645	23MAY2017	8	D13	13	TYGER_5013	TYGER	1.Typhi		1	1.33664	0.391557	-0.44077
533	15MAY2017	TN	25.5645	23MAY2017	8	D14	14	TYGER_5013	TYGER	1.Typhi		1	1.33664	0.0394799	-3.19168
574	15MAY2017	TN	41.3536	23MAY2017	8	D0	0	TYGER_5014	TYGER	1.Typhi		1	0.568202	6.65512e-55	-124.747
574	15MAY2017	TN	41.3536	23MAY2017	8	D1	1	TYGER_5014	TYGER	1.Typhi	0	1	0.568202	0.131753	-1.88555
574	15MAY2017	TN	41.3536	23MAY2017	8	D2	2	TYGER_5014	TYGER	1.Typhi	0	1	0.568202	0.123748	-1.9574
574	15MAY2017	TN	41.3536	23MAY2017	8	D3	3	TYGER_5014	TYGER	1.Typhi	0	1	0.568202	0.0113176	-4.47001
574	15MAY2017	TN	41.3536	23MAY2017	8	D4	4	TYGER_5014	TYGER	1.Typhi	0	1	0.568202	0.0104577	-4.5499
574	15MAY2017	TN	41.3536	23MAY2017	8	D5	5	TYGER_5014	TYGER	1.Typhi	0	1	0.568202	0.00428662	-5.44796
574	15MAY2017	TN	41.3536	23MAY2017	8	D6	6	TYGER_5014	TYGER	1.Typhi	0	1	0.568202	0.00998011	-4.59713
574	15MAY2017	TN	41.3536	23MAY2017	8	D7	7	TYGER_5014	TYGER	1.Typhi	0	1	0.568202	0.00427341	-5.45106
574	15MAY2017	TN	41.3536	23MAY2017	8	TD_12	8	TYGER_5014	TYGER	1.Typhi		1	0.568202	0.00362186	-5.61714
574	15MAY2017	TN	41.3536	23MAY2017	8	TD_24	9	TYGER_5014	TYGER	1.Typhi	0	1	0.568202	0.00372416	-5.58918
574	15MAY2017	TN	41.3536	23MAY2017	8	TD_48	10	TYGER_5014	TYGER	1.Typhi		1	0.568202	0.0164914	-4.08829
574	15MAY2017	TN	41.3536	23MAY2017	8	TD_72	11	TYGER_5014	TYGER	1.Typhi	0	1	0.568202	0.0366859	-3.26799
574	15MAY2017	TN	41.3536	23MAY2017	8	TD_96	12	TYGER_5014	TYGER	1.Typhi		1	0.568202	0.0365517	-3.27179
574	15MAY2017	TN	41.3536	23MAY2017	8	D13	13	TYGER_5014	TYGER	1.Typhi		1	0.568202	0.160493	-1.65456
574	15MAY2017	TN	41.3536	23MAY2017	8	D14	14	TYGER_5014	TYGER	1.Typhi		1	0.568202	0.012063	-4.40548
615	31MAY2017	WT	51.5766			D0	0	TYGER_5015	TYGER	1.Typhi		0	0.568202	1.1842e-53	-121.868
615	31MAY2017	WT	51.5766			D1	1	TYGER_5015	TYGER	1.Typhi		0	0.568202	0.72974	0.993306
615	31MAY2017	WT	51.5766			D2	2	TYGER_5015	TYGER	1.Typhi	0	0	0.568202	0.715337	0.921449
615	31MAY2017	WT	51.5766			D3	3	TYGER_5015	TYGER	1.Typhi	0	0	0.568202	0.169221	-1.59116
615	31MAY2017	WT	51.5766			D4	4	TYGER_5015	TYGER	1.Typhi	0	0	0.568202	0.158284	-1.67105
615	31MAY2017	WT	51.5766			D5	5	TYGER_5015	TYGER	1.Typhi	0	0	0.568202	0.0711532	-2.56911
615	31MAY2017	WT	51.5766			D6	6	TYGER_5015	TYGER	1.Typhi	0	0	0.568202	0.152093	-1.71828
615	31MAY2017	WT	51.5766			D7	7	TYGER_5015	TYGER	1.Typhi	0	0	0.568202	0.0709486	-2.57221
615	31MAY2017	WT	51.5766			D8	8	TYGER_5015	TYGER	1.Typhi	0	0	0.568202	0.0607516	-2.73829
615	31MAY2017	WT	51.5766			D9	9	TYGER_5015	TYGER	1.Typhi	0	0	0.568202	0.0623666	-2.71033
615	31MAY2017	WT	51.5766			D10	10	TYGER_5015	TYGER	1.Typhi	0	0	0.568202	0.229801	-1.20943
615	31MAY2017	WT	51.5766			D11	11	TYGER_5015	TYGER	1.Typhi	1	0	0.568202	0.403925	-0.389136
615	31MAY2017	WT	51.5766			D12	12	TYGER_5015	TYGER	1.Typhi	1	0	0.568202	0.40301	-0.392941
615	31MAY2017	WT	51.5766			D13	13	TYGER_5015	TYGER	1.Typhi	1	0	0.568202	0.772817	1.22429
615	31MAY2017	WT	51.5766			D14	14	TYGER_5015	TYGER	1.Typhi	1	0	0.568202	0.178488	-1.52662
656	31MAY2017	WT	31.9628	13JUN2017	13	D0	0	TYGER_5016	TYGER	1.Typhi	0	1	0.980503	2.18342e-53	-121.256
656	31MAY2017	WT	31.9628	13JUN2017	13	D1	1	TYGER_5016	TYGER	1.Typhi	1	1	0.980503	0.832734	1.60513
656	31MAY2017	WT	31.9628	13JUN2017	13	D2	2	TYGER_5016	TYGER	1.Typhi	1	1	0.980503	0.822485	1.53327
656	31MAY2017	WT	31.9628	13JUN2017	13	D3	3	TYGER_5016	TYGER	1.Typhi	0	1	0.980503	0.273023	-0.979337
656	31MAY2017	WT	31.9628	13JUN2017	13	D4	4	TYGER_5016	TYGER	1.Typhi	1	1	0.980503	0.257457	-1.05923
656	31MAY2017	WT	31.9628	13JUN2017	13	D5	5	TYGER_5016	TYGER	1.Typhi	0	1	0.980503	0.123761	-1.95728
656	31MAY2017	WT	31.9628	13JUN2017	13	D6	6	TYGER_5016	TYGER	1.Typhi	0	1	0.980503	0.248532	-1.10646
656	31MAY2017	WT	31.9628	13JUN2017	13	D7	7	TYGER_5016	TYGER	1.Typhi	0	1	0.980503	0.123425	-1.96038
656	31MAY2017	WT	31.9628	13JUN2017	13	D8	8	TYGER_5016	TYGER	1.Typhi	0	1	0.980503	0.106551	-2.12646
656	31MAY2017	WT	31.9628	13JUN2017	13	D9	9	TYGER_5016	TYGER	1.Typhi	0	1	0.980503	0.109242	-2.09851
656	31MAY2017	WT	31.9628	13JUN2017	13	D10	10	TYGER_5016	TYGER	1.Typhi	1	1	0.980503	0.354891	-0.59761
656	31MAY2017	WT	31.9628	13JUN2017	13	D11	11	TYGER_5016	TYGER	1.Typhi	1	1	0.980503	0.555443	0.222688
656	31MAY2017	WT	31.9628	13JUN2017	13	D12	12	TYGER_5016	TYGER	1.Typhi	0	1	0.980503	0.554503	0.218883
656	31MAY2017	WT	31.9628	13JUN2017	13	D13	13	TYGER_5016	TYGER	1.Typhi	1	1	0.980503	0.862488	1.83611
656	31MAY2017	WT	31.9628	13JUN2017	13	TD_24	14	TYGER_5016	TYGER	1.Typhi		1	0.980503	0.286019	-0.9148
656	31MAY2017	WT	31.9628	13JUN2017	13	TD_48	15	TYGER_5016	TYGER	1.Typhi	0	1	0.980503	1.0711e-21	-48.2856
656	31MAY2017	WT	31.9628	13JUN2017	13	TD_72	16	TYGER_5016	TYGER	1.Typhi	0	1	0.980503	2.06706e-07	-15.392
656	31MAY2017	WT	31.9628	13JUN2017	13	TD_96	17	TYGER_5016	TYGER	1.Typhi		1	0.980503
697	31MAY2017	WT	25.9997	06JUN2017	6	D0	0	TYGER_5017	TYGER	1.Typhi		1	0.568202	8.67176e-55	-124.482
697	31MAY2017	WT	25.9997	06JUN2017	6	D1	1	TYGER_5017	TYGER	1.Typhi	0	1	0.568202	0.165086	-1.62086
697	31MAY2017	WT	25.9997	06JUN2017	6	D2	2	TYGER_5017	TYGER	1.Typhi	0	1	0.568202	0.155419	-1.69272
697	31MAY2017	WT	25.9997	06JUN2017	6	D3	3	TYGER_5017	TYGER	1.Typhi	0	1	0.568202	0.0146967	-4.20533
697	31MAY2017	WT	25.9997	06JUN2017	6	D4	4	TYGER_5017	TYGER	1.Typhi	0	1	0.568202	0.0135836	-4.28522
697	31MAY2017	WT	25.9997	06JUN2017	6	D5	5	TYGER_5017	TYGER	1.Typhi	0	1	0.568202	0.00557832	-5.18327
697	31MAY2017	WT	25.9997	06JUN2017	6	TD	6	TYGER_5017	TYGER	1.Typhi	0	1	0.568202	0.0129651	-4.33245
697	31MAY2017	WT	25.9997	06JUN2017	6	TD_24	7	TYGER_5017	TYGER	1.Typhi	0	1	0.568202	0.00556114	-5.18637
697	31MAY2017	WT	25.9997	06JUN2017	6	TD_48	8	TYGER_5017	TYGER	1.Typhi	0	1	0.568202	0.00471419	-5.35245
697	31MAY2017	WT	25.9997	06JUN2017	6	TD_72	9	TYGER_5017	TYGER	1.Typhi	0	1	0.568202	0.0048472	-5.3245
697	31MAY2017	WT	25.9997	06JUN2017	6	TD_96	10	TYGER_5017	TYGER	1.Typhi	0	1	0.568202	0.0213818	-3.8236
697	31MAY2017	WT	25.9997	06JUN2017	6	D11	11	TYGER_5017	TYGER	1.Typhi		1	0.568202	0.0472769	-3.0033
697	31MAY2017	WT	25.9997	06JUN2017	6	D12	12	TYGER_5017	TYGER	1.Typhi		1	0.568202	0.0471059	-3.00711
697	31MAY2017	WT	25.9997	06JUN2017	6	D13	13	TYGER_5017	TYGER	1.Typhi		1	0.568202	0.199427	-1.38988
697	31MAY2017	WT	25.9997	06JUN2017	6	D14	14	TYGER_5017	TYGER	1.Typhi		1	0.568202	0.0156611	-4.14079
738	19JUN2017	TN	43.6918	25JUN2017	6	D0	0	TYGER_5018	TYGER	1.Typhi	0	1	1.17045	6.8716e-55	-124.715
738	19JUN2017	TN	43.6918	25JUN2017	6	D1	1	TYGER_5018	TYGER	1.Typhi	0	1	1.17045	0.135458	-1.85353
738	19JUN2017	TN	43.6918	25JUN2017	6	D2	2	TYGER_5018	TYGER	1.Typhi	0	1	1.17045	0.127262	-1.92539
738	19JUN2017	TN	43.6918	25JUN2017	6	D3	3	TYGER_5018	TYGER	1.Typhi	0	1	1.17045	0.0116815	-4.438
738	19JUN2017	TN	43.6918	25JUN2017	6	D4	4	TYGER_5018	TYGER	1.Typhi	0	1	1.17045	0.0107942	-4.51789
738	19JUN2017	TN	43.6918	25JUN2017	6	D5	5	TYGER_5018	TYGER	1.Typhi	0	1	1.17045	0.00442545	-5.41595
738	19JUN2017	TN	43.6918	25JUN2017	6	D6	6	TYGER_5018	TYGER	1.Typhi	0	1	1.17045	0.0103014	-4.56512
738	19JUN2017	TN	43.6918	25JUN2017	6	TD_24	7	TYGER_5018	TYGER	1.Typhi		1	1.17045	0.00441181	-5.41905
738	19JUN2017	TN	43.6918	25JUN2017	6	TD_48	8	TYGER_5018	TYGER	1.Typhi	0	1	1.17045	0.00373924	-5.58513
738	19JUN2017	TN	43.6918	25JUN2017	6	TD_72	9	TYGER_5018	TYGER	1.Typhi	0	1	1.17045	0.00384484	-5.55717
738	19JUN2017	TN	43.6918	25JUN2017	6	TD_96	10	TYGER_5018	TYGER	1.Typhi	0	1	1.17045	0.0170187	-4.05628
738	19JUN2017	TN	43.6918	25JUN2017	6	D11	11	TYGER_5018	TYGER	1.Typhi		1	1.17045	0.0378341	-3.23598
738	19JUN2017	TN	43.6918	25JUN2017	6	D12	12	TYGER_5018	TYGER	1.Typhi		1	1.17045	0.0376958	-3.23978
738	19JUN2017	TN	43.6918	25JUN2017	6	D13	13	TYGER_5018	TYGER	1.Typhi		1	1.17045	0.164853	-1.62255
738	19JUN2017	TN	43.6918	25JUN2017	6	D14	14	TYGER_5018	TYGER	1.Typhi		1	1.17045	0.0124505	-4.37347
779	19JUN2017	WT	30.9771	23JUN2017	4	D0	0	TYGER_5019	TYGER	1.Typhi	0	1	1.30724	9.54852e-55	-124.386
779	19JUN2017	WT	30.9771	23JUN2017	4	D1	1	TYGER_5019	TYGER	1.Typhi	0	1	1.30724	0.178793	-1.52455
779	19JUN2017	WT	30.9771	23JUN2017	4	D2	2	TYGER_5019	TYGER	1.Typhi	0	1	1.30724	0.168485	-1.5964
779	19JUN2017	WT	30.9771	23JUN2017	4	D3	3	TYGER_5019	TYGER	1.Typhi	0	1	1.30724	0.0161586	-4.10901
779	19JUN2017	WT	30.9771	23JUN2017	4	TD_12	4	TYGER_5019	TYGER	1.Typhi		1	1.30724	0.0149364	-4.1889
779	19JUN2017	WT	30.9771	23JUN2017	4	TD_24	5	TYGER_5019	TYGER	1.Typhi		1	1.30724	0.00613885	-5.08696
779	19JUN2017	WT	30.9771	23JUN2017	4	TD_48	6	TYGER_5019	TYGER	1.Typhi		1	1.30724	0.0142572	-4.23613
779	19JUN2017	WT	30.9771	23JUN2017	4	TD_72	7	TYGER_5019	TYGER	1.Typhi		1	1.30724	0.00611996	-5.09006
779	19JUN2017	WT	30.9771	23JUN2017	4	TD_96	8	TYGER_5019	TYGER	1.Typhi	0	1	1.30724	0.00518834	-5.25614
779	19JUN2017	WT	30.9771	23JUN2017	4	D9	9	TYGER_5019	TYGER	1.Typhi		1	1.30724	0.00533465	-5.22818
779	19JUN2017	WT	30.9771	23JUN2017	4	D10	10	TYGER_5019	TYGER	1.Typhi		1	1.30724	0.0234928	-3.72729
779	19JUN2017	WT	30.9771	23JUN2017	4	D11	11	TYGER_5019	TYGER	1.Typhi		1	1.30724	0.0518092	-2.90699
779	19JUN2017	WT	30.9771	23JUN2017	4	D12	12	TYGER_5019	TYGER	1.Typhi		1	1.30724	0.0516226	-2.91079
779	19JUN2017	WT	30.9771	23JUN2017	4	D13	13	TYGER_5019	TYGER	1.Typhi		1	1.30724	0.21525	-1.29356
779	19JUN2017	WT	30.9771	23JUN2017	4	D14	14	TYGER_5019	TYGER	1.Typhi		1	1.30724	0.0172172	-4.04448
820	19JUN2017	TN	44.2339	27JUN2017	8	D0	0	TYGER_5020	TYGER	1.Typhi	0	1	2.00559	1.41365e-53	-121.691
820	19JUN2017	TN	44.2339	27JUN2017	8	D1	1	TYGER_5020	TYGER	1.Typhi	1	1	2.00559	0.76322	1.17042
820	19JUN2017	TN	44.2339	27JUN2017	8	D2	2	TYGER_5020	TYGER	1.Typhi	1	1	2.00559	0.74999	1.09856
820	19JUN2017	TN	44.2339	27JUN2017	8	D3	3	TYGER_5020	TYGER	1.Typhi		1	2.00559	0.195596	-1.41405
820	19JUN2017	TN	44.2339	27JUN2017	8	D4	4	TYGER_5020	TYGER	1.Typhi	1	1	2.00559	0.183331	-1.49394
820	19JUN2017	TN	44.2339	27JUN2017	8	D5	5	TYGER_5020	TYGER	1.Typhi		1	2.00559	0.0837849	-2.392
820	19JUN2017	TN	44.2339	27JUN2017	8	D6	6	TYGER_5020	TYGER	1.Typhi	0	1	2.00559	0.176365	-1.54117
820	19JUN2017	TN	44.2339	27JUN2017	8	D7	7	TYGER_5020	TYGER	1.Typhi	0	1	2.00559	0.0835472	-2.3951
820	19JUN2017	TN	44.2339	27JUN2017	8	TD_12	8	TYGER_5020	TYGER	1.Typhi		1	2.00559	0.0716792	-2.56118
820	19JUN2017	TN	44.2339	27JUN2017	8	TD_24	9	TYGER_5020	TYGER	1.Typhi		1	2.00559	0.0735619	-2.53322
820	19JUN2017	TN	44.2339	27JUN2017	8	TD_48	10	TYGER_5020	TYGER	1.Typhi	0	1	2.00559	0.262634	-1.03232
820	19JUN2017	TN	44.2339	27JUN2017	8	TD_72	11	TYGER_5020	TYGER	1.Typhi		1	2.00559	0.447191	-0.212027
820	19JUN2017	TN	44.2339	27JUN2017	8	TD_96	12	TYGER_5020	TYGER	1.Typhi		1	2.00559	0.446251	-0.215831
820	19JUN2017	TN	44.2339	27JUN2017	8	D13	13	TYGER_5020	TYGER	1.Typhi		1	2.00559	0.802406	1.4014
820	19JUN2017	TN	44.2339	27JUN2017	8	D14	14	TYGER_5020	TYGER	1.Typhi		1	2.00559	0.20595	-1.34951
902	19JUN2017	TN	36.6665	25JUN2017	6	D0	0	TYGER_5022	TYGER	1.Typhi	0	1	0.568202	7.02324e-55	-124.693
902	19JUN2017	TN	36.6665	25JUN2017	6	D1	1	TYGER_5022	TYGER	1.Typhi	0	1	0.568202	0.138035	-1.83171
902	19JUN2017	TN	36.6665	25JUN2017	6	D2	2	TYGER_5022	TYGER	1.Typhi	0	1	0.568202	0.129706	-1.90356
902	19JUN2017	TN	36.6665	25JUN2017	6	D3	3	TYGER_5022	TYGER	1.Typhi	0	1	0.568202	0.0119362	-4.41617
902	19JUN2017	TN	36.6665	25JUN2017	6	D4	4	TYGER_5022	TYGER	1.Typhi	0	1	0.568202	0.0110298	-4.49606
902	19JUN2017	TN	36.6665	25JUN2017	6	D5	5	TYGER_5022	TYGER	1.Typhi	0	1	0.568202	0.00452266	-5.39412
902	19JUN2017	TN	36.6665	25JUN2017	6	TD_12	6	TYGER_5022	TYGER	1.Typhi		1	0.568202	0.0105263	-4.54329
902	19JUN2017	TN	36.6665	25JUN2017	6	TD_24	7	TYGER_5022	TYGER	1.Typhi		1	0.568202	0.00450872	-5.39722
902	19JUN2017	TN	36.6665	25JUN2017	6	TD_48	8	TYGER_5022	TYGER	1.Typhi		1	0.568202	0.00382144	-5.5633
902	19JUN2017	TN	36.6665	25JUN2017	6	TD_72	9	TYGER_5022	TYGER	1.Typhi	0	1	0.568202	0.00392935	-5.53534
902	19JUN2017	TN	36.6665	25JUN2017	6	TD_96	10	TYGER_5022	TYGER	1.Typhi	0	1	0.568202	0.0173878	-4.03445
902	19JUN2017	TN	36.6665	25JUN2017	6	D11	11	TYGER_5022	TYGER	1.Typhi		1	0.568202	0.0386367	-3.21415
902	19JUN2017	TN	36.6665	25JUN2017	6	D12	12	TYGER_5022	TYGER	1.Typhi		1	0.568202	0.0384956	-3.21795
902	19JUN2017	TN	36.6665	25JUN2017	6	D13	13	TYGER_5022	TYGER	1.Typhi		1	0.568202	0.16788	-1.60073
902	19JUN2017	TN	36.6665	25JUN2017	6	D14	14	TYGER_5022	TYGER	1.Typhi		1	0.568202	0.0127218	-4.35164
943	19JUN2017	WT	50.7006			D0	0	TYGER_5023	TYGER	1.Typhi	0	0	2.50081	6.16855e-55	-124.823
943	19JUN2017	WT	50.7006			D1	1	TYGER_5023	TYGER	1.Typhi	0	0	2.50081	0.123308	-1.96147
943	19JUN2017	WT	50.7006			D2	2	TYGER_5023	TYGER	1.Typhi	0	0	2.50081	0.115748	-2.03332
943	19JUN2017	WT	50.7006			D3	3	TYGER_5023	TYGER	1.Typhi	0	0	2.50081	0.0104989	-4.54593
943	19JUN2017	WT	50.7006			D4	4	TYGER_5023	TYGER	1.Typhi	0	0	2.50081	0.00970055	-4.62582
943	19JUN2017	WT	50.7006			D5	5	TYGER_5023	TYGER	1.Typhi	0	0	2.50081	0.00397447	-5.52388
943	19JUN2017	WT	50.7006			D6	6	TYGER_5023	TYGER	1.Typhi	0	0	2.50081	0.0092572	-4.67305
943	19JUN2017	WT	50.7006			D7	7	TYGER_5023	TYGER	1.Typhi	0	0	2.50081	0.00396221	-5.52698
943	19JUN2017	WT	50.7006			D8	8	TYGER_5023	TYGER	1.Typhi	0	0	2.50081	0.00335795	-5.69306
943	19JUN2017	WT	50.7006			D9	9	TYGER_5023	TYGER	1.Typhi	0	0	2.50081	0.00345282	-5.6651
943	19JUN2017	WT	50.7006			D10	10	TYGER_5023	TYGER	1.Typhi	0	0	2.50081	0.0153042	-4.16421
943	19JUN2017	WT	50.7006			D11	11	TYGER_5023	TYGER	1.Typhi	0	0	2.50081	0.0340952	-3.34391
943	19JUN2017	WT	50.7006			D12	12	TYGER_5023	TYGER	1.Typhi	0	0	2.50081	0.0339701	-3.34771
943	19JUN2017	WT	50.7006			D13	13	TYGER_5023	TYGER	1.Typhi	0	0	2.50081	0.150525	-1.73049
943	19JUN2017	WT	50.7006			D14	14	TYGER_5023	TYGER	1.Typhi	0	0	2.50081	0.0111909	-4.4814
984	06JUL2017	TN	24.6829			D0	0	TYGER_5024	TYGER	1.Typhi	0	0	1.24301	5.72284e-55	-124.898
984	06JUL2017	TN	24.6829			D1	1	TYGER_5024	TYGER	1.Typhi	0	0	1.24301	0.115427	-2.03647
984	06JUL2017	TN	24.6829			D2	2	TYGER_5024	TYGER	1.Typhi	0	0	1.24301	0.10829	-2.10832
984	06JUL2017	TN	24.6829			D3	3	TYGER_5024	TYGER	1.Typhi		0	1.24301	0.00974764	-4.62093
984	06JUL2017	TN	24.6829			D4	4	TYGER_5024	TYGER	1.Typhi		0	1.24301	0.00900594	-4.70082
984	06JUL2017	TN	24.6829			D5	5	TYGER_5024	TYGER	1.Typhi	0	0	1.24301	0.00368835	-5.59888
984	06JUL2017	TN	24.6829			D6	6	TYGER_5024	TYGER	1.Typhi	0	0	1.24301	0.00859406	-4.74805
984	06JUL2017	TN	24.6829			D7	7	TYGER_5024	TYGER	1.Typhi		0	1.24301	0.00367697	-5.60198
984	06JUL2017	TN	24.6829			D8	8	TYGER_5024	TYGER	1.Typhi		0	1.24301	0.00311608	-5.76806
984	06JUL2017	TN	24.6829			D9	9	TYGER_5024	TYGER	1.Typhi		0	1.24301	0.00320414	-5.7401
984	06JUL2017	TN	24.6829			D10	10	TYGER_5024	TYGER	1.Typhi	0	0	1.24301	0.0142141	-4.23921
984	06JUL2017	TN	24.6829			D11	11	TYGER_5024	TYGER	1.Typhi		0	1.24301	0.0317097	-3.41891
984	06JUL2017	TN	24.6829			D12	12	TYGER_5024	TYGER	1.Typhi		0	1.24301	0.0315931	-3.42271
984	06JUL2017	TN	24.6829			D13	13	TYGER_5024	TYGER	1.Typhi	0	0	1.24301	0.141185	-1.80549
984	06JUL2017	TN	24.6829			D14	14	TYGER_5024	TYGER	1.Typhi		0	1.24301	0.0103907	-4.5564
1025	06JUL2017	WT	49.2634			D0	0	TYGER_5025	TYGER	1.Typhi	0	0	1.39954	4.26448e-54	-122.889
1025	06JUL2017	WT	49.2634			D1	1	TYGER_5025	TYGER	1.Typhi	1	0	1.39954	0.492994	-0.0280258
1025	06JUL2017	WT	49.2634			D2	2	TYGER_5025	TYGER	1.Typhi	1	0	1.39954	0.47505	-0.0998826
1025	06JUL2017	WT	49.2634			D3	3	TYGER_5025	TYGER	1.Typhi	0	0	1.39954	0.0683387	-2.61249
1025	06JUL2017	WT	49.2634			D4	4	TYGER_5025	TYGER	1.Typhi	0	0	1.39954	0.0634244	-2.69238
1025	06JUL2017	WT	49.2634			D5	5	TYGER_5025	TYGER	1.Typhi	0	0	1.39954	0.0268456	-3.59044
1025	06JUL2017	WT	49.2634			D6	6	TYGER_5025	TYGER	1.Typhi	0	0	1.39954	0.0606761	-2.73961
1025	06JUL2017	WT	49.2634			D7	7	TYGER_5025	TYGER	1.Typhi	0	0	1.39954	0.0267647	-3.59354
1025	06JUL2017	WT	49.2634			D8	8	TYGER_5025	TYGER	1.Typhi	0	0	1.39954	0.0227624	-3.75962
1025	06JUL2017	WT	49.2634			D9	9	TYGER_5025	TYGER	1.Typhi	0	0	1.39954	0.0233927	-3.73166
1025	06JUL2017	WT	49.2634			D10	10	TYGER_5025	TYGER	1.Typhi	0	0	1.39954	0.0970215	-2.23077
1025	06JUL2017	WT	49.2634			D11	11	TYGER_5025	TYGER	1.Typhi	0	0	1.39954	0.19616	-1.41047
1025	06JUL2017	WT	49.2634			D12	12	TYGER_5025	TYGER	1.Typhi	0	0	1.39954	0.195561	-1.41427
1025	06JUL2017	WT	49.2634			D13	13	TYGER_5025	TYGER	1.Typhi		0	1.39954	0.550566	0.202956
1025	06JUL2017	WT	49.2634			D14	14	TYGER_5025	TYGER	1.Typhi	0	0	1.39954	0.0725639	-2.54796
1066	24JUL2017	TN	26.2379	29JUL2017	5	D0	0	TYGER_5026	TYGER	1.Typhi	0	1	1.32232	9.93702e-55	-124.346
1066	24JUL2017	TN	26.2379	29JUL2017	5	D1	1	TYGER_5026	TYGER	1.Typhi		1	1.32232	0.184724	-1.48467
1066	24JUL2017	TN	26.2379	29JUL2017	5	D2	2	TYGER_5026	TYGER	1.Typhi	0	1	1.32232	0.174146	-1.55652
1066	24JUL2017	TN	26.2379	29JUL2017	5	D3	3	TYGER_5026	TYGER	1.Typhi		1	1.32232	0.016805	-4.06913
1066	24JUL2017	TN	26.2379	29JUL2017	5	D4	4	TYGER_5026	TYGER	1.Typhi	0	1	1.32232	0.0155347	-4.14902
1066	24JUL2017	TN	26.2379	29JUL2017	5	TD_12	5	TYGER_5026	TYGER	1.Typhi		1	1.32232	0.00638702	-5.04708
1066	24JUL2017	TN	26.2379	29JUL2017	5	TD_24	6	TYGER_5026	TYGER	1.Typhi		1	1.32232	0.0148287	-4.19625
1066	24JUL2017	TN	26.2379	29JUL2017	5	TD_48	7	TYGER_5026	TYGER	1.Typhi		1	1.32232	0.00636737	-5.05018
1066	24JUL2017	TN	26.2379	29JUL2017	5	TD_72	8	TYGER_5026	TYGER	1.Typhi		1	1.32232	0.0053983	-5.21626
1066	24JUL2017	TN	26.2379	29JUL2017	5	TD_96	9	TYGER_5026	TYGER	1.Typhi		1	1.32232	0.0055505	-5.1883
1066	24JUL2017	TN	26.2379	29JUL2017	5	D10	10	TYGER_5026	TYGER	1.Typhi		1	1.32232	0.0244253	-3.68741
1066	24JUL2017	TN	26.2379	29JUL2017	5	D11	11	TYGER_5026	TYGER	1.Typhi		1	1.32232	0.0538037	-2.86711
1066	24JUL2017	TN	26.2379	29JUL2017	5	D12	12	TYGER_5026	TYGER	1.Typhi		1	1.32232	0.0536104	-2.87091
1066	24JUL2017	TN	26.2379	29JUL2017	5	D13	13	TYGER_5026	TYGER	1.Typhi		1	1.32232	0.222063	-1.25368
1066	24JUL2017	TN	26.2379	29JUL2017	5	D14	14	TYGER_5026	TYGER	1.Typhi		1	1.32232	0.0179052	-4.0046
1107	06JUL2017	TN	34.7443	12JUL2017	6	D0	0	TYGER_5027	TYGER	1.Typhi		1	0.568202	3.19666e-53	-120.875
1107	06JUL2017	TN	34.7443	12JUL2017	6	D1	1	TYGER_5027	TYGER	1.Typhi	1	1	0.568202	0.879356	1.98634
1107	06JUL2017	TN	34.7443	12JUL2017	6	D2	2	TYGER_5027	TYGER	1.Typhi	1	1	0.568202	0.871522	1.91449
1107	06JUL2017	TN	34.7443	12JUL2017	6	D3	3	TYGER_5027	TYGER	1.Typhi	0	1	0.568202	0.354773	-0.598124
1107	06JUL2017	TN	34.7443	12JUL2017	6	D4	4	TYGER_5027	TYGER	1.Typhi	1	1	0.568202	0.336705	-0.678013
1107	06JUL2017	TN	34.7443	12JUL2017	6	D5	5	TYGER_5027	TYGER	1.Typhi		1	0.568202	0.171353	-1.57607
1107	06JUL2017	TN	34.7443	12JUL2017	6	D6	6	TYGER_5027	TYGER	1.Typhi	1	1	0.568202	0.32624	-0.725242
1107	06JUL2017	TN	34.7443	12JUL2017	6	TD_24	7	TYGER_5027	TYGER	1.Typhi		1	0.568202	0.170913	-1.57917
1107	06JUL2017	TN	34.7443	12JUL2017	6	TD_48	8	TYGER_5027	TYGER	1.Typhi		1	0.568202	0.148647	-1.74525
1107	06JUL2017	TN	34.7443	12JUL2017	6	TD_72	9	TYGER_5027	TYGER	1.Typhi	0	1	0.568202	0.15222	-1.71729
1107	06JUL2017	TN	34.7443	12JUL2017	6	TD_96	10	TYGER_5027	TYGER	1.Typhi		1	0.568202	0.446111	-0.216397
1107	06JUL2017	TN	34.7443	12JUL2017	6	D11	11	TYGER_5027	TYGER	1.Typhi		1	0.568202	0.646548	0.603901
1107	06JUL2017	TN	34.7443	12JUL2017	6	D12	12	TYGER_5027	TYGER	1.Typhi		1	0.568202	0.645678	0.600096
1107	06JUL2017	TN	34.7443	12JUL2017	6	D13	13	TYGER_5027	TYGER	1.Typhi		1	0.568202	0.901795	2.21733
1107	06JUL2017	TN	34.7443	12JUL2017	6	D14	14	TYGER_5027	TYGER	1.Typhi		1	0.568202	0.369681	-0.533587
1148	06JUL2017	TN	24.5761			D0	0	TYGER_5028	TYGER	1.Typhi	0	0	2.2744	2.07221e-54	-123.611
1148	06JUL2017	TN	24.5761			D1	1	TYGER_5028	TYGER	1.Typhi	1	0	2.2744	0.32088	-0.749731
1148	06JUL2017	TN	24.5761			D2	2	TYGER_5028	TYGER	1.Typhi	0	0	2.2744	0.305427	-0.821588
1148	06JUL2017	TN	24.5761			D3	3	TYGER_5028	TYGER	1.Typhi	0	0	2.2744	0.0344164	-3.3342
1148	06JUL2017	TN	24.5761			D4	4	TYGER_5028	TYGER	1.Typhi		0	2.2744	0.0318581	-3.41409
1148	06JUL2017	TN	24.5761			D5	5	TYGER_5028	TYGER	1.Typhi	0	0	2.2744	0.0132274	-4.31215
1148	06JUL2017	TN	24.5761			D6	6	TYGER_5028	TYGER	1.Typhi	0	0	2.2744	0.0304332	-3.46132
1148	06JUL2017	TN	24.5761			D7	7	TYGER_5028	TYGER	1.Typhi	0	0	2.2744	0.013187	-4.31525
1148	06JUL2017	TN	24.5761			D8	8	TYGER_5028	TYGER	1.Typhi	0	0	2.2744	0.0111917	-4.48132
1148	06JUL2017	TN	24.5761			D9	9	TYGER_5028	TYGER	1.Typhi		0	2.2744	0.0115054	-4.45337
1148	06JUL2017	TN	24.5761			D10	10	TYGER_5028	TYGER	1.Typhi	0	0	2.2744	0.0496198	-2.95247
1148	06JUL2017	TN	24.5761			D11	11	TYGER_5028	TYGER	1.Typhi	0	0	2.2744	0.106009	-2.13217
1148	06JUL2017	TN	24.5761			D12	12	TYGER_5028	TYGER	1.Typhi		0	2.2744	0.105649	-2.13598
1148	06JUL2017	TN	24.5761			D13	13	TYGER_5028	TYGER	1.Typhi		0	2.2744	0.373145	-0.518749
1148	06JUL2017	TN	24.5761			D14	14	TYGER_5028	TYGER	1.Typhi	0	0	2.2744	0.0366268	-3.26966
1189	06JUL2017	WT	25.0964	12JUL2017	6	D0	0	TYGER_5029	TYGER	1.Typhi	0	1	0.568202	2.28611e-53	-121.21
1189	06JUL2017	WT	25.0964	12JUL2017	6	D1	1	TYGER_5029	TYGER	1.Typhi	1	1	0.568202	0.839038	1.65109
1189	06JUL2017	WT	25.0964	12JUL2017	6	D2	2	TYGER_5029	TYGER	1.Typhi	1	1	0.568202	0.829096	1.57923
1189	06JUL2017	WT	25.0964	12JUL2017	6	D3	3	TYGER_5029	TYGER	1.Typhi	0	1	0.568202	0.28224	-0.933376
1189	06JUL2017	WT	25.0964	12JUL2017	6	D4	4	TYGER_5029	TYGER	1.Typhi	0	1	0.568202	0.266341	-1.01327
1189	06JUL2017	WT	25.0964	12JUL2017	6	D5	5	TYGER_5029	TYGER	1.Typhi	1	1	0.568202	0.128832	-1.91132
1189	06JUL2017	WT	25.0964	12JUL2017	6	TD	6	TYGER_5029	TYGER	1.Typhi	1	1	0.568202	0.257215	-1.06049
1189	06JUL2017	WT	25.0964	12JUL2017	6	TD_24	7	TYGER_5029	TYGER	1.Typhi	0	1	0.568202	0.128485	-1.91442
1189	06JUL2017	WT	25.0964	12JUL2017	6	TD_48	8	TYGER_5029	TYGER	1.Typhi	0	1	0.568202	0.111006	-2.0805
1189	06JUL2017	WT	25.0964	12JUL2017	6	TD_72	9	TYGER_5029	TYGER	1.Typhi		1	0.568202	0.113795	-2.05255
1189	06JUL2017	WT	25.0964	12JUL2017	6	TD_96	10	TYGER_5029	TYGER	1.Typhi	0	1	0.568202	0.365482	-0.55165
1189	06JUL2017	WT	25.0964	12JUL2017	6	D11	11	TYGER_5029	TYGER	1.Typhi		1	0.568202	0.566761	0.268649
1189	06JUL2017	WT	25.0964	12JUL2017	6	D12	12	TYGER_5029	TYGER	1.Typhi		1	0.568202	0.565827	0.264844
1189	06JUL2017	WT	25.0964	12JUL2017	6	D13	13	TYGER_5029	TYGER	1.Typhi		1	0.568202	0.867849	1.88207
1189	06JUL2017	WT	25.0964	12JUL2017	6	D14	14	TYGER_5029	TYGER	1.Typhi		1	0.568202	0.295496	-0.868839
1230	06JUL2017	WT	20.7293	13JUL2017	7	D0	0	TYGER_5030	TYGER	1.Typhi	0	1	0.568202	2.7535e-54	-123.327
1230	06JUL2017	WT	20.7293	13JUL2017	7	D1	1	TYGER_5030	TYGER	1.Typhi	1	1	0.568202	0.385688	-0.465475
1230	06JUL2017	WT	20.7293	13JUL2017	7	D2	2	TYGER_5030	TYGER	1.Typhi	0	1	0.568202	0.368808	-0.537332
1230	06JUL2017	WT	20.7293	13JUL2017	7	D3	3	TYGER_5030	TYGER	1.Typhi	0	1	0.568202	0.04522	-3.04994
1230	06JUL2017	WT	20.7293	13JUL2017	7	D4	4	TYGER_5030	TYGER	1.Typhi	0	1	0.568202	0.0418934	-3.12983
1230	06JUL2017	WT	20.7293	13JUL2017	7	D5	5	TYGER_5030	TYGER	1.Typhi	0	1	0.568202	0.0175002	-4.02789
1230	06JUL2017	WT	20.7293	13JUL2017	7	D6	6	TYGER_5030	TYGER	1.Typhi	0	1	0.568202	0.0400382	-3.17706
1230	06JUL2017	WT	20.7293	13JUL2017	7	TD	7	TYGER_5030	TYGER	1.Typhi	0	1	0.568202	0.0174469	-4.03099
1230	06JUL2017	WT	20.7293	13JUL2017	7	TD_24	8	TYGER_5030	TYGER	1.Typhi		1	0.568202	0.0148168	-4.19707
1230	06JUL2017	WT	20.7293	13JUL2017	7	TD_48	9	TYGER_5030	TYGER	1.Typhi		1	0.568202	0.0152304	-4.16911
1230	06JUL2017	WT	20.7293	13JUL2017	7	TD_72	10	TYGER_5030	TYGER	1.Typhi	0	1	0.568202	0.0648751	-2.66822
1230	06JUL2017	WT	20.7293	13JUL2017	7	TD_96	11	TYGER_5030	TYGER	1.Typhi		1	0.568202	0.136118	-1.84792
1230	06JUL2017	WT	20.7293	13JUL2017	7	D12	12	TYGER_5030	TYGER	1.Typhi		1	0.568202	0.135671	-1.85172
1230	06JUL2017	WT	20.7293	13JUL2017	7	D13	13	TYGER_5030	TYGER	1.Typhi		1	0.568202	0.441644	-0.234493
1230	06JUL2017	WT	20.7293	13JUL2017	7	D14	14	TYGER_5030	TYGER	1.Typhi		1	0.568202	0.0480896	-2.98541
1271	06JUL2017	WT	22.7608			D0	0	TYGER_5031	TYGER	1.Typhi	0	0	1.1058	1.59541e-54	-123.872
1271	06JUL2017	WT	22.7608			D1	1	TYGER_5031	TYGER	1.Typhi	0	0	1.1058	0.266741	-1.01122
1271	06JUL2017	WT	22.7608			D2	2	TYGER_5031	TYGER	1.Typhi	0	0	1.1058	0.252924	-1.08308
1271	06JUL2017	WT	22.7608			D3	3	TYGER_5031	TYGER	1.Typhi	0	0	1.1058	0.0267089	-3.59569
1271	06JUL2017	WT	22.7608			D4	4	TYGER_5031	TYGER	1.Typhi	0	0	1.1058	0.0247088	-3.67558
1271	06JUL2017	WT	22.7608			D5	5	TYGER_5031	TYGER	1.Typhi	0	0	1.1058	0.010215	-4.57363
1271	06JUL2017	WT	22.7608			D6	6	TYGER_5031	TYGER	1.Typhi	0	0	1.1058	0.0235959	-3.7228
1271	06JUL2017	WT	22.7608			D7	7	TYGER_5031	TYGER	1.Typhi	0	0	1.1058	0.0101837	-4.57673
1271	06JUL2017	WT	22.7608			D8	8	TYGER_5031	TYGER	1.Typhi	0	0	1.1058	0.00863883	-4.74281
1271	06JUL2017	WT	22.7608			D9	9	TYGER_5031	TYGER	1.Typhi	0	0	1.1058	0.00888157	-4.71486
1271	06JUL2017	WT	22.7608			D10	10	TYGER_5031	TYGER	1.Typhi	0	0	1.1058	0.0386437	-3.21396
1271	06JUL2017	WT	22.7608			D11	11	TYGER_5031	TYGER	1.Typhi	0	0	1.1058	0.0836573	-2.39366
1271	06JUL2017	WT	22.7608			D12	12	TYGER_5031	TYGER	1.Typhi	0	0	1.1058	0.0833661	-2.39747
1271	06JUL2017	WT	22.7608			D13	13	TYGER_5031	TYGER	1.Typhi	1	0	1.1058	0.314269	-0.780238
1271	06JUL2017	WT	22.7608			D14	14	TYGER_5031	TYGER	1.Typhi	0	0	1.1058	0.0284388	-3.53115
1312	06JUL2017	TN	19.3907	13JUL2017	7	D0	0	TYGER_5032	TYGER	1.Typhi	0	1	0.568202	2.91575e-54	-123.269
1312	06JUL2017	TN	19.3907	13JUL2017	7	D1	1	TYGER_5032	TYGER	1.Typhi	0	1	0.568202	0.399339	-0.408221
1312	06JUL2017	TN	19.3907	13JUL2017	7	D2	2	TYGER_5032	TYGER	1.Typhi		1	0.568202	0.382234	-0.480078
1312	06JUL2017	TN	19.3907	13JUL2017	7	D3	3	TYGER_5032	TYGER	1.Typhi	0	1	0.568202	0.0477573	-2.99269
1312	06JUL2017	TN	19.3907	13JUL2017	7	D4	4	TYGER_5032	TYGER	1.Typhi	0	1	0.568202	0.0442527	-3.07258
1312	06JUL2017	TN	19.3907	13JUL2017	7	D5	5	TYGER_5032	TYGER	1.Typhi	0	1	0.568202	0.0185123	-3.97064
1312	06JUL2017	TN	19.3907	13JUL2017	7	D6	6	TYGER_5032	TYGER	1.Typhi	0	1	0.568202	0.0422976	-3.11981
1312	06JUL2017	TN	19.3907	13JUL2017	7	TD	7	TYGER_5032	TYGER	1.Typhi	1	1	0.568202	0.018456	-3.97374
1312	06JUL2017	TN	19.3907	13JUL2017	7	TD_24	8	TYGER_5032	TYGER	1.Typhi	0	1	0.568202	0.0156762	-4.13981
1312	06JUL2017	TN	19.3907	13JUL2017	7	TD_48	9	TYGER_5032	TYGER	1.Typhi	0	1	0.568202	0.0161134	-4.11186
1312	06JUL2017	TN	19.3907	13JUL2017	7	TD_72	10	TYGER_5032	TYGER	1.Typhi		1	0.568202	0.0684363	-2.61096
1312	06JUL2017	TN	19.3907	13JUL2017	7	TD_96	11	TYGER_5032	TYGER	1.Typhi	0	1	0.568202	0.142991	-1.79066
1312	06JUL2017	TN	19.3907	13JUL2017	7	D12	12	TYGER_5032	TYGER	1.Typhi		1	0.568202	0.142526	-1.79447
1312	06JUL2017	TN	19.3907	13JUL2017	7	D13	13	TYGER_5032	TYGER	1.Typhi		1	0.568202	0.455806	-0.177239
1312	06JUL2017	TN	19.3907	13JUL2017	7	D14	14	TYGER_5032	TYGER	1.Typhi	0	1	0.568202	0.0507794	-2.92815
1353	06JUL2017	WT	38.876	13JUL2017	7	D0	0	TYGER_5033	TYGER	1.Typhi	0	1	1.54964	2.30452e-54	-123.505
1353	06JUL2017	WT	38.876	13JUL2017	7	D1	1	TYGER_5033	TYGER	1.Typhi	1	1	1.54964	0.344462	-0.643474
1353	06JUL2017	WT	38.876	13JUL2017	7	D2	2	TYGER_5033	TYGER	1.Typhi	0	1	1.54964	0.328422	-0.715331
1353	06JUL2017	WT	38.876	13JUL2017	7	D3	3	TYGER_5033	TYGER	1.Typhi	0	1	1.54964	0.0381277	-3.22794
1353	06JUL2017	WT	38.876	13JUL2017	7	D4	4	TYGER_5033	TYGER	1.Typhi	0	1	1.54964	0.0353035	-3.30783
1353	06JUL2017	WT	38.876	13JUL2017	7	D5	5	TYGER_5033	TYGER	1.Typhi	0	1	1.54964	0.0146886	-4.20589
1353	06JUL2017	WT	38.876	13JUL2017	7	D6	6	TYGER_5033	TYGER	1.Typhi	0	1	1.54964	0.0337299	-3.35506
1353	06JUL2017	WT	38.876	13JUL2017	7	TD	7	TYGER_5033	TYGER	1.Typhi	0	1	1.54964	0.0146438	-4.20899
1353	06JUL2017	WT	38.876	13JUL2017	7	TD_24	8	TYGER_5033	TYGER	1.Typhi	0	1	1.54964	0.0124308	-4.37507
1353	06JUL2017	WT	38.876	13JUL2017	7	TD_48	9	TYGER_5033	TYGER	1.Typhi	0	1	1.54964	0.0127788	-4.34711
1353	06JUL2017	WT	38.876	13JUL2017	7	TD_72	10	TYGER_5033	TYGER	1.Typhi	0	1	1.54964	0.0548773	-2.84621
1353	06JUL2017	WT	38.876	13JUL2017	7	TD_96	11	TYGER_5033	TYGER	1.Typhi	0	1	1.54964	0.116509	-2.02592
1353	06JUL2017	WT	38.876	13JUL2017	7	D12	12	TYGER_5033	TYGER	1.Typhi		1	1.54964	0.116118	-2.02972
1353	06JUL2017	WT	38.876	13JUL2017	7	D13	13	TYGER_5033	TYGER	1.Typhi		1	1.54964	0.398315	-0.412492
1353	06JUL2017	WT	38.876	13JUL2017	7	D14	14	TYGER_5033	TYGER	1.Typhi	0	1	1.54964	0.0405664	-3.1634
1435	24JUL2017	WT	23.2234	04AUG2017	11	D0	0	TYGER_5035	TYGER	1.Typhi		1	2.54975	1.39921e-54	-124.004
1435	24JUL2017	WT	23.2234	04AUG2017	11	D1	1	TYGER_5035	TYGER	1.Typhi		1	2.54975	0.241873	-1.14244
1435	24JUL2017	WT	23.2234	04AUG2017	11	D2	2	TYGER_5035	TYGER	1.Typhi	0	1	2.54975	0.228942	-1.2143
1435	24JUL2017	WT	23.2234	04AUG2017	11	D3	3	TYGER_5035	TYGER	1.Typhi		1	2.54975	0.0235016	-3.72691
1435	24JUL2017	WT	23.2234	04AUG2017	11	D4	4	TYGER_5035	TYGER	1.Typhi		1	2.54975	0.0217363	-3.8068
1435	24JUL2017	WT	23.2234	04AUG2017	11	D5	5	TYGER_5035	TYGER	1.Typhi		1	2.54975	0.00897005	-4.70485
1435	24JUL2017	WT	23.2234	04AUG2017	11	D6	6	TYGER_5035	TYGER	1.Typhi		1	2.54975	0.0207544	-3.85403
1435	24JUL2017	WT	23.2234	04AUG2017	11	D7	7	TYGER_5035	TYGER	1.Typhi		1	2.54975	0.00894252	-4.70795
1435	24JUL2017	WT	23.2234	04AUG2017	11	D8	8	TYGER_5035	TYGER	1.Typhi		1	2.54975	0.00758452	-4.87403
1435	24JUL2017	WT	23.2234	04AUG2017	11	D9	9	TYGER_5035	TYGER	1.Typhi		1	2.54975	0.00779787	-4.84608
1435	24JUL2017	WT	23.2234	04AUG2017	11	D10	10	TYGER_5035	TYGER	1.Typhi		1	2.54975	0.0340533	-3.34518
1435	24JUL2017	WT	23.2234	04AUG2017	11	TD_12	11	TYGER_5035	TYGER	1.Typhi		1	2.54975	0.0741322	-2.52488
1435	24JUL2017	WT	23.2234	04AUG2017	11	TD_24	12	TYGER_5035	TYGER	1.Typhi		1	2.54975	0.0738714	-2.52869
1435	24JUL2017	WT	23.2234	04AUG2017	11	TD_48	13	TYGER_5035	TYGER	1.Typhi		1	2.54975	0.286702	-0.911458
1435	24JUL2017	WT	23.2234	04AUG2017	11	TD_72	14	TYGER_5035	TYGER	1.Typhi		1	2.54975	0.0250291	-3.66237
1435	24JUL2017	WT	23.2234	04AUG2017	11	TD_96	15	TYGER_5035	TYGER	1.Typhi		1	2.54975	6.864e-23	-51.0332
1476	24JUL2017	TN	37.4384			D0	0	TYGER_5036	TYGER	1.Typhi	0	0	2.32232	1.4e-54	-124.003
1476	24JUL2017	TN	37.4384			D1	1	TYGER_5036	TYGER	1.Typhi	1	0	2.32232	0.241976	-1.14188
1476	24JUL2017	TN	37.4384			D2	2	TYGER_5036	TYGER	1.Typhi	0	0	2.32232	0.229041	-1.21373
1476	24JUL2017	TN	37.4384			D3	3	TYGER_5036	TYGER	1.Typhi	0	0	2.32232	0.0235145	-3.72634
1476	24JUL2017	TN	37.4384			D4	4	TYGER_5036	TYGER	1.Typhi	0	0	2.32232	0.0217483	-3.80623
1476	24JUL2017	TN	37.4384			D5	5	TYGER_5036	TYGER	1.Typhi	0	0	2.32232	0.00897505	-4.70429
1476	24JUL2017	TN	37.4384			D6	6	TYGER_5036	TYGER	1.Typhi	0	0	2.32232	0.0207658	-3.85346
1476	24JUL2017	TN	37.4384			D7	7	TYGER_5036	TYGER	1.Typhi	0	0	2.32232	0.00894751	-4.70739
1476	24JUL2017	TN	37.4384			D8	8	TYGER_5036	TYGER	1.Typhi	0	0	2.32232	0.00758876	-4.87347
1476	24JUL2017	TN	37.4384			D9	9	TYGER_5036	TYGER	1.Typhi	0	0	2.32232	0.00780223	-4.84551
1476	24JUL2017	TN	37.4384			D10	10	TYGER_5036	TYGER	1.Typhi	0	0	2.32232	0.0340719	-3.34462
1476	24JUL2017	TN	37.4384			D11	11	TYGER_5036	TYGER	1.Typhi	0	0	2.32232	0.0741708	-2.52432
1476	24JUL2017	TN	37.4384			D12	12	TYGER_5036	TYGER	1.Typhi	0	0	2.32232	0.0739099	-2.52812
1476	24JUL2017	TN	37.4384			D13	13	TYGER_5036	TYGER	1.Typhi	0	0	2.32232	0.286817	-0.910895
1476	24JUL2017	TN	37.4384			D14	14	TYGER_5036	TYGER	1.Typhi	0	0	2.32232	0.0250428	-3.66181
1517	24JUL2017	WT	27.0373	01AUG2017	8	D0	0	TYGER_5037	TYGER	1.Typhi		1	0.568202	9.70531e-55	-124.37
1517	24JUL2017	WT	27.0373	01AUG2017	8	D1	1	TYGER_5037	TYGER	1.Typhi	0	1	0.568202	0.181197	-1.50826
1517	24JUL2017	WT	27.0373	01AUG2017	8	D2	2	TYGER_5037	TYGER	1.Typhi	0	1	0.568202	0.170779	-1.58012
1517	24JUL2017	WT	27.0373	01AUG2017	8	D3	3	TYGER_5037	TYGER	1.Typhi		1	0.568202	0.0164196	-4.09273
1517	24JUL2017	WT	27.0373	01AUG2017	8	D4	4	TYGER_5037	TYGER	1.Typhi		1	0.568202	0.015178	-4.17262
1517	24JUL2017	WT	27.0373	01AUG2017	8	D5	5	TYGER_5037	TYGER	1.Typhi		1	0.568202	0.00623902	-5.07067
1517	24JUL2017	WT	27.0373	01AUG2017	8	D6	6	TYGER_5037	TYGER	1.Typhi		1	0.568202	0.0144879	-4.21984
1517	24JUL2017	WT	27.0373	01AUG2017	8	D7	7	TYGER_5037	TYGER	1.Typhi		1	0.568202	0.00621983	-5.07377
1517	24JUL2017	WT	27.0373	01AUG2017	8	TD	8	TYGER_5037	TYGER	1.Typhi	0	1	0.568202	0.00527309	-5.23985
1517	24JUL2017	WT	27.0373	01AUG2017	8	TD_24	9	TYGER_5037	TYGER	1.Typhi	0	1	0.568202	0.00542178	-5.2119
1517	24JUL2017	WT	27.0373	01AUG2017	8	TD_48	10	TYGER_5037	TYGER	1.Typhi		1	0.568202	0.0238694	-3.711
1517	24JUL2017	WT	27.0373	01AUG2017	8	TD_72	11	TYGER_5037	TYGER	1.Typhi		1	0.568202	0.0526152	-2.8907
1517	24JUL2017	WT	27.0373	01AUG2017	8	TD_96	12	TYGER_5037	TYGER	1.Typhi		1	0.568202	0.0524258	-2.89451
1517	24JUL2017	WT	27.0373	01AUG2017	8	D13	13	TYGER_5037	TYGER	1.Typhi		1	0.568202	0.218014	-1.27728
1517	24JUL2017	WT	27.0373	01AUG2017	8	D14	14	TYGER_5037	TYGER	1.Typhi		1	0.568202	0.017495	-4.02819
1558	01AUG2017	TN	30.5582			D0	0	TYGER_5038	TYGER	1.Typhi	0	0	1.9481	5.02592e-55	-125.028
1558	01AUG2017	TN	30.5582			D1	1	TYGER_5038	TYGER	1.Typhi	0	0	1.9481	0.102816	-2.16632
1558	01AUG2017	TN	30.5582			D2	2	TYGER_5038	TYGER	1.Typhi	0	0	1.9481	0.0963739	-2.23818
1558	01AUG2017	TN	30.5582			D3	3	TYGER_5038	TYGER	1.Typhi	0	0	1.9481	0.00857076	-4.75079
1558	01AUG2017	TN	30.5582			D4	4	TYGER_5038	TYGER	1.Typhi	0	0	1.9481	0.0079179	-4.83068
1558	01AUG2017	TN	30.5582			D5	5	TYGER_5038	TYGER	1.Typhi	0	0	1.9481	0.00324064	-5.72874
1558	01AUG2017	TN	30.5582			D6	6	TYGER_5038	TYGER	1.Typhi	0	0	1.9481	0.0075554	-4.87791
1558	01AUG2017	TN	30.5582			D7	7	TYGER_5038	TYGER	1.Typhi	0	0	1.9481	0.00323064	-5.73184
1558	01AUG2017	TN	30.5582			D8	8	TYGER_5038	TYGER	1.Typhi	0	0	1.9481	0.00273764	-5.89792
1558	01AUG2017	TN	30.5582			D9	9	TYGER_5038	TYGER	1.Typhi	0	0	1.9481	0.00281504	-5.86996
1558	01AUG2017	TN	30.5582			D10	10	TYGER_5038	TYGER	1.Typhi	0	0	1.9481	0.0125047	-4.36906
1558	01AUG2017	TN	30.5582			D11	11	TYGER_5038	TYGER	1.Typhi	0	0	1.9481	0.0279561	-3.54877
1558	01AUG2017	TN	30.5582			D12	12	TYGER_5038	TYGER	1.Typhi	0	0	1.9481	0.0278529	-3.55257
1558	01AUG2017	TN	30.5582			D13	13	TYGER_5038	TYGER	1.Typhi	0	0	1.9481	0.12616	-1.93534
1558	01AUG2017	TN	30.5582			D14	14	TYGER_5038	TYGER	1.Typhi	0	0	1.9481	0.00913691	-4.68625
1599	24JUL2017	WT	27.8369	30JUL2017	6	D0	0	TYGER_5039	TYGER	1.Typhi	0	1	2.24192	2.67773e-54	-123.355
1599	24JUL2017	WT	27.8369	30JUL2017	6	D1	1	TYGER_5039	TYGER	1.Typhi	0	1	2.24192	0.379098	-0.493378
1599	24JUL2017	WT	27.8369	30JUL2017	6	D2	2	TYGER_5039	TYGER	1.Typhi	1	1	2.24192	0.362337	-0.565235
1599	24JUL2017	WT	27.8369	30JUL2017	6	D3	3	TYGER_5039	TYGER	1.Typhi	0	1	2.24192	0.0440305	-3.07784
1599	24JUL2017	WT	27.8369	30JUL2017	6	D4	4	TYGER_5039	TYGER	1.Typhi	0	1	2.24192	0.0407876	-3.15773
1599	24JUL2017	WT	27.8369	30JUL2017	6	D5	5	TYGER_5039	TYGER	1.Typhi	0	1	2.24192	0.0170268	-4.05579
1599	24JUL2017	WT	27.8369	30JUL2017	6	D6	6	TYGER_5039	TYGER	1.Typhi	0	1	2.24192	0.0389794	-3.20496
1599	24JUL2017	WT	27.8369	30JUL2017	6	TD_24	7	TYGER_5039	TYGER	1.Typhi	0	1	2.24192	0.016975	-4.05889
1599	24JUL2017	WT	27.8369	30JUL2017	6	TD_48	8	TYGER_5039	TYGER	1.Typhi	0	1	2.24192	0.0144149	-4.22497
1599	24JUL2017	WT	27.8369	30JUL2017	6	TD_72	9	TYGER_5039	TYGER	1.Typhi	0	1	2.24192	0.0148176	-4.19701
1599	24JUL2017	WT	27.8369	30JUL2017	6	TD_96	10	TYGER_5039	TYGER	1.Typhi	0	1	2.24192	0.0632028	-2.69612
1599	24JUL2017	WT	27.8369	30JUL2017	6	D11	11	TYGER_5039	TYGER	1.Typhi		1	2.24192	0.13287	-1.87582
1599	24JUL2017	WT	27.8369	30JUL2017	6	D12	12	TYGER_5039	TYGER	1.Typhi		1	2.24192	0.132432	-1.87962
1599	24JUL2017	WT	27.8369	30JUL2017	6	D13	13	TYGER_5039	TYGER	1.Typhi		1	2.24192	0.434775	-0.262396
1599	24JUL2017	WT	27.8369	30JUL2017	6	D14	14	TYGER_5039	TYGER	1.Typhi		1	2.24192	0.0468283	-3.01331
1640	24JUL2017	TN	31.1495	31JUL2017	7	D0	0	TYGER_5040	TYGER	1.Typhi	0	1	0.568202	6.79557e-55	-124.726
1640	24JUL2017	TN	31.1495	31JUL2017	7	D1	1	TYGER_5040	TYGER	1.Typhi	0	1	0.568202	0.134161	-1.86466
1640	24JUL2017	TN	31.1495	31JUL2017	7	D2	2	TYGER_5040	TYGER	1.Typhi	0	1	0.568202	0.126031	-1.93652
1640	24JUL2017	TN	31.1495	31JUL2017	7	D3	3	TYGER_5040	TYGER	1.Typhi	0	1	0.568202	0.0115537	-4.44913
1640	24JUL2017	TN	31.1495	31JUL2017	7	D4	4	TYGER_5040	TYGER	1.Typhi	0	1	0.568202	0.0106761	-4.52902
1640	24JUL2017	TN	31.1495	31JUL2017	7	D5	5	TYGER_5040	TYGER	1.Typhi	0	1	0.568202	0.0043767	-5.42708
1640	24JUL2017	TN	31.1495	31JUL2017	7	D6	6	TYGER_5040	TYGER	1.Typhi		1	0.568202	0.0101886	-4.57625
1640	24JUL2017	TN	31.1495	31JUL2017	7	TD_12	7	TYGER_5040	TYGER	1.Typhi	0	1	0.568202	0.0043632	-5.43018
1640	24JUL2017	TN	31.1495	31JUL2017	7	TD_24	8	TYGER_5040	TYGER	1.Typhi		1	0.568202	0.00369802	-5.59625
1640	24JUL2017	TN	31.1495	31JUL2017	7	TD_48	9	TYGER_5040	TYGER	1.Typhi		1	0.568202	0.00380246	-5.5683
1640	24JUL2017	TN	31.1495	31JUL2017	7	TD_72	10	TYGER_5040	TYGER	1.Typhi		1	0.568202	0.0168336	-4.0674
1640	24JUL2017	TN	31.1495	31JUL2017	7	TD_96	11	TYGER_5040	TYGER	1.Typhi	0	1	0.568202	0.0374311	-3.2471
1640	24JUL2017	TN	31.1495	31JUL2017	7	D12	12	TYGER_5040	TYGER	1.Typhi		1	0.568202	0.0372943	-3.25091
1640	24JUL2017	TN	31.1495	31JUL2017	7	D13	13	TYGER_5040	TYGER	1.Typhi		1	0.568202	0.163327	-1.63368
1640	24JUL2017	TN	31.1495	31JUL2017	7	D14	14	TYGER_5040	TYGER	1.Typhi		1	0.568202	0.0123144	-4.38459
1681	25JUL2017	WT	22.6348	03AUG2017	9	D0	0	TYGER_5041	TYGER	1.Typhi		1	0.568202	6.58817e-55	-124.757
1681	25JUL2017	WT	22.6348	03AUG2017	9	D1	1	TYGER_5041	TYGER	1.Typhi	0	1	0.568202	0.130601	-1.89566
1681	25JUL2017	WT	22.6348	03AUG2017	9	D2	2	TYGER_5041	TYGER	1.Typhi	0	1	0.568202	0.122656	-1.96751
1681	25JUL2017	WT	22.6348	03AUG2017	9	D3	3	TYGER_5041	TYGER	1.Typhi	0	1	0.568202	0.011205	-4.48012
1681	25JUL2017	WT	22.6348	03AUG2017	9	D4	4	TYGER_5041	TYGER	1.Typhi	0	1	0.568202	0.0103536	-4.56001
1681	25JUL2017	WT	22.6348	03AUG2017	9	D5	5	TYGER_5041	TYGER	1.Typhi	0	1	0.568202	0.00424369	-5.45807
1681	25JUL2017	WT	22.6348	03AUG2017	9	D6	6	TYGER_5041	TYGER	1.Typhi	0	1	0.568202	0.00988071	-4.60724
1681	25JUL2017	WT	22.6348	03AUG2017	9	D7	7	TYGER_5041	TYGER	1.Typhi		1	0.568202	0.0042306	-5.46117
1681	25JUL2017	WT	22.6348	03AUG2017	9	D8	8	TYGER_5041	TYGER	1.Typhi		1	0.568202	0.00358556	-5.62725
1681	25JUL2017	WT	22.6348	03AUG2017	9	TD	9	TYGER_5041	TYGER	1.Typhi	0	1	0.568202	0.00368684	-5.59929
1681	25JUL2017	WT	22.6348	03AUG2017	9	TD_24	10	TYGER_5041	TYGER	1.Typhi	0	1	0.568202	0.0163282	-4.0984
1681	25JUL2017	WT	22.6348	03AUG2017	9	TD_48	11	TYGER_5041	TYGER	1.Typhi		1	0.568202	0.0363302	-3.2781
1681	25JUL2017	WT	22.6348	03AUG2017	9	TD_72	12	TYGER_5041	TYGER	1.Typhi	0	1	0.568202	0.0361973	-3.2819
1681	25JUL2017	WT	22.6348	03AUG2017	9	TD_96	13	TYGER_5041	TYGER	1.Typhi	0	1	0.568202	0.159136	-1.66467
1681	25JUL2017	WT	22.6348	03AUG2017	9	D14	14	TYGER_5041	TYGER	1.Typhi		1	0.568202	0.0119431	-4.41559
1722	26JUL2017	WT	24.1626	01AUG2017	6	D0	0	TYGER_5042	TYGER	1.Typhi		1	0.568202	3.09724e-54	-123.209
1722	26JUL2017	WT	24.1626	01AUG2017	6	D1	1	TYGER_5042	TYGER	1.Typhi	0	1	0.568202	0.413907	-0.347836
1722	26JUL2017	WT	24.1626	01AUG2017	6	D2	2	TYGER_5042	TYGER	1.Typhi	1	1	0.568202	0.39659	-0.419693
1722	26JUL2017	WT	24.1626	01AUG2017	6	D3	3	TYGER_5042	TYGER	1.Typhi		1	0.568202	0.0505796	-2.9323
1722	26JUL2017	WT	24.1626	01AUG2017	6	D4	4	TYGER_5042	TYGER	1.Typhi	0	1	0.568202	0.0468781	-3.01219
1722	26JUL2017	WT	24.1626	01AUG2017	6	D5	5	TYGER_5042	TYGER	1.Typhi	0	1	0.568202	0.0196419	-3.91025
1722	26JUL2017	WT	24.1626	01AUG2017	6	D6	6	TYGER_5042	TYGER	1.Typhi	0	1	0.568202	0.0448125	-3.05942
1722	26JUL2017	WT	24.1626	01AUG2017	6	TD_24	7	TYGER_5042	TYGER	1.Typhi		1	0.568202	0.0195823	-3.91335
1722	26JUL2017	WT	24.1626	01AUG2017	6	TD_48	8	TYGER_5042	TYGER	1.Typhi	0	1	0.568202	0.0166357	-4.07943
1722	26JUL2017	WT	24.1626	01AUG2017	6	TD_72	9	TYGER_5042	TYGER	1.Typhi		1	0.568202	0.0170993	-4.05147
1722	26JUL2017	WT	24.1626	01AUG2017	6	TD_96	10	TYGER_5042	TYGER	1.Typhi		1	0.568202	0.0723878	-2.55058
1722	26JUL2017	WT	24.1626	01AUG2017	6	D11	11	TYGER_5042	TYGER	1.Typhi		1	0.568202	0.150552	-1.73028
1722	26JUL2017	WT	24.1626	01AUG2017	6	D12	12	TYGER_5042	TYGER	1.Typhi		1	0.568202	0.150066	-1.73408
1722	26JUL2017	WT	24.1626	01AUG2017	6	D13	13	TYGER_5042	TYGER	1.Typhi		1	0.568202	0.47082	-0.116854
1722	26JUL2017	WT	24.1626	01AUG2017	6	D14	14	TYGER_5042	TYGER	1.Typhi		1	0.568202	0.0537702	-2.86777

## Sheet: Fig_3_b
Part_Num	Dose	Condition	Dx	TypeDx	D0	D1	D2	D3	D4	D5	D6	D7	D8	D9	D10	D11	D12	D13	D14	D15	D16	D17
8428	WT	ED	9	1	0	0	0	0	0	0	0	0	0	1	0	0	0	0	NA	NA	NA	NA
8253	TN	ED	11	1	0	0	0	0	0	0	0	0	1	1	0	NA	NA	0	0	0	NA	NA
8450	WT	ED	13	1	0	0	0	0	0	0	0	0	0	0	0	1	0	0	0	0	0	0
8183	TN	ED	6	1	0	0	0	0	0	1	1	0	0	0	0	NA	NA	NA	NA	NA	NA	NA
8040	WT	nED	7	1	0	0	0	0	0	0	0	0	0	0	0	0	0	0	0	NA	NA	NA
8951	TN	ED	6	1	0	0	0	0	1	1	1	0	0	0	0	NA	NA	NA	NA	NA	NA	NA
8273	TN	ED	7	1	0	0	0	0	0	1	1	1	1	0	0	0	NA	NA	NA	NA	NA	NA
8263	WT	nED	7	1	0	0	0	0	0	0	0	0	0	0	0	0	0	0	0	NA	NA	NA
8626	TN	ED	7	1	0	0	0	0	0	0	1	1	1	0	0	0	0	NA	NA	NA	NA	NA
8199	WT	ED	10	1	0	0	0	0	0	0	0	0	0	1	1	0	0	0	0	0	NA	NA
8416	TN	ED	5	1	0	0	0	0	1	1	0	0	0	0	0	0	NA	NA	NA	NA	NA	NA
8542	WT	ED	6	1	0	0	0	0	0	1	1	0	0	0	0	0	NA	NA	NA	NA	NA	NA
8232	TN	ED	8	1	0	0	0	0	0	0	1	1	1	0	0	0	NA	NA	NA	NA	NA	NA
8573	TN	ED	8	1	0	0	0	0	0	0	0	1	1	0	0	0	NA	NA	NA	NA	NA	NA
8126	WT	nED	7	1	0	0	0	0	0	0	0	0	0	0	0	0	0	0	0	NA	NA	NA
8582	WT	ED	14	1	0	0	0	0	0	0	0	0	0	0	0	0	1	0	0	0	0	0
8822	WT	ED	6	1	0	0	0	0	0	1	1	0	0	0	0	NA	NA	NA	NA	NA	NA	NA
8424	TN	ED	7	1	0	0	0	0	0	1	1	0	0	0	0	NA	NA	NA	NA	NA	NA	NA
8414	WT	ED	4	1	0	0	0	0	1	0	0	0	0	NA	NA	NA	NA	NA	NA	NA	NA	NA
8648	TN	ED	9	1	0	0	0	0	0	0	0	1	0	1	0	0	0	0	NA	NA	NA	NA
8612	TN	ED	6	1	0	0	0	0	0	1	1	0	0	0	0	NA	NA	NA	NA	NA	NA	NA
8272	WT	nED	7	1	0	0	0	0	0	0	0	0	0	0	0	0	0	0	0	NA	NA	NA
8914	TN	nED	7	1	0	0	0	0	0	0	0	0	0	0	0	0	0	0	0	NA	NA	NA
8213	WT	nED	7	1	0	0	0	0	0	0	0	0	0	0	0	0	0	0	0	NA	NA	NA
8337	TN	ED	5	1	0	0	0	0	1	1	0	0	0	0	NA	NA	NA	NA	NA	NA	NA	NA
8678	TN	ED	7	1	0	0	0	0	0	1	1	1	0	0	0	0	NA	NA	NA	NA	NA	NA
8112	TN	nED	7	1	0	0	0	0	0	0	0	0	0	0	0	0	0	0	0	NA	NA	NA
8909	WT	ED	6	1	0	0	0	0	0	1	1	0	0	0	0	NA	NA	NA	NA	NA	NA	NA
8864	WT	ED	7	1	0	0	0	0	0	0	1	1	0	0	0	0	NA	NA	NA	NA	NA	NA
8243	WT	nED	7	1	0	0	0	0	0	0	0	0	0	0	0	0	0	0	0	NA	NA	NA
8897	TN	ED	7	1	0	0	0	0	0	0	0	1	1	0	0	0	0	NA	NA	NA	NA	NA
8159	WT	ED	7	1	0	0	0	0	0	0	0	0	0	0	0	0	0	NA	NA	NA	NA	NA
8462	WT	ED	11	1	0	0	0	0	0	0	0	0	0	1	0	0	0	0	0	0	NA	NA
8841	TN	nED	7	1	0		0	0	0	0	0	0	0	0	0	0	0	0	0	NA	NA	NA
8352	WT	ED	8	1	0	0	0	0	0	0	1	1	0	0	0	0	0	NA	NA	NA	NA	NA
8564	TN	nED	7	1	0	0	0	0	0	0	0	0	0	0	0	0	0	0	0	NA	NA	NA
8585	WT	ED	7	1	0	0	0	0	0	0	1	0	0	0	0	0	NA	NA	NA	NA	NA	NA
8510	TN	ED	8	1	0	0	0	0	0	0	1	1	0	0	0	0	0	NA	NA	NA	NA	NA
8426	WT	ED	9	1	0	0	0	0	0	0	0	0	1	1	0	0	0	0	0	NA	NA	NA
8193	WT	ED	7	1	0	0	0	0	0	0	0	1	1	0	0	0	0	NA	NA	NA	NA	NA

## Sheet: Fig_3_d
Lab ID	Allocation	Blood_Quant_CFU/ml
8428	WT	0.005
8253	TN	NA
8450	WT	0.005
8183	TN	1.6
8040	WT	NA
8951	TN	2.7
8273	TN	0.3
8263	WT	NA
8626	TN	1.5
8199	WT	0.005
8416	TN	0.2
8542	WT	1.8
8232	TN	2.6
8573	TN	0.3
8126	WT	NA
8582	WT	0.005
8822	WT	4.3
8424	TN	0.005
8414	WT	0.2
8648	TN	0.005
8612	TN	0.005
8272	WT	NA
8914	TN	NA
8213	WT	NA
8337	TN	0.8
8678	TN	3
8112	TN	NA
8909	WT	21.1
8864	WT	2.1
8243	WT	NA
8897	TN	0.1
8159	WT	0.1
8462	WT	0.005
8841	TN	NA
8352	WT	0.3
8564	TN	NA
8585	WT	0.6
8510	TN	1.6
8426	WT	0.005
8193	WT	0.7

## Sheet: Fig_3_e
Allocation	Duration_Bacteraemia_hrs	Status
TN	47.17	1
TN	28.92	1
TN	72.02	1
TN	97	1
TN	46.5	1
TN	47.55	1
TN	60.65	1
TN	44.27	1
TN	43.38	1
TN	51.07	1
TN	47.57	1
TN	51.75	1
TN	51.03	1
TN	47.75	1
TN	33.18	1
WT	3.55	1
WT	25.23	1
WT	34.83	1
WT	32.03	1
WT	23.33	1
WT	29.83	1
WT	3.65	1
WT	49.37	1
WT	30.92	1
WT	24.42	1
WT	44.42	1
WT	30.48	1
WT	47.83	1
WT	30.08	1

## Sheet: Fig_3_f
Allocation	Time_to_Bacteraemia_hrs	Status
TN	357.6	0
TN	357.6	0
TN	357.6	0
TN	357.6	0
TN	217.92	1
TN	125.04	1
TN	97.68	1
TN	120.24	1
TN	147.36	1
TN	100.08	1
TN	144.72	1
TN	173.76	1
TN	126	1
TN	169.2	1
TN	125.52	1
TN	94.32	1
TN	120.72	1
TN	143.76	1
TN	144.72	1
WT	357.6	0
WT	357.6	0
WT	357.6	0
WT	357.6	0
WT	357.6	0
WT	357.6	0
WT	221.28	1
WT	268.32	1
WT	216.24	1
WT	126.96	1
WT	292.08	1
WT	121.92	1
WT	99.84	1
WT	120.24	1
WT	143.52	1
WT	357.6	0
WT	219.84	1
WT	146.88	1
WT	121.44	1
WT	193.92	1
WT	169.2	1
