# Supplementary material for: Investigation of the role of typhoid toxin in acute typhoid fever in a human challenge model
Source: Nat Med. 2019 Jul 3;25(7):1082–8. doi: 10.1038/s41591-019-0505-4 (PMC6892374; doi:10.1038/s41591-019-0505-4)
Supplement: Source Data Fig. 4 — Statistical Source Data [file 41591_2019_505_MOESM8_ESM.xlsx]

## Sheet: Fig_4_a
LabID	Antigen	Value	Timepoint	Group	Diagnosis
8273	CdtB	35	D0	TN	1
8263	CdtB	1.66667	D0	WT	0
8199	CdtB	0	D0	WT	1
8582	CdtB	0	D0	WT	1
8126	CdtB	9.16667	D0	WT	0
8542	CdtB	0	D0	WT	1
8450	CdtB	0	D0	WT	1
8040	CdtB	46.6667	D0	WT	0
8428	CdtB	0	D0	WT	1
8909	CdtB	10	D0	WT	1
8822	CdtB	4.16667	D0	WT	1
8193	CdtB	12.5	D0	WT	1
8585	CdtB	2.5	D0	WT	1
8426	CdtB	1.66667	D0	WT	1
8462	CdtB	14.1667	D0	WT	1
8352	CdtB	0	D0	WT	1
8272	CdtB	10.8333	D0	WT	0
8213	CdtB	0	D0	WT	0
8414	CdtB	NA	D0	WT	1
8159	CdtB	0	D0	WT	1
8243	CdtB	0	D0	WT	0
8864	CdtB	0	D0	WT	1
8626	CdtB	0	D0	TN	1
8416	CdtB	10.8333	D0	TN	1
8573	CdtB	54.1667	D0	TN	1
8232	CdtB	0	D0	TN	1
8253	CdtB	1.66667	D0	TN	1
8183	CdtB	6.66667	D0	TN	1
8951	CdtB	12.5	D0	TN	1
8841	CdtB	0	D0	TN	0
8564	CdtB	0	D0	TN	0
8510	CdtB	3.33333	D0	TN	1
8897	CdtB	5	D0	TN	1
8914	CdtB	0	D0	TN	0
8424	CdtB	NA	D0	TN	1
8648	CdtB	NA	D0	TN	1
8678	CdtB	0	D0	TN	1
8112	CdtB	6.66667	D0	TN	0
8612	CdtB	NA	D0	TN	1
8337	CdtB	0	D0	TN	1
8273	CdtB	2.5	D14	TN	1
8263	CdtB	8.33333	D14	WT	0
8199	CdtB	NA	D14	WT	1
8582	CdtB	NA	D14	WT	1
8126	CdtB	6.66667	D14	WT	0
8542	CdtB	1.66667	D14	WT	1
8450	CdtB	NA	D14	WT	1
8040	CdtB	1.66667	D14	WT	0
8428	CdtB	NA	D14	WT	1
8909	CdtB	NA	D14	WT	1
8822	CdtB	20	D14	WT	1
8193	CdtB	101.667	D14	WT	1
8585	CdtB	3.33333	D14	WT	1
8426	CdtB	NA	D14	WT	1
8462	CdtB	NA	D14	WT	1
8352	CdtB	22.5	D14	WT	1
8272	CdtB	3.33333	D14	WT	0
8213	CdtB	NA	D14	WT	0
8414	CdtB	0.833333	D14	WT	1
8159	CdtB	NA	D14	WT	1
8243	CdtB	NA	D14	WT	0
8864	CdtB	NA	D14	WT	1
8626	CdtB	10	D14	TN	1
8416	CdtB	3.33333	D14	TN	1
8573	CdtB	1.66667	D14	TN	1
8232	CdtB	0	D14	TN	1
8253	CdtB	NA	D14	TN	1
8183	CdtB	NA	D14	TN	1
8951	CdtB	3.33333	D14	TN	1
8841	CdtB	NA	D14	TN	0
8564	CdtB	5	D14	TN	0
8510	CdtB	1.66667	D14	TN	1
8897	CdtB	NA	D14	TN	1
8914	CdtB	NA	D14	TN	0
8424	CdtB	NA	D14	TN	1
8648	CdtB	4.16667	D14	TN	1
8678	CdtB	NA	D14	TN	1
8112	CdtB	NA	D14	TN	0
8612	CdtB	1.66667	D14	TN	1
8337	CdtB	2.5	D14	TN	1
8273	CdtB	25	D28	TN	1
8263	CdtB	NA	D28	WT	0
8199	CdtB	21.6667	D28	WT	1
8582	CdtB	10.8333	D28	WT	1
8126	CdtB	177.5	D28	WT	0
8542	CdtB	3.33333	D28	WT	1
8450	CdtB	15.8333	D28	WT	1
8040	CdtB	11.6667	D28	WT	0
8428	CdtB	3.33333	D28	WT	1
8909	CdtB	0.833333	D28	WT	1
8822	CdtB	25	D28	WT	1
8193	CdtB	65.8333	D28	WT	1
8585	CdtB	0.833333	D28	WT	1
8426	CdtB	2.5	D28	WT	1
8462	CdtB	37.5	D28	WT	1
8352	CdtB	0	D28	WT	1
8272	CdtB	0.833333	D28	WT	0
8213	CdtB	1.66667	D28	WT	0
8414	CdtB	19.1667	D28	WT	1
8159	CdtB	17.5	D28	WT	1
8243	CdtB	31.6667	D28	WT	0
8864	CdtB	4.16667	D28	WT	1
8626	CdtB	8.33333	D28	TN	1
8416	CdtB	2.5	D28	TN	1
8573	CdtB	23.3333	D28	TN	1
8232	CdtB	NA	D28	TN	1
8253	CdtB	0	D28	TN	1
8183	CdtB	0	D28	TN	1
8951	CdtB	1.66667	D28	TN	1
8841	CdtB	0	D28	TN	0
8564	CdtB	0	D28	TN	0
8510	CdtB	5.83333	D28	TN	1
8897	CdtB	19.1667	D28	TN	1
8914	CdtB	15	D28	TN	0
8424	CdtB	10	D28	TN	1
8648	CdtB	17.5	D28	TN	1
8678	CdtB	0	D28	TN	1
8112	CdtB	0	D28	TN	0
8612	CdtB	5	D28	TN	1
8337	CdtB	4.16667	D28	TN	1
8273	PltA	6.66667	D0	TN	1
8263	PltA	0	D0	WT	0
8199	PltA	23.3333	D0	WT	1
8582	PltA	0	D0	WT	1
8126	PltA	24.1667	D0	WT	0
8542	PltA	4.16667	D0	WT	1
8450	PltA	0	D0	WT	1
8040	PltA	15	D0	WT	0
8428	PltA	0	D0	WT	1
8909	PltA	5	D0	WT	1
8822	PltA	12.5	D0	WT	1
8193	PltA	37.5	D0	WT	1
8585	PltA	0	D0	WT	1
8426	PltA	0	D0	WT	1
8462	PltA	15.8333	D0	WT	1
8352	PltA	0	D0	WT	1
8272	PltA	0	D0	WT	0
8213	PltA	0	D0	WT	0
8414	PltA	NA	D0	WT	1
8159	PltA	0	D0	WT	1
8243	PltA	0	D0	WT	0
8864	PltA	6.66667	D0	WT	1
8626	PltA	0	D0	TN	1
8416	PltA	34.1667	D0	TN	1
8573	PltA	55.8333	D0	TN	1
8232	PltA	0	D0	TN	1
8253	PltA	0	D0	TN	1
8183	PltA	3.33333	D0	TN	1
8951	PltA	7.5	D0	TN	1
8841	PltA	4.16667	D0	TN	0
8564	PltA	0	D0	TN	0
8510	PltA	6.66667	D0	TN	1
8897	PltA	0	D0	TN	1
8914	PltA	0	D0	TN	0
8424	PltA	NA	D0	TN	1
8648	PltA	NA	D0	TN	1
8678	PltA	0	D0	TN	1
8112	PltA	6.66667	D0	TN	0
8612	PltA	NA	D0	TN	1
8337	PltA	0	D0	TN	1
8273	PltA	0	D14	TN	1
8263	PltA	1.66667	D14	WT	0
8199	PltA	NA	D14	WT	1
8582	PltA	NA	D14	WT	1
8126	PltA	1.66667	D14	WT	0
8542	PltA	13.3333	D14	WT	1
8450	PltA	NA	D14	WT	1
8040	PltA	5	D14	WT	0
8428	PltA	NA	D14	WT	1
8909	PltA	NA	D14	WT	1
8822	PltA	21.6667	D14	WT	1
8193	PltA	11.6667	D14	WT	1
8585	PltA	0	D14	WT	1
8426	PltA	NA	D14	WT	1
8462	PltA	NA	D14	WT	1
8352	PltA	9.16667	D14	WT	1
8272	PltA	5	D14	WT	0
8213	PltA	NA	D14	WT	0
8414	PltA	12.5	D14	WT	1
8159	PltA	NA	D14	WT	1
8243	PltA	NA	D14	WT	0
8864	PltA	NA	D14	WT	1
8626	PltA	10	D14	TN	1
8416	PltA	1.66667	D14	TN	1
8573	PltA	5	D14	TN	1
8232	PltA	5	D14	TN	1
8253	PltA	NA	D14	TN	1
8183	PltA	NA	D14	TN	1
8951	PltA	3.33333	D14	TN	1
8841	PltA	NA	D14	TN	0
8564	PltA	1.66667	D14	TN	0
8510	PltA	1.66667	D14	TN	1
8897	PltA	NA	D14	TN	1
8914	PltA	NA	D14	TN	0
8424	PltA	NA	D14	TN	1
8648	PltA	0	D14	TN	1
8678	PltA	NA	D14	TN	1
8112	PltA	NA	D14	TN	0
8612	PltA	8.33333	D14	TN	1
8337	PltA	0.833333	D14	TN	1
8273	PltA	13.3333	D28	TN	1
8263	PltA	NA	D28	WT	0
8199	PltA	26.6667	D28	WT	1
8582	PltA	84.1667	D28	WT	1
8126	PltA	20.8333	D28	WT	0
8542	PltA	5	D28	WT	1
8450	PltA	15.8333	D28	WT	1
8040	PltA	23.3333	D28	WT	0
8428	PltA	3.33333	D28	WT	1
8909	PltA	2.5	D28	WT	1
8822	PltA	21.6667	D28	WT	1
8193	PltA	32.5	D28	WT	1
8585	PltA	9.16667	D28	WT	1
8426	PltA	4.16667	D28	WT	1
8462	PltA	19.1667	D28	WT	1
8352	PltA	1.66667	D28	WT	1
8272	PltA	0	D28	WT	0
8213	PltA	6.66667	D28	WT	0
8414	PltA	189.167	D28	WT	1
8159	PltA	30.8333	D28	WT	1
8243	PltA	63.3333	D28	WT	0
8864	PltA	9.16667	D28	WT	1
8626	PltA	1.66667	D28	TN	1
8416	PltA	0	D28	TN	1
8573	PltA	8.33333	D28	TN	1
8232	PltA	NA	D28	TN	1
8253	PltA	3.33333	D28	TN	1
8183	PltA	0.833333	D28	TN	1
8951	PltA	0	D28	TN	1
8841	PltA	3.33333	D28	TN	0
8564	PltA	3.33333	D28	TN	0
8510	PltA	0	D28	TN	1
8897	PltA	17.5	D28	TN	1
8914	PltA	18.3333	D28	TN	0
8424	PltA	3.33333	D28	TN	1
8648	PltA	10.8333	D28	TN	1
8678	PltA	0	D28	TN	1
8112	PltA	0	D28	TN	0
8612	PltA	0	D28	TN	1
8337	PltA	0.833333	D28	TN	1
8273	PltB	0	D0	TN	1
8263	PltB	0	D0	WT	0
8199	PltB	0	D0	WT	1
8582	PltB	0	D0	WT	1
8126	PltB	5.83333	D0	WT	0
8542	PltB	30.8333	D0	WT	1
8450	PltB	0	D0	WT	1
8040	PltB	18.3333	D0	WT	0
8428	PltB	0	D0	WT	1
8909	PltB	1.66667	D0	WT	1
8822	PltB	4.16667	D0	WT	1
8193	PltB	0	D0	WT	1
8585	PltB	40.8333	D0	WT	1
8426	PltB	0	D0	WT	1
8462	PltB	0.833333	D0	WT	1
8352	PltB	0	D0	WT	1
8272	PltB	0	D0	WT	0
8213	PltB	0	D0	WT	0
8414	PltB	NA	D0	WT	1
8159	PltB	0	D0	WT	1
8243	PltB	8.33333	D0	WT	0
8864	PltB	0	D0	WT	1
8626	PltB	0	D0	TN	1
8416	PltB	4.16667	D0	TN	1
8573	PltB	14.1667	D0	TN	1
8232	PltB	0	D0	TN	1
8253	PltB	0	D0	TN	1
8183	PltB	13.3333	D0	TN	1
8951	PltB	2.5	D0	TN	1
8841	PltB	0	D0	TN	0
8564	PltB	0	D0	TN	0
8510	PltB	0	D0	TN	1
8897	PltB	0	D0	TN	1
8914	PltB	0	D0	TN	0
8424	PltB	NA	D0	TN	1
8648	PltB	NA	D0	TN	1
8678	PltB	0	D0	TN	1
8112	PltB	5	D0	TN	0
8612	PltB	NA	D0	TN	1
8337	PltB	0	D0	TN	1
8273	PltB	0	D14	TN	1
8263	PltB	5	D14	WT	0
8199	PltB	NA	D14	WT	1
8582	PltB	NA	D14	WT	1
8126	PltB	5	D14	WT	0
8542	PltB	0	D14	WT	1
8450	PltB	NA	D14	WT	1
8040	PltB	1.66667	D14	WT	0
8428	PltB	NA	D14	WT	1
8909	PltB	NA	D14	WT	1
8822	PltB	5	D14	WT	1
8193	PltB	46.6667	D14	WT	1
8585	PltB	8.33333	D14	WT	1
8426	PltB	NA	D14	WT	1
8462	PltB	NA	D14	WT	1
8352	PltB	5.83333	D14	WT	1
8272	PltB	1.66667	D14	WT	0
8213	PltB	NA	D14	WT	0
8414	PltB	5.83333	D14	WT	1
8159	PltB	NA	D14	WT	1
8243	PltB	NA	D14	WT	0
8864	PltB	NA	D14	WT	1
8626	PltB	5	D14	TN	1
8416	PltB	0	D14	TN	1
8573	PltB	1.66667	D14	TN	1
8232	PltB	0	D14	TN	1
8253	PltB	NA	D14	TN	1
8183	PltB	NA	D14	TN	1
8951	PltB	3.33333	D14	TN	1
8841	PltB	NA	D14	TN	0
8564	PltB	3.33333	D14	TN	0
8510	PltB	0	D14	TN	1
8897	PltB	NA	D14	TN	1
8914	PltB	NA	D14	TN	0
8424	PltB	NA	D14	TN	1
8648	PltB	0	D14	TN	1
8678	PltB	NA	D14	TN	1
8112	PltB	NA	D14	TN	0
8612	PltB	0	D14	TN	1
8337	PltB	0	D14	TN	1
8273	PltB	10	D28	TN	1
8263	PltB	NA	D28	WT	0
8199	PltB	13.3333	D28	WT	1
8582	PltB	5.83333	D28	WT	1
8126	PltB	64.1667	D28	WT	0
8542	PltB	15	D28	WT	1
8450	PltB	4.16667	D28	WT	1
8040	PltB	0	D28	WT	0
8428	PltB	3.33333	D28	WT	1
8909	PltB	0	D28	WT	1
8822	PltB	1.66667	D28	WT	1
8193	PltB	0	D28	WT	1
8585	PltB	24.1667	D28	WT	1
8426	PltB	0	D28	WT	1
8462	PltB	5.83333	D28	WT	1
8352	PltB	0	D28	WT	1
8272	PltB	0.833333	D28	WT	0
8213	PltB	0	D28	WT	0
8414	PltB	0	D28	WT	1
8159	PltB	2.5	D28	WT	1
8243	PltB	41.6667	D28	WT	0
8864	PltB	0.833333	D28	WT	1
8626	PltB	0	D28	TN	1
8416	PltB	0.833333	D28	TN	1
8573	PltB	6.66667	D28	TN	1
8232	PltB	NA	D28	TN	1
8253	PltB	5	D28	TN	1
8183	PltB	0	D28	TN	1
8951	PltB	0	D28	TN	1
8841	PltB	0	D28	TN	0
8564	PltB	0	D28	TN	0
8510	PltB	0	D28	TN	1
8897	PltB	4.16667	D28	TN	1
8914	PltB	0	D28	TN	0
8424	PltB	5	D28	TN	1
8648	PltB	7.5	D28	TN	1
8678	PltB	0	D28	TN	1
8112	PltB	0	D28	TN	0
8612	PltB	0	D28	TN	1
8337	PltB	0.833333	D28	TN	1

## Sheet: Fig_4_b
LabID	Timepoint	SFU	Antigen	Isotype	Units	Serovar	Group	Diagnosis	Antigen_Antibody
8428	D0	1.33333	Hd	IgG	SFU	ST	WT	1	Hd_IgG
8253	D0	0.5	Hd	IgG	SFU	ST	TN	1	Hd_IgG
8450	D0	3.33333	Hd	IgG	SFU	ST	WT	1	Hd_IgG
8183	D0	0.5	Hd	IgG	SFU	ST	TN	1	Hd_IgG
8040	D0	0.5	Hd	IgG	SFU	ST	WT	0	Hd_IgG
8951	D0	1.33333	Hd	IgG	SFU	ST	TN	1	Hd_IgG
8273	D0	4	Hd	IgG	SFU	ST	TN	1	Hd_IgG
8263	D0	0.5	Hd	IgG	SFU	ST	WT	0	Hd_IgG
8626	D0	1.33333	Hd	IgG	SFU	ST	TN	1	Hd_IgG
8199	D0	0.666667	Hd	IgG	SFU	ST	WT	1	Hd_IgG
8416	D0	0.5	Hd	IgG	SFU	ST	TN	1	Hd_IgG
8542	D0	0.5	Hd	IgG	SFU	ST	WT	1	Hd_IgG
8232	D0	5.33333	Hd	IgG	SFU	ST	TN	1	Hd_IgG
8573	D0	0.5	Hd	IgG	SFU	ST	TN	1	Hd_IgG
8126	D0	0.5	Hd	IgG	SFU	ST	WT	0	Hd_IgG
8582	D0	1.33333	Hd	IgG	SFU	ST	WT	1	Hd_IgG
8822	D0	0.5	Hd	IgG	SFU	ST	WT	1	Hd_IgG
8424	D0	0.5	Hd	IgG	SFU	ST	TN	1	Hd_IgG
8414	D0	0.5	Hd	IgG	SFU	ST	WT	1	Hd_IgG
8648	D0	0.5	Hd	IgG	SFU	ST	TN	1	Hd_IgG
8612	D0	0.5	Hd	IgG	SFU	ST	TN	1	Hd_IgG
8272	D0	2	Hd	IgG	SFU	ST	WT	0	Hd_IgG
8914	D0	0.5	Hd	IgG	SFU	ST	TN	0	Hd_IgG
8213	D0	2	Hd	IgG	SFU	ST	WT	0	Hd_IgG
8337	D0	0.5	Hd	IgG	SFU	ST	TN	1	Hd_IgG
8678	D0	0.5	Hd	IgG	SFU	ST	TN	1	Hd_IgG
8112	D0	2	Hd	IgG	SFU	ST	TN	0	Hd_IgG
8909	D0	0.5	Hd	IgG	SFU	ST	WT	1	Hd_IgG
8864	D0	0.5	Hd	IgG	SFU	ST	WT	1	Hd_IgG
8243	D0	6	Hd	IgG	SFU	ST	WT	0	Hd_IgG
8897	D0	12	Hd	IgG	SFU	ST	TN	1	Hd_IgG
8159	D0	2	Hd	IgG	SFU	ST	WT	1	Hd_IgG
8462	D0	0.5	Hd	IgG	SFU	ST	WT	1	Hd_IgG
8841	D0	10	Hd	IgG	SFU	ST	TN	0	Hd_IgG
8352	D0	6	Hd	IgG	SFU	ST	WT	1	Hd_IgG
8564	D0	0.5	Hd	IgG	SFU	ST	TN	0	Hd_IgG
8585	D0	0.5	Hd	IgG	SFU	ST	WT	1	Hd_IgG
8510	D0	0.5	Hd	IgG	SFU	ST	TN	1	Hd_IgG
8426	D0	0.5	Hd	IgG	SFU	ST	WT	1	Hd_IgG
8193	D0	0.5	Hd	IgG	SFU	ST	WT	1	Hd_IgG
8428	D0	0.5	Hd	IgM	SFU	ST	WT	1	Hd_IgM
8253	D0	0.5	Hd	IgM	SFU	ST	TN	1	Hd_IgM
8450	D0	0.5	Hd	IgM	SFU	ST	WT	1	Hd_IgM
8183	D0	0.5	Hd	IgM	SFU	ST	TN	1	Hd_IgM
8040	D0	6	Hd	IgM	SFU	ST	WT	0	Hd_IgM
8951	D0	0.5	Hd	IgM	SFU	ST	TN	1	Hd_IgM
8273	D0	3.33333	Hd	IgM	SFU	ST	TN	1	Hd_IgM
8263	D0	0.5	Hd	IgM	SFU	ST	WT	0	Hd_IgM
8626	D0	0.5	Hd	IgM	SFU	ST	TN	1	Hd_IgM
8199	D0	1.33333	Hd	IgM	SFU	ST	WT	1	Hd_IgM
8416	D0	0.666667	Hd	IgM	SFU	ST	TN	1	Hd_IgM
8542	D0	0.5	Hd	IgM	SFU	ST	WT	1	Hd_IgM
8232	D0	0.5	Hd	IgM	SFU	ST	TN	1	Hd_IgM
8573	D0	0.5	Hd	IgM	SFU	ST	TN	1	Hd_IgM
8126	D0	0.5	Hd	IgM	SFU	ST	WT	0	Hd_IgM
8582	D0	1.33333	Hd	IgM	SFU	ST	WT	1	Hd_IgM
8822	D0	1.33333	Hd	IgM	SFU	ST	WT	1	Hd_IgM
8424	D0	0.5	Hd	IgM	SFU	ST	TN	1	Hd_IgM
8414	D0	0.5	Hd	IgM	SFU	ST	WT	1	Hd_IgM
8648	D0	1.33333	Hd	IgM	SFU	ST	TN	1	Hd_IgM
8612	D0	2	Hd	IgM	SFU	ST	TN	1	Hd_IgM
8272	D0	0.5	Hd	IgM	SFU	ST	WT	0	Hd_IgM
8914	D0	0.5	Hd	IgM	SFU	ST	TN	0	Hd_IgM
8213	D0	2	Hd	IgM	SFU	ST	WT	0	Hd_IgM
8337	D0	2	Hd	IgM	SFU	ST	TN	1	Hd_IgM
8678	D0	0.5	Hd	IgM	SFU	ST	TN	1	Hd_IgM
8112	D0	0.5	Hd	IgM	SFU	ST	TN	0	Hd_IgM
8909	D0	0.5	Hd	IgM	SFU	ST	WT	1	Hd_IgM
8864	D0	0.5	Hd	IgM	SFU	ST	WT	1	Hd_IgM
8243	D0	0.5	Hd	IgM	SFU	ST	WT	0	Hd_IgM
8897	D0	2	Hd	IgM	SFU	ST	TN	1	Hd_IgM
8159	D0	2	Hd	IgM	SFU	ST	WT	1	Hd_IgM
8462	D0	2	Hd	IgM	SFU	ST	WT	1	Hd_IgM
8841	D0	0.5	Hd	IgM	SFU	ST	TN	0	Hd_IgM
8352	D0	2	Hd	IgM	SFU	ST	WT	1	Hd_IgM
8564	D0	8	Hd	IgM	SFU	ST	TN	0	Hd_IgM
8585	D0	0.5	Hd	IgM	SFU	ST	WT	1	Hd_IgM
8510	D0	4	Hd	IgM	SFU	ST	TN	1	Hd_IgM
8426	D0	2	Hd	IgM	SFU	ST	WT	1	Hd_IgM
8193	D0	6	Hd	IgM	SFU	ST	WT	1	Hd_IgM
8428	D0	1.33333	Hd	IgA	SFU	ST	WT	1	Hd_IgA
8253	D0	4	Hd	IgA	SFU	ST	TN	1	Hd_IgA
8450	D0	0.5	Hd	IgA	SFU	ST	WT	1	Hd_IgA
8183	D0	0.5	Hd	IgA	SFU	ST	TN	1	Hd_IgA
8040	D0	0.5	Hd	IgA	SFU	ST	WT	0	Hd_IgA
8951	D0	0.5	Hd	IgA	SFU	ST	TN	1	Hd_IgA
8273	D0	0.666667	Hd	IgA	SFU	ST	TN	1	Hd_IgA
8263	D0	0.5	Hd	IgA	SFU	ST	WT	0	Hd_IgA
8626	D0	4	Hd	IgA	SFU	ST	TN	1	Hd_IgA
8199	D0	0.5	Hd	IgA	SFU	ST	WT	1	Hd_IgA
8416	D0	3.33333	Hd	IgA	SFU	ST	TN	1	Hd_IgA
8542	D0	0.5	Hd	IgA	SFU	ST	WT	1	Hd_IgA
8232	D0	4.66667	Hd	IgA	SFU	ST	TN	1	Hd_IgA
8573	D0	0.5	Hd	IgA	SFU	ST	TN	1	Hd_IgA
8126	D0	0.5	Hd	IgA	SFU	ST	WT	0	Hd_IgA
8582	D0	0.5	Hd	IgA	SFU	ST	WT	1	Hd_IgA
8822	D0	9.33333	Hd	IgA	SFU	ST	WT	1	Hd_IgA
8424	D0	0.5	Hd	IgA	SFU	ST	TN	1	Hd_IgA
8414	D0	4	Hd	IgA	SFU	ST	WT	1	Hd_IgA
8648	D0	0.666667	Hd	IgA	SFU	ST	TN	1	Hd_IgA
8612	D0	0.5	Hd	IgA	SFU	ST	TN	1	Hd_IgA
8272	D0	0.5	Hd	IgA	SFU	ST	WT	0	Hd_IgA
8914	D0	2	Hd	IgA	SFU	ST	TN	0	Hd_IgA
8213	D0	0.5	Hd	IgA	SFU	ST	WT	0	Hd_IgA
8337	D0	0.5	Hd	IgA	SFU	ST	TN	1	Hd_IgA
8678	D0	0.5	Hd	IgA	SFU	ST	TN	1	Hd_IgA
8112	D0	0.5	Hd	IgA	SFU	ST	TN	0	Hd_IgA
8909	D0	0.5	Hd	IgA	SFU	ST	WT	1	Hd_IgA
8864	D0	0.5	Hd	IgA	SFU	ST	WT	1	Hd_IgA
8243	D0	0.5	Hd	IgA	SFU	ST	WT	0	Hd_IgA
8897	D0	2	Hd	IgA	SFU	ST	TN	1	Hd_IgA
8159	D0	16	Hd	IgA	SFU	ST	WT	1	Hd_IgA
8462	D0	4	Hd	IgA	SFU	ST	WT	1	Hd_IgA
8841	D0	0.5	Hd	IgA	SFU	ST	TN	0	Hd_IgA
8352	D0	0.5	Hd	IgA	SFU	ST	WT	1	Hd_IgA
8564	D0	0.5	Hd	IgA	SFU	ST	TN	0	Hd_IgA
8585	D0	4	Hd	IgA	SFU	ST	WT	1	Hd_IgA
8510	D0	6	Hd	IgA	SFU	ST	TN	1	Hd_IgA
8426	D0	0.5	Hd	IgA	SFU	ST	WT	1	Hd_IgA
8193	D0	6	Hd	IgA	SFU	ST	WT	1	Hd_IgA
8428	D0	0.5	LPS	IgG	SFU	ST	WT	1	LPS_IgG
8253	D0	2.4	LPS	IgG	SFU	ST	TN	1	LPS_IgG
8450	D0	6	LPS	IgG	SFU	ST	WT	1	LPS_IgG
8183	D0	2.4	LPS	IgG	SFU	ST	TN	1	LPS_IgG
8040	D0	0.4	LPS	IgG	SFU	ST	WT	0	LPS_IgG
8951	D0	0.8	LPS	IgG	SFU	ST	TN	1	LPS_IgG
8273	D0	2.4	LPS	IgG	SFU	ST	TN	1	LPS_IgG
8263	D0	0.5	LPS	IgG	SFU	ST	WT	0	LPS_IgG
8626	D0	0.8	LPS	IgG	SFU	ST	TN	1	LPS_IgG
8199	D0	15.6	LPS	IgG	SFU	ST	WT	1	LPS_IgG
8416	D0	6	LPS	IgG	SFU	ST	TN	1	LPS_IgG
8542	D0	0.5	LPS	IgG	SFU	ST	WT	1	LPS_IgG
8232	D0	0.5	LPS	IgG	SFU	ST	TN	1	LPS_IgG
8573	D0	0.5	LPS	IgG	SFU	ST	TN	1	LPS_IgG
8126	D0	0.5	LPS	IgG	SFU	ST	WT	0	LPS_IgG
8582	D0	3.2	LPS	IgG	SFU	ST	WT	1	LPS_IgG
8822	D0	5.6	LPS	IgG	SFU	ST	WT	1	LPS_IgG
8424	D0	2	LPS	IgG	SFU	ST	TN	1	LPS_IgG
8414	D0	1	LPS	IgG	SFU	ST	WT	1	LPS_IgG
8648	D0	2.4	LPS	IgG	SFU	ST	TN	1	LPS_IgG
8612	D0	0.5	LPS	IgG	SFU	ST	TN	1	LPS_IgG
8272	D0	1	LPS	IgG	SFU	ST	WT	0	LPS_IgG
8914	D0	0.5	LPS	IgG	SFU	ST	TN	0	LPS_IgG
8213	D0	1	LPS	IgG	SFU	ST	WT	0	LPS_IgG
8337	D0	0.5	LPS	IgG	SFU	ST	TN	1	LPS_IgG
8678	D0	0.5	LPS	IgG	SFU	ST	TN	1	LPS_IgG
8112	D0	2	LPS	IgG	SFU	ST	TN	0	LPS_IgG
8909	D0	3	LPS	IgG	SFU	ST	WT	1	LPS_IgG
8864	D0	0.5	LPS	IgG	SFU	ST	WT	1	LPS_IgG
8243	D0	5	LPS	IgG	SFU	ST	WT	0	LPS_IgG
8897	D0	2	LPS	IgG	SFU	ST	TN	1	LPS_IgG
8159	D0	0.5	LPS	IgG	SFU	ST	WT	1	LPS_IgG
8462	D0	3	LPS	IgG	SFU	ST	WT	1	LPS_IgG
8841	D0	7	LPS	IgG	SFU	ST	TN	0	LPS_IgG
8352	D0	12	LPS	IgG	SFU	ST	WT	1	LPS_IgG
8564	D0	0.5	LPS	IgG	SFU	ST	TN	0	LPS_IgG
8585	D0	4	LPS	IgG	SFU	ST	WT	1	LPS_IgG
8510	D0	11	LPS	IgG	SFU	ST	TN	1	LPS_IgG
8426	D0	0.5	LPS	IgG	SFU	ST	WT	1	LPS_IgG
8193	D0	0.5	LPS	IgG	SFU	ST	WT	1	LPS_IgG
8428	D0	1.6	LPS	IgM	SFU	ST	WT	1	LPS_IgM
8253	D0	0.5	LPS	IgM	SFU	ST	TN	1	LPS_IgM
8450	D0	0.5	LPS	IgM	SFU	ST	WT	1	LPS_IgM
8183	D0	3.2	LPS	IgM	SFU	ST	TN	1	LPS_IgM
8040	D0	0.5	LPS	IgM	SFU	ST	WT	0	LPS_IgM
8951	D0	0.8	LPS	IgM	SFU	ST	TN	1	LPS_IgM
8273	D0	3.6	LPS	IgM	SFU	ST	TN	1	LPS_IgM
8263	D0	0.5	LPS	IgM	SFU	ST	WT	0	LPS_IgM
8626	D0	4	LPS	IgM	SFU	ST	TN	1	LPS_IgM
8199	D0	2.4	LPS	IgM	SFU	ST	WT	1	LPS_IgM
8416	D0	2.8	LPS	IgM	SFU	ST	TN	1	LPS_IgM
8542	D0	0.5	LPS	IgM	SFU	ST	WT	1	LPS_IgM
8232	D0	0.5	LPS	IgM	SFU	ST	TN	1	LPS_IgM
8573	D0	0.4	LPS	IgM	SFU	ST	TN	1	LPS_IgM
8126	D0	0.5	LPS	IgM	SFU	ST	WT	0	LPS_IgM
8582	D0	0.5	LPS	IgM	SFU	ST	WT	1	LPS_IgM
8822	D0	0.5	LPS	IgM	SFU	ST	WT	1	LPS_IgM
8424	D0	2	LPS	IgM	SFU	ST	TN	1	LPS_IgM
8414	D0	2	LPS	IgM	SFU	ST	WT	1	LPS_IgM
8648	D0	1.6	LPS	IgM	SFU	ST	TN	1	LPS_IgM
8612	D0	1	LPS	IgM	SFU	ST	TN	1	LPS_IgM
8272	D0	0.5	LPS	IgM	SFU	ST	WT	0	LPS_IgM
8914	D0	0.5	LPS	IgM	SFU	ST	TN	0	LPS_IgM
8213	D0	1	LPS	IgM	SFU	ST	WT	0	LPS_IgM
8337	D0	3	LPS	IgM	SFU	ST	TN	1	LPS_IgM
8678	D0	0.5	LPS	IgM	SFU	ST	TN	1	LPS_IgM
8112	D0	0.5	LPS	IgM	SFU	ST	TN	0	LPS_IgM
8909	D0	0.5	LPS	IgM	SFU	ST	WT	1	LPS_IgM
8864	D0	0.5	LPS	IgM	SFU	ST	WT	1	LPS_IgM
8243	D0	0.5	LPS	IgM	SFU	ST	WT	0	LPS_IgM
8897	D0	0.5	LPS	IgM	SFU	ST	TN	1	LPS_IgM
8159	D0	3	LPS	IgM	SFU	ST	WT	1	LPS_IgM
8462	D0	2	LPS	IgM	SFU	ST	WT	1	LPS_IgM
8841	D0	0.5	LPS	IgM	SFU	ST	TN	0	LPS_IgM
8352	D0	1	LPS	IgM	SFU	ST	WT	1	LPS_IgM
8564	D0	0.5	LPS	IgM	SFU	ST	TN	0	LPS_IgM
8585	D0	0.5	LPS	IgM	SFU	ST	WT	1	LPS_IgM
8510	D0	2	LPS	IgM	SFU	ST	TN	1	LPS_IgM
8426	D0	2	LPS	IgM	SFU	ST	WT	1	LPS_IgM
8193	D0	0.5	LPS	IgM	SFU	ST	WT	1	LPS_IgM
8428	D0	0.5	LPS	IgA	SFU	ST	WT	1	LPS_IgA
8253	D0	3.2	LPS	IgA	SFU	ST	TN	1	LPS_IgA
8450	D0	0.5	LPS	IgA	SFU	ST	WT	1	LPS_IgA
8183	D0	0.5	LPS	IgA	SFU	ST	TN	1	LPS_IgA
8040	D0	0.5	LPS	IgA	SFU	ST	WT	0	LPS_IgA
8951	D0	0.5	LPS	IgA	SFU	ST	TN	1	LPS_IgA
8273	D0	1.2	LPS	IgA	SFU	ST	TN	1	LPS_IgA
8263	D0	0.5	LPS	IgA	SFU	ST	WT	0	LPS_IgA
8626	D0	0.8	LPS	IgA	SFU	ST	TN	1	LPS_IgA
8199	D0	0.5	LPS	IgA	SFU	ST	WT	1	LPS_IgA
8416	D0	0.5	LPS	IgA	SFU	ST	TN	1	LPS_IgA
8542	D0	9.2	LPS	IgA	SFU	ST	WT	1	LPS_IgA
8232	D0	0.5	LPS	IgA	SFU	ST	TN	1	LPS_IgA
8573	D0	0.5	LPS	IgA	SFU	ST	TN	1	LPS_IgA
8126	D0	3.2	LPS	IgA	SFU	ST	WT	0	LPS_IgA
8582	D0	0.5	LPS	IgA	SFU	ST	WT	1	LPS_IgA
8822	D0	2.4	LPS	IgA	SFU	ST	WT	1	LPS_IgA
8424	D0	2	LPS	IgA	SFU	ST	TN	1	LPS_IgA
8414	D0	4	LPS	IgA	SFU	ST	WT	1	LPS_IgA
8648	D0	0.5	LPS	IgA	SFU	ST	TN	1	LPS_IgA
8612	D0	0.5	LPS	IgA	SFU	ST	TN	1	LPS_IgA
8272	D0	0.5	LPS	IgA	SFU	ST	WT	0	LPS_IgA
8914	D0	2	LPS	IgA	SFU	ST	TN	0	LPS_IgA
8213	D0	4	LPS	IgA	SFU	ST	WT	0	LPS_IgA
8337	D0	0.5	LPS	IgA	SFU	ST	TN	1	LPS_IgA
8678	D0	0.5	LPS	IgA	SFU	ST	TN	1	LPS_IgA
8112	D0	0.5	LPS	IgA	SFU	ST	TN	0	LPS_IgA
8909	D0	0.5	LPS	IgA	SFU	ST	WT	1	LPS_IgA
8864	D0	0.5	LPS	IgA	SFU	ST	WT	1	LPS_IgA
8243	D0	0.5	LPS	IgA	SFU	ST	WT	0	LPS_IgA
8897	D0	0.5	LPS	IgA	SFU	ST	TN	1	LPS_IgA
8159	D0	10	LPS	IgA	SFU	ST	WT	1	LPS_IgA
8462	D0	5	LPS	IgA	SFU	ST	WT	1	LPS_IgA
8841	D0	4	LPS	IgA	SFU	ST	TN	0	LPS_IgA
8352	D0	4	LPS	IgA	SFU	ST	WT	1	LPS_IgA
8564	D0	0.5	LPS	IgA	SFU	ST	TN	0	LPS_IgA
8585	D0	0.5	LPS	IgA	SFU	ST	WT	1	LPS_IgA
8510	D0	0.5	LPS	IgA	SFU	ST	TN	1	LPS_IgA
8426	D0	4	LPS	IgA	SFU	ST	WT	1	LPS_IgA
8193	D0	5	LPS	IgA	SFU	ST	WT	1	LPS_IgA
8428	TD	0.5	Hd	IgG	SFU	ST	WT	1	Hd_IgG
8450	TD	1.33333	Hd	IgG	SFU	ST	WT	1	Hd_IgG
8951	TD	4	Hd	IgG	SFU	ST	TN	1	Hd_IgG
8626	TD	6.66667	Hd	IgG	SFU	ST	TN	1	Hd_IgG
8199	TD	2	Hd	IgG	SFU	ST	WT	1	Hd_IgG
8416	TD	0.666667	Hd	IgG	SFU	ST	TN	1	Hd_IgG
8542	TD	2.66667	Hd	IgG	SFU	ST	WT	1	Hd_IgG
8232	TD	0.5	Hd	IgG	SFU	ST	TN	1	Hd_IgG
8573	TD	0.5	Hd	IgG	SFU	ST	TN	1	Hd_IgG
8822	TD	0.5	Hd	IgG	SFU	ST	WT	1	Hd_IgG
8424	TD	6	Hd	IgG	SFU	ST	TN	1	Hd_IgG
8414	TD	4	Hd	IgG	SFU	ST	WT	1	Hd_IgG
8648	TD	0.5	Hd	IgG	SFU	ST	TN	1	Hd_IgG
8612	TD	10	Hd	IgG	SFU	ST	TN	1	Hd_IgG
8337	TD	170	Hd	IgG	SFU	ST	TN	1	Hd_IgG
8462	TD	10	Hd	IgG	SFU	ST	WT	1	Hd_IgG
8352	TD	0.5	Hd	IgG	SFU	ST	WT	1	Hd_IgG
8585	TD	0.5	Hd	IgG	SFU	ST	WT	1	Hd_IgG
8510	TD	0.5	Hd	IgG	SFU	ST	TN	1	Hd_IgG
8426	TD	0.5	Hd	IgG	SFU	ST	WT	1	Hd_IgG
8193	TD	0.5	Hd	IgG	SFU	ST	WT	1	Hd_IgG
8428	TD	1.33333	Hd	IgM	SFU	ST	WT	1	Hd_IgM
8450	TD	2	Hd	IgM	SFU	ST	WT	1	Hd_IgM
8951	TD	424.667	Hd	IgM	SFU	ST	TN	1	Hd_IgM
8626	TD	2.66667	Hd	IgM	SFU	ST	TN	1	Hd_IgM
8199	TD	0.5	Hd	IgM	SFU	ST	WT	1	Hd_IgM
8416	TD	145.333	Hd	IgM	SFU	ST	TN	1	Hd_IgM
8542	TD	0.5	Hd	IgM	SFU	ST	WT	1	Hd_IgM
8232	TD	10.6667	Hd	IgM	SFU	ST	TN	1	Hd_IgM
8573	TD	26.6667	Hd	IgM	SFU	ST	TN	1	Hd_IgM
8822	TD	26	Hd	IgM	SFU	ST	WT	1	Hd_IgM
8424	TD	52	Hd	IgM	SFU	ST	TN	1	Hd_IgM
8414	TD	10	Hd	IgM	SFU	ST	WT	1	Hd_IgM
8648	TD	12	Hd	IgM	SFU	ST	TN	1	Hd_IgM
8612	TD	342	Hd	IgM	SFU	ST	TN	1	Hd_IgM
8337	TD	0.5	Hd	IgM	SFU	ST	TN	1	Hd_IgM
8462	TD	46	Hd	IgM	SFU	ST	WT	1	Hd_IgM
8352	TD	12	Hd	IgM	SFU	ST	WT	1	Hd_IgM
8585	TD	28	Hd	IgM	SFU	ST	WT	1	Hd_IgM
8510	TD	10	Hd	IgM	SFU	ST	TN	1	Hd_IgM
8426	TD	6	Hd	IgM	SFU	ST	WT	1	Hd_IgM
8193	TD	48	Hd	IgM	SFU	ST	WT	1	Hd_IgM
8428	TD	0.5	Hd	IgA	SFU	ST	WT	1	Hd_IgA
8450	TD	4	Hd	IgA	SFU	ST	WT	1	Hd_IgA
8951	TD	28	Hd	IgA	SFU	ST	TN	1	Hd_IgA
8626	TD	0.5	Hd	IgA	SFU	ST	TN	1	Hd_IgA
8199	TD	6	Hd	IgA	SFU	ST	WT	1	Hd_IgA
8416	TD	14	Hd	IgA	SFU	ST	TN	1	Hd_IgA
8542	TD	0.5	Hd	IgA	SFU	ST	WT	1	Hd_IgA
8232	TD	0.5	Hd	IgA	SFU	ST	TN	1	Hd_IgA
8573	TD	11.3333	Hd	IgA	SFU	ST	TN	1	Hd_IgA
8822	TD	4	Hd	IgA	SFU	ST	WT	1	Hd_IgA
8424	TD	6	Hd	IgA	SFU	ST	TN	1	Hd_IgA
8414	TD	0.5	Hd	IgA	SFU	ST	WT	1	Hd_IgA
8648	TD	18	Hd	IgA	SFU	ST	TN	1	Hd_IgA
8612	TD	34	Hd	IgA	SFU	ST	TN	1	Hd_IgA
8337	TD	20	Hd	IgA	SFU	ST	TN	1	Hd_IgA
8462	TD	0.5	Hd	IgA	SFU	ST	WT	1	Hd_IgA
8352	TD	0.5	Hd	IgA	SFU	ST	WT	1	Hd_IgA
8585	TD	0.5	Hd	IgA	SFU	ST	WT	1	Hd_IgA
8510	TD	6	Hd	IgA	SFU	ST	TN	1	Hd_IgA
8426	TD	16	Hd	IgA	SFU	ST	WT	1	Hd_IgA
8193	TD	8	Hd	IgA	SFU	ST	WT	1	Hd_IgA
8428	TD	22.4	LPS	IgG	SFU	ST	WT	1	LPS_IgG
8450	TD	6.4	LPS	IgG	SFU	ST	WT	1	LPS_IgG
8951	TD	184	LPS	IgG	SFU	ST	TN	1	LPS_IgG
8626	TD	15.2	LPS	IgG	SFU	ST	TN	1	LPS_IgG
8199	TD	7.6	LPS	IgG	SFU	ST	WT	1	LPS_IgG
8416	TD	20.4	LPS	IgG	SFU	ST	TN	1	LPS_IgG
8542	TD	12	LPS	IgG	SFU	ST	WT	1	LPS_IgG
8232	TD	12.8	LPS	IgG	SFU	ST	TN	1	LPS_IgG
8573	TD	113.6	LPS	IgG	SFU	ST	TN	1	LPS_IgG
8822	TD	8	LPS	IgG	SFU	ST	WT	1	LPS_IgG
8424	TD	62	LPS	IgG	SFU	ST	TN	1	LPS_IgG
8414	TD	2	LPS	IgG	SFU	ST	WT	1	LPS_IgG
8648	TD	0.5	LPS	IgG	SFU	ST	TN	1	LPS_IgG
8612	TD	0.5	LPS	IgG	SFU	ST	TN	1	LPS_IgG
8337	TD	184	LPS	IgG	SFU	ST	TN	1	LPS_IgG
8462	TD	36	LPS	IgG	SFU	ST	WT	1	LPS_IgG
8352	TD	0.5	LPS	IgG	SFU	ST	WT	1	LPS_IgG
8585	TD	5	LPS	IgG	SFU	ST	WT	1	LPS_IgG
8510	TD	27	LPS	IgG	SFU	ST	TN	1	LPS_IgG
8426	TD	1	LPS	IgG	SFU	ST	WT	1	LPS_IgG
8193	TD	0.5	LPS	IgG	SFU	ST	WT	1	LPS_IgG
8428	TD	16.8	LPS	IgM	SFU	ST	WT	1	LPS_IgM
8450	TD	37.2	LPS	IgM	SFU	ST	WT	1	LPS_IgM
8951	TD	484	LPS	IgM	SFU	ST	TN	1	LPS_IgM
8626	TD	35.2	LPS	IgM	SFU	ST	TN	1	LPS_IgM
8199	TD	0.5	LPS	IgM	SFU	ST	WT	1	LPS_IgM
8416	TD	89.6	LPS	IgM	SFU	ST	TN	1	LPS_IgM
8542	TD	1.6	LPS	IgM	SFU	ST	WT	1	LPS_IgM
8232	TD	0.8	LPS	IgM	SFU	ST	TN	1	LPS_IgM
8573	TD	80.8	LPS	IgM	SFU	ST	TN	1	LPS_IgM
8822	TD	76	LPS	IgM	SFU	ST	WT	1	LPS_IgM
8424	TD	83	LPS	IgM	SFU	ST	TN	1	LPS_IgM
8414	TD	43	LPS	IgM	SFU	ST	WT	1	LPS_IgM
8648	TD	20	LPS	IgM	SFU	ST	TN	1	LPS_IgM
8612	TD	484	LPS	IgM	SFU	ST	TN	1	LPS_IgM
8337	TD	0.5	LPS	IgM	SFU	ST	TN	1	LPS_IgM
8462	TD	39	LPS	IgM	SFU	ST	WT	1	LPS_IgM
8352	TD	11	LPS	IgM	SFU	ST	WT	1	LPS_IgM
8585	TD	47	LPS	IgM	SFU	ST	WT	1	LPS_IgM
8510	TD	22	LPS	IgM	SFU	ST	TN	1	LPS_IgM
8426	TD	2	LPS	IgM	SFU	ST	WT	1	LPS_IgM
8193	TD	27	LPS	IgM	SFU	ST	WT	1	LPS_IgM
8428	TD	0.5	LPS	IgA	SFU	ST	WT	1	LPS_IgA
8450	TD	83.2	LPS	IgA	SFU	ST	WT	1	LPS_IgA
8951	TD	1604.8	LPS	IgA	SFU	ST	TN	1	LPS_IgA
8626	TD	20.8	LPS	IgA	SFU	ST	TN	1	LPS_IgA
8199	TD	30	LPS	IgA	SFU	ST	WT	1	LPS_IgA
8416	TD	338	LPS	IgA	SFU	ST	TN	1	LPS_IgA
8542	TD	0.5	LPS	IgA	SFU	ST	WT	1	LPS_IgA
8232	TD	16.8	LPS	IgA	SFU	ST	TN	1	LPS_IgA
8573	TD	385.2	LPS	IgA	SFU	ST	TN	1	LPS_IgA
8822	TD	54	LPS	IgA	SFU	ST	WT	1	LPS_IgA
8424	TD	138	LPS	IgA	SFU	ST	TN	1	LPS_IgA
8414	TD	18	LPS	IgA	SFU	ST	WT	1	LPS_IgA
8648	TD	94	LPS	IgA	SFU	ST	TN	1	LPS_IgA
8612	TD	1588	LPS	IgA	SFU	ST	TN	1	LPS_IgA
8337	TD	357	LPS	IgA	SFU	ST	TN	1	LPS_IgA
8462	TD	83	LPS	IgA	SFU	ST	WT	1	LPS_IgA
8352	TD	7	LPS	IgA	SFU	ST	WT	1	LPS_IgA
8585	TD	17	LPS	IgA	SFU	ST	WT	1	LPS_IgA
8510	TD	75	LPS	IgA	SFU	ST	TN	1	LPS_IgA
8426	TD	10	LPS	IgA	SFU	ST	WT	1	LPS_IgA
8193	TD	8	LPS	IgA	SFU	ST	WT	1	LPS_IgA

## Sheet: Fig_4_cde
Name	IL-17F	sFAS	TGF-a	MIP-1a	SDF-1a	IL-27	LIF	IL-1b	IL-2	IL-4	IL-5	IP-10	IL-6	IL-7	IL-8	IL-10	IFN-b	EOTAXIN	IL-12P70	IL-13	IL-17A	IL-31	IL-1RA	SCF	RANTES	IFN-g	GM-CSF	TNF-a	HGF	MIP-1b	IFN-a	TGF-b	MCP-1	IL-9	VEGF-D	TNF-b	bNGF	EGF	BDNF	TRAIL	G-CSF	GROa	IL-1a	IL-23	IL-12P40	IL-15	IL-18	M-CSF	MCP-3
201603-8040-12h-DX3	214	144	251	351	419	195.5	63.5	68	77	181	66	216	250	128	304	221	294.5	87	73	163	125	87	75	236.5	878	223	235	138.5	155	347.5	253	228	363.5	243	480	242	168	133	863	363	294.5	370	440	558	634	92	172	546	74
201603-8040-12h-DX3	217	163.5	251	391	398	167	53	54	80	193	64	208	235	127	310	196.5	316.5	78	67	144.5	127.5	88.5	72	206.5	968	194	244	138	167.5	361.5	262	235	388	249	490	273	160	122	889.5	378	297	384	416	551	619	89.5	139	515	76
201603-8040-D00-DX3	290	255	403	494	462	301	69	114.5	136	296	108	377	372.5	297.5	380.5	280	319.5	106	118	296	183	130	116.5	355	1079	308.5	256.5	186.5	177	446	348	332	412.5	328	532	318	247.5	294.5	1138.5	446.5	352.5	460.5	461	652.5	643.5	148	226.5	709	111
201603-8040-D00-DX3	278	130	296	434.5	447.5	205	57	60	111	268	75	355	285	332	301	250	295.5	92.5	77	171	166.5	79	85	235.5	946	227.5	247	161	167	365.5	267.5	286.5	479	254	560	264	154	238	1224	396.5	311.5	396	389	600	646	136	141	612	89.5
201603-8040-D01-DX3	367	129	408.5	528	483	206	64	64	131	259	100	369.5	333	181	295.5	328	355	98.5	103	196	163.5	75	76	274	845	222.5	338.5	165	201	419.5	265	288	404.5	287.5	420	277.5	157	169.5	1286	416	399	433	412	608	663	190	170	620.5	112
201603-8040-D01-DX3	428.5	140	439	597	515.5	213.5	81.5	86.5	145	328	109	447	386	192	341.5	419	362.5	128.5	127.5	207.5	206	87	81.5	276.5	875.5	288.5	370.5	160	225.5	477	357	334.5	383	338	491.5	284.5	194	186	1243	482	474.5	488.5	455	781.5	713	260	161.5	761.5	139
201603-8040-D02-DX3	200.5	151	206	358	388	192	47	60	63	204	50.5	178	201	34	287	168	282.5	63.5	65.5	164	110	93	68	218.5	654	203	229.5	124	150.5	367	242	240	324	230	468	292	157	111	694	354	262	380	385.5	450	604.5	76	149	521	61
201603-8040-D02-DX3	172	102	190	363.5	383.5	119.5	44.5	49	57	143.5	51	156	142	34	244.5	172	300	58.5	52	112	94.5	50	47	173	545.5	135	227	113.5	143	315	190	189	312.5	166	460	181.5	98	77.5	642	310.5	250	295	327.5	413	605	78.5	124.5	434.5	70.5
201603-8040-D04-DX3	404.5	155	550.5	663	452	313.5	73.5	115	131	278	98	384.5	428	137.5	362.5	382	364	109.5	123	250	194.5	95	109	293	888	304	380	158	209.5	477	304	255	366	332.5	496	380	164	153	1153	420.5	395.5	495	416	810.5	749	189	242	767	110
201603-8040-D04-DX3	327	101	383	586	415	200.5	57	71.5	101	222	68.5	254	268.5	132	300	288	363	96.5	90	169	156	75	75	216	797	231	340	145.5	185	396	251.5	228.5	381	225	542	287	118	117	1236.5	344	345	357	348	582.5	720.5	168	154	652	86.5
201603-8040-D10-DX3	407	130	492	716	439	263	84.5	106	145	253.5	103	571	405	252.5	328	372	377	121.5	116	209	211	82	139	279	898	303	456.5	171	200.5	508	296.5	289	519	319	460	335	142	194	1225	418	403.5	468	391	708.5	783	243	223.5	754.5	120
201603-8040-D10-DX3	312.5	115	388.5	550	458	215	67	77.5	118	219	86	527	259	244	278.5	321	357	98.5	80	169	163	65	112	251	768.5	257	389	158	199	425.5	244	219.5	529	247	475	235	123	179.5	1498	346	327	371	359	641	780.5	248	183	629	90.5
201603-8040-D14-DX3	200	117	160	345	425.5	92	48	35	57.5	184	58.5	241	171	83	269	210	280	68	60	102	116	59.5	46	185	842	135	349.5	125	170	317.5	276	268	216	224	485.5	181	106	95.5	826.5	359	302.5	298	384	520	769.5	87	129	536.5	88.5
201603-8040-D14-DX3	258	132	248	372	451	100	55	39	70	188	60	282	207.5	83	282	225	267	75.5	63	92	115	65	55.5	203	846	147.5	388.5	151	180	327	276	264	195	246	511	202	133.5	119	811	355	346	410	418	525	750	85.5	149.5	593	83
201603-8112-12h-DX3	613	220.5	586	487.5	592	161	48	77.5	122	337	170	282.5	401	258	406	386.5	699	90	122	148.5	139	141	63	310	878.5	217.5	215	189.5	271	463	366	525	233	540	183	332	256	247.5	1478	573	596	590	554	773	702	245.5	392.5	832.5	189
201603-8112-12h-DX3	584.5	183	506.5	429	563	132	45	51	116	330	174	237	346	256	341	274.5	747.5	70	82	111.5	134	135	47	242	869	170	165	150	280	372	291.5	404.5	217	525	174	272.5	202	231	1273	501	540	595	484	645	582	229	322	779	144
201603-8112-D00-DX3	534.5	145	400	397.5	587.5	112	47	45	71	261	125	186	286	126	368	261.5	805	75	75	87	95	83	45	190	864	125	172	153	226	393.5	309	420	173.5	442	158	228.5	172	149	869	576.5	587	432	495	639.5	643.5	150	324.5	795	124
201603-8112-D00-DX3	556.5	122	353	367	525.5	77	35	33.5	63.5	276	112	153	236	116.5	279	236	908	57	64	71	86	70.5	35	168.5	786.5	113	140.5	136	213.5	338.5	284	341	151	434.5	139	194	148	126	878.5	527.5	554	403.5	466.5	631	571	159	267.5	704.5	114
201603-8112-D01-DX3	618	160	681	564.5	577	267.5	51	99	116.5	355.5	178	290	443	173	376	382	765	88.5	135	238.5	164.5	109	72	375	887	275.5	240.5	159	255	434	283	464	237.5	542.5	209	331	204	162	1165	452.5	472.5	499	421.5	717	709	266.5	383.5	918	149.5
201603-8112-D01-DX3	593.5	144	643.5	494.5	511	190	38	62	89	283	143	241	382	169	320	306	726	63	98	158.5	121	78	63.5	288.5	846	214.5	158	130	199.5	394	237.5	326	181	443	172	248.5	158.5	154.5	1317	392	456	417	397	604.5	722	237	281	764	98
201603-8112-D02-DX3	504	107	322.5	304	487	64	29	28	44.5	168	89	131	211.5	61	259	230	646	44	56.5	59	75	65.5	31	156	614	88	93.5	109.5	204	260.5	220	281.5	115.5	384	136	143.5	116	76	640	433.5	477	362	367	509	534	121.5	215	664	79.5
201603-8112-D02-DX3	441	82	284.5	283.5	438	52	27	24.5	35	165	75	121	177	54	185	179	617	44	49	52.5	61	42	27	149	566.5	79	68.5	96	165	230	178	232	102	329	129	125	72	61	594	376	466	339	321	417	501	88.5	194.5	595	80
201603-8112-D04-DX3	287	55.5	246.5	245	410	73	28	29	43	135.5	60	86	140.5	148.5	139.5	155.5	536	48	49	67	77	37	31.5	133	589	92	84.5	104.5	138	217.5	156.5	171	117	236.5	112	113	84	123	966.5	284	311.5	214	241.5	215.5	439.5	72	195	514	55
201603-8112-D04-DX3	220.5	41	132	193	329.5	48	26	20	33.5	74	44	68	81	146.5	80	107.5	511	43	36	35	53	27	24	88.5	502	60	67	87.5	119	136	111	114	98	133	112	69	56	104	898	204	197	151.5	171	221	350	45	122	329	38
201603-8126-12h-DX3	5027	124	3130	4282.5	4586.5	298	65	87	153	248.5	271	267	356.5	207	288	257	7142.5	146	121	187	195.5	84	101	249.5	894	249.5	245	191	203	3875	267.5	249.5	365.5	487	278	260	136.5	541	1644	2283	385.5	390.5	1449	668	1969	189	343	992	69
201603-8126-12h-DX3	5324	139	3290	4500	4637	299	79	87	168.5	354	291	261	354.5	226	324	318	7441.5	158	110	180	195.5	94.5	121	278	909.5	269	260	197	207	3935	277.5	271	376	535	304.5	301	139	580	1755	2281.5	377	440	1469	825	2058	255	374	1073	70.5
201603-8126-D00-DX3	3901.5	115	1772	2930	4181	192	28	25	72.5	127	151	92.5	180.5	117.5	229.5	178	6605	80.5	67	143	114.5	48	40	161	1029.5	146	137	121.5	169	3418	241	269	173	314.5	260	200	156	238	890	2300.5	298	277	1120	310	1571	50	321	704.5	36
201603-8126-D00-DX3	4019	63	1685	3388	4289	112	31	20	62	127.5	131	53.5	101.5	129	130.5	160	6788.5	92.5	64.5	78	99	36	36	116	821	101	133	107	157	3690	200	216	164	242	268.5	126	94	219	1095	2308.5	280	222.5	1036	297	1527	52.5	328	587	36
201603-8126-D01-DX3	4605.5	63	2245	3874	4717	143	34.5	23	62.5	114	143	80	115	86	120.5	236	7278.5	80	59	88	118.5	41	41	133.5	626.5	112	151	120	152	4243	181	182	160	244	284	110	86	156	847.5	2329	238	195	1232	180	1576	70	268.5	603	38.5
201603-8126-D01-DX3	4792	71	2234	3952.5	4904	141	31.5	26	70.5	129	151	92	155.5	90	120.5	225	7433	84	63	89	116	44	37.5	140	639	132	165	118	154	4173.5	174	180	157	232	289	121	84	171	843.5	2010	255	227	1261	114.5	1793	88	289	668	43
201603-8126-D02-DX3	3892.5	47	1424	2963	4715	80.5	28	17	41	74.5	115.5	48.5	92	121	79.5	160	6642	62	52	48.5	95	28	28	95	540	70	143	102	165	3682	141.5	179.5	81.5	181.5	230	76.5	58	185	826	1886.5	232	164	1022	82	1499	41	297	462	36
201603-8126-D02-DX3	4236	37	1411.5	3313	4798.5	75.5	24	15	48	62	119	38	61	133	59	176	6970.5	72	45.5	44.5	93	31	26	82	536	65	147.5	97.5	161.5	3874	144.5	175	76	165	233	68	64.5	191	912	1284	183.5	120.5	972	74.5	1635	43	246	407	34
201603-8126-D04-DX3	2822	79.5	985	2081	3561.5	71	24	12	26	71	98	31.5	74	37.5	128	156.5	5024	36	37	47	73	27	17	71.5	532.5	58.5	101	80	150	2615	179	306.5	57	238	140.5	116	101	117	602.5	2014	280.5	183	882	188	1228	24.5	279	395.5	30
201603-8126-D04-DX3	2981	74.5	1114	2419	3660	67.5	23.5	12	31	116	103	33.5	82	33	103	226	5211.5	48.5	42	57	71	28	22.5	77.5	512	70	121	81	167	2944	196.5	312.5	62	267	141	108	105	128	638	2154	361	248	910	243	1290	32	307	488	31
201603-8126-D10-DX3	4596	44	1794	3763.5	4926	130	38	21	49	95	129	82	74.5	187	90	236	7604.5	85	62	48	110	43	88	122.5	632	117	171	134	316	3683.5	155.5	151	162.5	198	194	83	78	308.5	1839	1903	186	156	1134	114	1775	80.5	208	526.5	38.5
201603-8126-D10-DX3	4518	59	2014	3893	5088.5	128	40	22	62.5	110.5	144	86	109	216.5	112	254	7639	82	68	63	125	39.5	88	127	661	113	188.5	123.5	313	3947	157	161	160.5	222	193	88	87	323	1781.5	1928.5	204	216	1033	101.5	1651.5	96	199.5	556	43
201603-8126-D14-DX3	3485	43.5	1334	2893.5	4443	63	28	14	45	74.5	114	57	62	135	78	150.5	6559	49	49	41	105.5	28.5	30	72	554.5	71.5	110	105	155	3637	164	224.5	76	182	182	77	60	266.5	982.5	2100.5	285	137.5	1010	122	1638	33	281	421.5	37
201603-8126-D14-DX3	3480.5	37	1282	3015	4760	64.5	25	16	43	67	105.5	58.5	50	137	59	153	6137	63.5	43	29	91	25	31	76	515	67	105.5	105	156.5	3095.5	111	148	69	134	191	56	47	266	1217.5	1794	199	127.5	985	84	1576.5	45	199	410	32.5
201603-8159-12h-DX3	563	180.5	601	429.5	510	200	66	55	145	266	143.5	263	349	475	270	307	566	90	134.5	280	261	107	52.5	265.5	1259	285.5	134	180	232	285.5	353	297	356	243.5	413	313	168	277	2169	389	486	492	478	633	997.5	183.5	312	875.5	70
201603-8159-12h-DX3	401	119	407	273	426	125	55	29.5	82	191	87	190	195	434	201.5	188.5	443	61	84	170.5	213	81.5	37	189.5	1042.5	174	92	146	204.5	193.5	262.5	236	326	164.5	408.5	167	116	208.5	2408	311	381	333	338	472	910	111.5	211	622.5	53
201603-8159-D00-DX3	427	125.5	463	333	390	203	54	43	79	165.5	87	257	256.5	213.5	241.5	222	491	63	117	231.5	232	83	39	248	1125	247	144	155	201	221	295	226	306	181	445.5	203	138	126	1072	351	395	393	369	575	895	83.5	232.5	712	56.5
201603-8159-D00-DX3	413.5	104	486	316.5	404	159	52	33	71	200.5	82	243	220	216	189.5	215	457	61.5	103	193	226.5	76	37.5	209	992	204	126	141	203	186	264	206.5	280	164	476	184	113	106	1024	337.5	406	311	318	489	902	89	203	622	51
201603-8159-D01-DX3	381	80.5	393	315.5	325	193	60	52.5	68	143	81	142	168	125.5	143.5	177	541.5	64	117	167	236	70	51.5	258	876	258.5	96	153	216	185	215	164.5	228	132	433	114.5	119	110	719.5	205	257	242.5	203	345.5	953	134	183	465	54.5
201603-8159-D01-DX3	320.5	63	317	266.5	318	177	49	43	55	111	64	129	123	124	128	145	540.5	53	98	137.5	223	57	44.5	243	732	217	79	130	192	155	199.5	148	200	120.5	435	76.5	105	94	725	154	198.5	183	190.5	224.5	816	125	145	394.5	47
201603-8159-D02-DX3	223	93	217	199	337	112	45	30.5	46	106.5	55	92.5	129	210.5	145.5	127	314.5	47	82	142	194	63	28	175.5	992	156	78	131.5	193	152	207	182.5	213	143.5	381	179.5	118	77	1084	272	355	243.5	324	145.5	757	48	140	470	41
201603-8159-D02-DX3	193	79.5	182.5	147	307.5	72	39	20	35	73.5	41	74.5	96	201	123	99	299.5	39	65	113	182	49	20	134	868	126	74	114	164	115	177	150.5	178	98	370	112.5	91.5	57	944	209.5	235	188	252	139	719.5	39	105	421	37
201603-8159-D04-DX3	221	62.5	181	163.5	274	79	34	19	29.5	82.5	35	74.5	92	86	102.5	99	262	36	60.5	100	177	47	20	135	609	118	43	94	166.5	123	175	145	124	92	389	106	69.5	48	505	181.5	234	203	187	131	761.5	47	126	431	37
201603-8159-D04-DX3	223.5	61	192	161	298	70.5	39	23	32	90	37	82.5	85	102	98	102	316.5	41	75.5	87	182.5	48	22	134	668	131.5	41	117	179.5	111	173	166	134	87	483	95	61	48	639	223	292	196	204	153.5	774	48	125	399	39
201603-8159-D06-DX3	296.5	131	294	203	338	151.5	40	30	46	157	70	176	158	39	229	177	290.5	39	88	185	206	75	23	210.5	856.5	215	70	110	185	217	273	181.5	185	165	370.5	180	150	72	602	304	390	356	332	452	799	57	198	532	45
201603-8159-D06-DX3	305	133	219	193	381.5	96	35	27	32	130	58.5	147	126	41	220	135	430	49	93	164	204	62	28	185	784.5	156.5	74	121	195	208	285	186.5	215	131.5	419	163	174	65	591	326	401	336.5	384.5	301	893	50	162.5	489	42
201603-8183-12h-DX3	264	247.5	248	252	484	225	40	64	110	222	104	188	240	51	356	224	235.5	89	67	137.5	116	132	67.5	248	1051	213	85	140.5	202	356	307	175	377	281.5	265	385	214	95	732.5	423	238	399	469.5	472	718	81.5	196	599	70
201603-8183-12h-DX3	213	138	178	242	414	152	30.5	42.5	88	166	68	158.5	142	54	267	187	283.5	106	53	82	91	76	37	191	895	136	71	108	197	263	242	160	399.5	194	308	272	123	69	754.5	367	232	313	353	373	705	82	162	523	58
201603-8183-D00-DX3	166	278	198	225.5	385	272.5	38	110.5	80	204	90	132	207	58.5	354	152	200	82	54.5	199	83	147	87	285	1244	224	44	142.5	143.5	357	285	116	486	286	229.5	411	211	123.5	763	392.5	153	370	423	334	579	62	186	541	49
201603-8183-D00-DX3	231	314	229.5	268	456	368	42	118.5	113	245.5	102	174	279	73.5	424	197	271	98.5	58	230	108.5	166.5	108.5	319	1243	277	64	165	202	449	349	164	564	342	287	494	251	143	872	448.5	195	445.5	460.5	410	647.5	83	226	609	61
201603-8183-D01-DX3	241	185	244	252	397.5	233	40	66	99	156	86	169	213	69	257	194.5	259	90.5	62.5	161	100	103	69	263	978.5	215.5	75	131.5	163.5	294	227	162	480	217	350.5	315	184.5	148	1002.5	311.5	175.5	311	355	346.5	703	71.5	125	553	50
201603-8183-D01-DX3	226	203	259.5	254.5	440	252	36.5	69	103	163	96	170	191	70	324	172	275	81	54	160	98.5	111	68	282	1042	232	72	117	177.5	330	268.5	166	517	229	343	340.5	203	133.5	1029	345.5	192	337.5	400.5	408	674	70	144	561	56
201603-8183-D02-DX3	198	233	181	230	461.5	179.5	29	46	78	175	78	111	143	48	318	160	247.5	89	52	107	87.5	108	49	233.5	1004	163	51	124.5	165	325	295	160	386.5	255	310.5	337	196	89	651	318.5	195	348	445	356	672	73.5	149	549	52
201603-8183-D02-DX3	207	229	167	227	458.5	146	31	41.5	82	183.5	78	120	136	54	321	166	239.5	89	50	104.5	91	102	42.5	203	1052	152	53	137	174	308	311	179	371	259.5	367	303	204.5	74	648.5	367	209	348	463.5	366	695	65	149	542	54.5
201603-8183-D04-DX3	190	219	161	250	448	221	34	55	77	163	73	120	170.5	43	318	151	248	92	51	153	87	104	57	238	1216	195	52	125	175	313	269.5	129	440	240	316.5	341	191.5	96	734.5	329.5	163	332.5	432.5	304.5	690	63.5	105.5	546	47.5
201603-8183-D04-DX3	320	139	307.5	325	448	216.5	42	60	108	228	98	141.5	214	54	286	225	299	99	65	151	105	75	57	233	849	195	79.5	127	201	336	265	165	440	217	321	288	130	106	814	312	234	345	389	457	748.5	92	175	632	65
201603-8183-T14-DX3	176.5	143	110	171	410	36.5	23.5	18	41	100	39	95.5	67	26	267.5	81	233.5	57	30	23	72	52	19	83	995.5	53	31	87.5	165.5	184	251.5	165	181.5	168	319.5	184	64	27	595.5	350.5	211	292	408	261.5	671	42	159.5	485	39
201603-8183-T14-DX3	145	177	74	179	432	41	24	14.5	34	97.5	35	80	87	25	257	85.5	234.5	55	26.5	29	60	57	22.5	83	1191	57	34	86	156	231	269.5	164	187	167.5	287.5	199	76	30.5	585	375	165	282	424	261	656.5	49	166	497	34
201603-8183-TD-DX3	194.5	161	127	234	455	95.5	30	31	66	161	64	386.5	117	38	291	175.5	251	63	47	50	89	70	102	170	962.5	133	53	106	217	314	274	172	590	216	251	255	136.5	53	645	330	213	310.5	412.5	323.5	899	57	142	510	52
201603-8183-TD-DX3	225	159.5	169.5	264	481.5	114	34	38	73	159	82.5	401	144	37	307	201	250	73	47.5	69	96.5	72	110	183	859.5	148.5	57	119.5	237	347	269	174	636	217.5	225.5	275	151	56.5	631	395	262	332.5	444.5	334	909	70.5	190.5	563	62
201603-8193-12h-DX3	366	200	534	290.5	465	184	40	101	124	315	110	424	410	239	342	256	196.5	129.5	112	246	99.5	96	47	246	999	268.5	194	127	217	340	324.5	350.5	532	282.5	575	301	238.5	250.5	1807	372	331	537.5	424.5	537	649	199.5	228	794.5	56
201603-8193-12h-DX3	343	193	519	305	455	174	41.5	116	107	264	99.5	390	399	228	357.5	258	188	133	114	241	102.5	102	55	244	937	261.5	179	126.5	197.5	368	310	305	534.5	273	573	333	231	257	1840.5	413.5	304	475	443	501	606	167	220	761	58.5
201603-8193-24h-DX3	196	84	198.5	200.5	382	58.5	30	27	43	107	50.5	2015	178	155.5	215	135	132.5	63.5	52.5	71	57.5	40	165.5	88	693	160	87.5	94	198	241	224	244	803	143.5	390	152	105	75	919	306	257	333	296.5	299.5	566.5	52	187.5	570	33
201603-8193-24h-DX3	130	90	111	147	300	39	26.5	20	27	77	36.5	2210	119	153.5	192	97	114.5	48	41	45	57	36	148	70	745	138	71	81.5	153	196	178.5	171	861	113	376	127	79	58.5	919	249.5	229	255	264	227.5	578	34.5	164	430	27
201603-8193-D00-DX3	198	70	220	146	311	70	29.5	32	50	84	45	244	139	158	125	115.5	162	84.5	52	86	61	47	30.5	119	485.5	123	118.5	100	135	147	152.5	170.5	362	100	493	129.5	96	94.5	743.5	180.5	128.5	217	141.5	373	401	75	113	315	36.5
201603-8193-D00-DX3	199	84	268	169	314	91	34	45	60	88	53	257	158	157.5	131.5	129.5	158.5	82	59	107	64	56.5	37.5	127	595	139	136	102.5	147	138	173	182	370	108	497	141.5	107	110	781	200	123	234	143	343	425	82	118	361	38.5
201603-8193-D01-DX3	273	130	379	259.5	318	192	36	93	86.5	186	73	283	296.5	45	274	196.5	173.5	108	111	232	95	77	52	228	746	249	135.5	108.5	158	278	220.5	221	428	195	514	234	169	131	727.5	262	189	357	281.5	437	519	123	148.5	624	47
201603-8193-D01-DX3	190	158.5	298	178	282	168	32	82	70	152.5	48	215	235.5	38	240	149.5	149	97	96	212	81	69.5	56	197.5	802	197	113	95	132	207	201	199	458	142.5	507	229	174	133	667	207	127.5	303.5	231.5	341.5	482	81	133.5	546	43
201603-8193-D02-DX3	316	163	417	220	393.5	146	29	72	88	220	86	299	294.5	58	289	221	179.5	96	88	241.5	70	78	39	177	820	210	134	101	191	258	267.5	277	203	216	523	256	203	135.5	769	353	232	395.5	375	507	524	134	168.5	672	44
201603-8193-D02-DX3	262.5	139	337.5	194.5	373	123	26	56	74	185.5	68	267.5	252	58	274.5	188	171	81	77	215	67	67	31	152	847.5	185	115	99.5	165	226	274	250.5	196	168	524	233	171.5	106	807.5	333.5	217	371	330.5	414	484	108	137	655	41
201603-8193-D04-DX3	168	183	214.5	113	358	94	24	33.5	44	176	55	129.5	196.5	28	277	139	120	75	62	157.5	52	87	27	109	829	133	93.5	82	154	192.5	248	246	128	196	468	269	164	96	652.5	354.5	232.5	413.5	381	409	394.5	81	136.5	562	42.5
201603-8193-D04-DX3	142	171	157.5	97	362	77	25.5	34	47	167	49	138	161	31	266	114	113.5	75.5	48	125	55	60	24	105.5	824	115.5	81.5	85	147	193	241	234	131	179	472	236	156	80	639	337	182	362	343	318	402	64	136	538	33
201603-8193-D06-DX3	178.5	229.5	209.5	187	336	221	34.5	86	65.5	213	54	424	227	32	352	145	132.5	108	120	294	102.5	110.5	81	216	845	249.5	94	102.5	157	398.5	248	241	828	246.5	508.5	326	263	168	629.5	364.5	205	409	412	398	561	75	163	523	44
201603-8193-D06-DX3	209	227.5	227	212	341	200	37	82	88	202	61.5	469	235	34	360.5	159	157	117	114.5	275.5	92	100	74	218	838	247.5	108	108	170	388	247	256	915	219	722	306.5	237.5	127.5	619	378.5	227	379	342.5	412	585	82	184	576	43.5
201603-8193-T14-DX3	404	143.5	219.5	150	352	65	23	29	36	173.5	48	168	133.5	47	301	90.5	217	58	56	76	50	58	26	92	880	117	68	85	179	224	210	194.5	126	166	544.5	241	155.5	67	683	355	227	375	391	424	563.5	63	212	593	34
201603-8193-T14-DX3	353	164	200.5	119	334	57	22	23	33.5	126	40	163.5	143	43	264	85	210.5	47	44	66	52	61	23	88	875	103.5	63	73	153	204.5	225	179	123	163	502.5	216	146	70.5	641.5	334	224	376	356.5	393	561	54	179	595	30
201603-8193-TD-DX3	297	99	315	215	412	70.5	24	38	51	212	76.5	1051.5	180	94.5	304	183	181	73.5	71	102	63	48	95	116	785	157	119	104	226.5	285	264.5	279.5	241	225.5	377	193	139	102	896	339.5	377	348	389.5	544	636	189	188	678	36
201603-8193-TD-DX3	244.5	78.5	230.5	189	384.5	52	29	30	49	161	59	1166	121	98	202	153	197	72.5	53.5	62	57	46	93	114	753	144.5	120	102	205	219	223	224.5	263	168	377	155	110	72	968	259	303.5	324	325.5	410.5	602	133	152.5	558.5	35
201603-8199-+12h-DX3	274	66	273	272.5	266	70	28	27.5	31	136	60	442	152	34	191	159	265.5	32	61	68.5	109	41	214	160	484	247	79	97	91.5	273.5	172	121.5	55	111.5	100.5	138	86.5	43	553	264.5	236	277	279.5	377	773	114	296.5	540	43.5
201603-8199-+12h-DX3	311	62	278.5	281	253	64	28	25	31	131	59	448	145.5	33	169.5	175	322	36	66.5	66	115	35.5	213	142	445	238.5	81	96	95	309	178	113	53	104	98	160	73	43	555	219	229	229.5	301	350.5	723	107	231.5	549	45
201603-8199-12h-DX3	325.5	84.5	319	211.5	263	129.5	29	56.5	70	141.5	65	96.5	159	136	139	193.5	259	54	77	158.5	126.5	49	44	237	695	244	166	105.5	98.5	204	197	144.5	107	112	236	148	114.5	396.5	1697.5	168.5	196.5	211.5	247	233.5	484	72	174.5	466.5	47
201603-8199-12h-DX3	328	85	249	234	355.5	101	31.5	49	52	176	65	81	120	160	156.5	212	275	53	86.5	142	122.5	42	46	224	661	256	206	124	97	256	198	159	103.5	114	247	183	129	389	1617	251.5	302.5	254.5	279.5	236	503	94	262	411	49.5
201603-8199-D00-DX3	109	122.5	70.5	97	255	103	18	39	22	98	28.5	43	64	34	138.5	82	156.5	27	41	119.5	59	40	48	173	638.5	198	171	73	55	187	197	98	79.5	80	169	148	159.5	71	496	176	122.5	195	279	166.5	314	28	116	326	25
201603-8199-D00-DX3	109	67	50.5	90.5	218	71	19	26	17	78.5	23	48	52	47	118.5	75	176	27	33	79	49	35	39.5	159	706.5	133	158	67.5	47	138	178	88	77.5	69.5	199.5	99	148	60	574	170	105	184	251.5	145	337	25	110.5	302	25
201603-8199-D01-DX3	160	89	148	142	228	132.5	22.5	48	28	105	35	48	99.5	61	118	103	200	30.5	49.5	142.5	74	41.5	40	191.5	721	216	107	79.5	58	151	164	91	80	78	210	123	146.5	111.5	830	129.5	121	190	213	197.5	377	36	74	350	31
201603-8199-D01-DX3	342	74	249	251.5	266	111	26	56	44	152	49.5	68	120	75	145.5	173	317	36	72.5	118.5	96	39	38	221	603.5	222.5	138	93.5	78	218	178	122	83	101.5	237	144	133	135	984.5	176.5	198	227.5	256.5	274	463	77	121	451	37
201603-8199-D02-Pl1	92	54	40.5	60	225	29	18	15	17	70.5	21	32	39	27.5	71.5	57	141	18.5	26	35	39	20.5	15	80	307.5	61	82.5	54.5	41.5	102	131	74	35	39	118	71.5	79.5	27	314	141.5	159	118.5	206	102	256.5	34	93	246	22
201603-8199-D02-Pl1	86	53.5	38.5	62.5	209	26	17	15	16	60.5	19	34	38.5	22	65	61	169	21	24	29.5	36	22	16	76	307	55	84.5	61	34.5	96	120	78	33	37.5	108	68.5	71	26	331.5	146	144	138	198	101.5	274	41	89	236.5	20
201603-8199-D04-DX3	117	32.5	78	99	180	30	21	17	20	55.5	22.5	47	50	73.5	52.5	79	204	25	30	31	56	23	25	111	381	70.5	63.5	67	48.5	110	86	73	72.5	46	225	71	50.5	74	945	106.5	104	102	162	111	293	34	73	242.5	23
201603-8199-D04-DX3	131	40	91.5	97.5	198	35	23	21	19.5	73	30	46	44.5	72	69	74.5	196.5	30	31	38.5	61	22	23	107	393.5	72	76	75	52.5	153.5	96	75	76	47	192	107	51	77	958	168	182.5	125	239	135.5	308	40.5	145.5	201	26
201603-8199-D10-DX3	155.5	139	104	151.5	323	41	24	25	23.5	125	43.5	290	110	59	219	104	210	33	45	55	82	53	96.5	102.5	779	128	81.5	80.5	79	274.5	216	134.5	50	121	79	184.5	120	47.5	652.5	348	250	314	370.5	329	598.5	57	236	491	42.5
201603-8199-D10-DX3	162	53	107	149	243	36	26	15	18	100	36	375.5	86.5	65.5	106	90	262	28	38.5	29	79	26.5	102.5	85	620.5	113	79	76	66	181	139	81	49	66	79	87	47	42	699	226	170	170	225.5	219	631	42	202	408	32
201603-8213-12h-DX3	524	223	434	362	688	84	42	33	85.5	241	99.5	139	236	132.5	339	268.5	414	52	72	68	117	117.5	35.5	155	933	132	208	124	244	384	347.5	378.5	229.5	459	159	358	263.5	272	1585	592	672	590.5	482	608.5	752	240	281	708	105
201603-8213-12h-DX3	590	301	468.5	340.5	763	90.5	44	36	90	219	98	155	262	148	520	251	449.5	57.5	79	82	130	129.5	32	203	940	142	177	128.5	265	402.5	390	373	213.5	497	150	444	259	259	1467	656.5	666.5	610	647.5	638	775	272	268	760	117
201603-8213-D00-DX3	375.5	98	300	232.5	480	48	27	18	34.5	129	41	92.5	151	82.5	206	132	303	29.5	39	42.5	89	50	22	82	745.5	78	99	69	168	230	219	185	114	244	100.5	197	91	82	875	451	478	302	361	323	626	78	128.5	525	43
201603-8213-D00-DX3	390	104.5	306.5	255	470.5	57	27	20	36	140	54	97	132	83.5	214	128.5	330	27	52	42.5	99	56	20	86	764	84	101	76.5	181.5	229	236	200	120.5	217	95.5	227.5	100	77	848	450	506.5	317	353	449	633	73	161	567.5	44
201603-8213-D01-DX3	499	161	483.5	381	499	172	53.5	51	118.5	235	110.5	148	277	85	296	269	369	49	90	169.5	148	89.5	51	201	840	202.5	175.5	109	184	375	279	258	210	313	182	313	196.5	166.5	1057.5	443.5	375	372.5	385	528	693	180	185	723.5	75
201603-8213-D01-DX3	499	148	465	358	545.5	137	39	41	90.5	217	93.5	132	226	92	314	206.5	439	43	70	114.5	125	86	40	169	903	147	176	106.5	179	318	281	240.5	211.5	315	180	325	168	161	1026	492	511.5	414	421	487	709	168	189	683	65.5
201603-8213-D02-DX3	278	82.5	186.5	160	393.5	42	22	16.5	29	86	38	64	96	76	151.5	105.5	226	25	42	31	78	35	18	71	645	53	91	59	126	165	160	167	102.5	194.5	110	128	79.5	72.5	958.5	293.5	233.5	246	225	200	535	54.5	105	410	35
201603-8213-D02-DX3	173	68	134	117	264.5	33	24	13.5	19	73	29	59	56	71	114	87	271.5	28	36	26	75.5	33.5	17	74.5	610	62	90	62	124	144	159	148	101	98	143.5	235	66	65	856	196	198	178	253	138	421	40	91	375	34
201603-8213-D04-DX3	512	161.5	583.5	444	500.5	140	42	43	91	225	97	131	298	95	349	229	395	47.5	77.5	130.5	122	69.5	37	173.5	950	176	174	109	177.5	362	306	255	196	334	181	322	165	142.5	1070	526	492.5	407	417.5	659.5	736.5	137	201	714.5	56
201603-8213-D04-DX3	459.5	131	500.5	373.5	511	108	43	32	81	197	81	119	258	99	335	222.5	383	45	72	94	125.5	69	33	174	854	162	184	106	177	317	284.5	240.5	192	288	170	344	155.5	120.5	886	402	417.5	402	379	494	714	117	177.5	632	61
201603-8232-12h-DX3	183.5	161	254	190	380	165.5	42.5	51	58.5	180.5	61	132.5	274.5	99	292.5	131	122	65.5	95.5	175	211.5	93	55.5	202	1362	190	173	130	225	324	257	62	283.5	201.5	271.5	292	147	366	1751.5	351	226	350	374	475	693	79	196.5	591	68
201603-8232-12h-DX3	169	107	185	160	355	122	40.5	39.5	37.5	138.5	51	111.5	220	91	245.5	106.5	119.5	48	68	89.5	213	71	39	165.5	1264	168	154.5	114.5	203	250	199	66	272	168.5	267	230	106	367	2102	283	184	290	305	355	641	76	167.5	559	56
201603-8232-24h-DX3	91	58	62	150	259	51	41	21	25	60	31.5	558	72	44	140	76	126	35	68	37	201	45	69	84.5	1058	131.5	90.5	109	193	247	143.5	60	265	73	202.5	99	53	56	846	190.5	122	156	196	101	697	47.5	116	323.5	43
201603-8232-24h-DX3	106	50.5	92.5	172	279	39	32.5	20	22	74	32	580	66.5	39	96	71	138.5	32	68	27	195	42	58	92	778	122	92	110.5	195	227	126	56	237.5	65	197	79.5	51	54.5	828	166	83	145.5	160	79	642	52	92	309	43
201603-8232-D00-DX3	126	200	141.5	135.5	365	168.5	44	50	40.5	169.5	52	113	198	36	313	101	103.5	55.5	95	139	193	111	48	205	1604	192	127	131.5	191	330	293	54	221	219	310	286	180	89	825	390	185	350	413.5	377.5	660	68	180	582	56
201603-8232-D00-DX3	105.5	148	89	123.5	350	144	37	38	30	147	36	73	150	26.5	237	75	102.5	47.5	72	111	186	87	34	149.5	1534	141	119	100	171	261	247	48	203	158	261	212.5	140.5	72	790.5	348.5	139	296	392.5	289	583	59	159	494	53
201603-8232-D01-DX3	78	109.5	86.5	111.5	288	124	44	30	28.5	112	31	60	119	28	218	70.5	106.5	39	65	86	179	62	30	142	1319.5	132	123	97	178.5	209	196	49.5	208	120	307	176	101	80	797	289.5	129	246	281	219	625	45.5	122	419	44.5
201603-8232-D01-DX3	82	125	98.5	119	307	117	36	31.5	32	129	34.5	60	144	27	227	79	97.5	39	75.5	116	164	73	36	142	1440	135	126.5	101	186	241	209.5	46	206	146	281	190	147	82.5	773	311	142	261.5	303	257	587.5	48	146	470	50
201603-8232-D02-DX3	75	65.5	56	92.5	285	47.5	32	19	18.5	102.5	33.5	55	63.5	15	129	67	90	31.5	53	32	143.5	38.5	24	75	908.5	87.5	117	89	144	138.5	168	44	97	96	237	119	55	37	538	262.5	166.5	212	264.5	211	519	37	103.5	375	41
201603-8232-D02-DX3	90	92	62	84	313	43	28	17	24.5	83	27.5	51	78.5	17	147	63	81	34	54	29	132	46	25.5	90	1003	78	117	86	151.5	166.5	196	48	94	100	192	127.5	63	34	524.5	295.5	177.5	215	280	245	489.5	43	94	402	44
201603-8232-D04-DX3	114	57	123.5	127	288	61	34	23	29	94	42.5	79.5	89	45.5	119	70	114	42	62	40	192	45.5	27	118	841	110	141	109	169	177	150	50	189.5	95	365	115	59.5	71.5	1167.5	249	168.5	189	254	194.5	623	78	104.5	426	50
201603-8232-D04-DX3	77	36	46.5	113	254	41.5	33	17	20.5	58.5	28	50	46	45	83	55	92	36	57	25	183	38	19	74.5	847	85	149.5	102	156.5	127	124	49	194	54	296	80.5	38.5	48	1235	196.5	113.5	118	172	149	542.5	37	74	272	37
201603-8232-D06-DX3	94	45	95	139	249	55	33	18	25	72	33	209	84	28	96	71	108	35	57.5	42	174	41	27	91	847	109	176	95	163	168	135	44	288	67	258.5	80.5	47	52	649	176.5	118.5	142	156	158.5	592	45	90	375.5	40
201603-8232-D06-DX3	69.5	42	49.5	123	223	41.5	32	17	19.5	49	24	191.5	54	25	83.5	56	71	32.5	55.5	26	171	34	19	81	916	99	188	94.5	158	153	116	47	280	48.5	200	68	34.5	40	664	190	102	130.5	158	224	608	32	72	313	35
201603-8232-T14-DX3	78	96	46	97	273	41	32	21	21.5	77	29.5	72.5	74	18	172	55	89	33	51	24	153	50	18	87	973	95	82	100	159	168.5	166	49.5	134	95.5	71	136	52	32.5	465	275.5	129	240	298.5	197	589	41.5	115.5	428	41
201603-8232-T14-DX3	72	82.5	50	82	278	34	35.5	17.5	18	78	33	60	70	15	156	61	88	29	54	25	164.5	43	19.5	70.5	910	96.5	81	90	159	146	177	56	125	86	79	109	51	31	458	241	123	235	270	209.5	562	37.5	116.5	383.5	43
201603-8232-TD-DX3	66	70	43.5	97	250	35	28	14.5	20	79.5	28	286	65	21	135	51	59.5	24	50	22	144	36	35	71	1118	86	115.5	81	140	205	173	47	117	90	102.5	92.5	49	26	580	263	159	225	271.5	203.5	557	34	94	366.5	39.5
201603-8232-TD-DX3	68	66.5	36	102.5	271	37	32.5	20	17	61	26	279	49.5	23	123	56	93.5	32	48	23	157	35	37	64.5	1076	92	138	94	146	190	193	60.5	132.5	74.5	107.5	87	43	29.5	600.5	289.5	135	178	289.5	143	557	35	84.5	346.5	41.5
201603-8243-12h-DX3	179	129	161	134.5	506	82	42	39	77	172	45	130	136.5	153	205.5	153	156	77.5	73	50	74.5	51	46.5	136.5	705	120	94	143	131	282	360	230	25	299	114.5	194	210.5	187.5	1365	428	419	339	429	315	662.5	96	274	434.5	84
201603-8243-12h-DX3	118.5	99	108.5	92.5	387	58	34.5	28	60.5	113	35	97	73	156	141	106	122	54.5	62	32.5	62.5	45	36	98.5	832.5	75	79	120.5	107	224	256	173	24.5	204.5	93.5	151.5	126	173	1562	343	310	221	330.5	267	630	72	202	392	57
201603-8243-D00-DX3	164	56	177	123.5	394	101.5	26	30	62	180	28	93.5	79	60	124	126.5	135	59	75	41	56	30	49	131.5	556	124	105.5	115	124	243	288	178.5	23.5	245	97	96.5	134	115	709	384	357.5	207	319.5	296	618	71	247.5	410	60
201603-8243-D00-DX3	222	86	277.5	183	487	166	35	55	98	246.5	40	135.5	124	63	173.5	180	183	69.5	87.5	78	66	38	50	178.5	685.5	169	129.5	145	153.5	302	393	271	24	306	124	143	238	139	804.5	471.5	507.5	324.5	421	472	641	98	297	472	74.5
201603-8243-D01-DX3	96.5	57	58.5	78	355	59	27.5	23	37	84	22	67	54	29	107	77	114	47	46.5	32	53	31	28	97	553.5	76.5	68	99	89	181	231	116	24	144.5	89.5	88	133	47	444	302	206	130	306.5	163.5	548.5	37.5	177.5	330.5	44
201603-8243-D01-DX3	99.5	78	70	80.5	350	72	29	26	36	93	24	62	41	27.5	101	86	104.5	52	53	35.5	50	29.5	34.5	97	520	90	65	98	87.5	212	231	120	22	155.5	96.5	106	141	52	457	310	223	154	333.5	118	569.5	50	190	293.5	45.5
201603-8243-D02-DX3	253	67	219	154	444.5	94.5	28	34.5	65.5	174	43	101	129	28	152.5	155	137	58.5	66	57	54.5	28	29	125	454	139.5	113	114.5	139.5	261.5	351	222	21	295	127	115	161	79	643	410.5	566.5	231	384	427	617	62	315	475.5	61
201603-8243-D02-DX3	102.5	34.5	89.5	89	300	40	22	19	32	76	20	65	51	26	61	85	114.5	46	44	27	47.5	21	21.5	73	294.5	74	77	93	83	163	190	126	19.5	141	96	42.5	78	49	448	281	349.5	115.5	244.5	219	522	39	178	314	38.5
201603-8243-D04-DX3	293	151	379.5	228.5	508	139.5	41	51.5	113.5	231	43.5	173	195.5	109	303.5	221	210.5	86	103	68.5	82	49	54	251	767	195.5	155	154	148.5	412	394	287	38.5	379	118	256	244	124.5	1261	554	574	384	455	642	761	153	402.5	714	96.5
201603-8243-D04-DX3	273.5	103	249.5	213	470.5	137	45	51	100.5	207	47.5	145	180.5	106	187.5	191	207	72	89	67	71.5	44	55.5	185	780	150	123	141.5	139	329	390	241.5	29	421	120.5	197	223	111	1439	490	505	309	469.5	584.5	736	129	349	673	83
201603-8253-12h-DX3	777	97	385	394	546	56	39.5	33	74	196.5	63	129	130.5	177	166	121	1352	64.5	72	45	174.5	64	38	99	946	101.5	99	123	236.5	268.5	200	174	397	152	107	151.5	109	156	1546	394	228	314.5	371.5	440.5	958.5	109	201	592	50
201603-8253-12h-DX3	904.5	139.5	407	458	649	60	42.5	31	78	206	80.5	136	141	197	206	127	1235.5	78.5	76.5	41	166	83.5	42	97.5	948	104	105	139	287	316.5	234	220	389	192.5	112	203	118.5	143	1436	512	302	385	500	439.5	1102	127	238	592	50
201603-8253-D00-DX3	953.5	105	377.5	486	608	66	36	34	77	169	65	111.5	105.5	101	207	120	1380	66	72	44.5	167	59	37	113	797	103	113.5	133	246	284.5	200.5	181	432	152.5	104	155.5	100	91	860.5	545	281	289	418.5	421	981	99	195	667	45.5
201603-8253-D00-DX3	996	145	453	575	689	70	44	38	96.5	226	76	140	142.5	107	241	137.5	1553	79	79	44	171	85	46	118	919	107.5	120	137	295.5	336.5	256	223	403.5	193	120	233.5	120	92	916	629	375	388	516	487	1063	132.5	257.5	724	50.5
201603-8253-D01-DX3	849	75	421	472	545.5	60	40	36	77	163	57	105	111	94.5	138	127	1520	58	72	41.5	152	59	38	111.5	693.5	85.5	82	124	295	268.5	183	170	238	129	89	153	96.5	90.5	721.5	438	255.5	255	355.5	334	1045.5	78.5	186	579	46
201603-8253-D01-DX3	879	92	346	439	506	40.5	32	30.5	46	145	51	95	88	80	156.5	75	1388	50	63	27	143	49	30	81	652	74.5	77	116	219	221	156	148	239	105.5	87	129.5	63	57	706	372	264	245.5	359	300	953	88.5	162	494	42
201603-8253-D02-DX3	1063	86	488	574	559.5	80	39	39.5	78	151	57	132	118	157	146	106	1653.5	62.5	69.5	43.5	166	57	41	120	693	108	76	128.5	362	285	158	139.5	337	118	96	139.5	89	97.5	969	361	159.5	263.5	307	311	971	104	173.5	534	41
201603-8253-D02-DX3	752	60	271	440	346	40	33	25	53	75.5	44	92	51.5	145	97.5	62	1529	49	52	21	155	44	29	74	663	81.5	62	114	266	145	118.5	110.5	317	64	94	92	56	66	800	227	108.5	153	196	124	825	61	126	302.5	31
201603-8253-D08-DX3	624	127	216.5	351	478	43	29	25	46	132	59	232.5	86	32	187.5	101	1032	53.5	59	27	126.5	71	39.5	72	512	85	92	111.5	208	263	194	148	287	135.5	65	147	103	53	403	477.5	266.5	257.5	402	223.5	883	96.5	190	372.5	53.5
201603-8253-D08-DX3	640	144	251.5	383.5	504	42	36	25	45	148.5	62	247	86.5	42	222	83.5	1013.5	56.5	60	29	125	69	31	86	578	81	92.5	127	205	282	202	186.5	259.5	161	71	164.5	91	56	499.5	520	320	271	415	268.5	926.5	128.5	209.5	367	52
201603-8253-D10-DX3	377.5	92.5	120	207	355.5	24	25	17	21	80	35.5	275	46	24	116	58	723	36	42	21	98	48.5	33	50	368.5	53	64	89	133	173	133	109.5	136.5	95	51	80	52.5	34.5	344	363.5	217.5	174	309.5	138	757	49	129.5	247	31
201603-8253-D10-DX3	429	93.5	109	203	387.5	28	22	15	23	85	37	255	42	23	139.5	65	765	37	44	19.5	104	45.5	28	49	381.5	63	72.5	88.5	130	163	128	123.5	149	103.5	45.5	91	46.5	32.5	371	376.5	209	158	323	138	738	50.5	133	248	33
201603-8263-12h-DX3	475	112	277	206	460.5	59	19	18.5	37	152	47	135	103	51	196	118	359	37.5	35	62	44	37	21	73	570	73	92	85	117	178	239	202	73	231	63.5	148	183	43	839.5	418.5	469	286	335	365	619	80	196	671	46.5
201603-8263-12h-DX3	370	54	148	164.5	362	32	16	13	24	84	29	145.5	58	47	117	64	355	31	28	32	41	20	16.5	51	526	49	88	77	85	127.5	155	122	77.5	115	64	94.5	86	35.5	792	332	357	187	218	296	533	60	152	462	43
201603-8263-D00-DX3	361	123	154	163	402	45	16	15	31.5	110	34	142	70.5	47	155	85	357.5	32	28	46	37	32	16	56.5	601	60	79.5	74	79	160	189	142	66	162	66	132	149.5	44	679	356	353.5	242.5	296	312	522	56	160	509	38.5
201603-8263-D00-DX3	431.5	114	150	177	434	62	18	20	32	137	38	161.5	92	44.5	165	101	373.5	41.5	34	68	43	33	18	73.5	565	69.5	78	84.5	99	184	249	171	68	224.5	71	142	190	45	685	420.5	432.5	256.5	377	427	632.5	70.5	184	470	46
201603-8263-D01-DX3	428.5	61	203	192	392	41.5	20.5	14	27	112	32	139	67.5	42	106	71	432.5	32	28	49	40.5	24.5	15	52	489	62	78	72.5	81	134	155	121.5	87	150	75	95	104	44.5	835	332	334	169.5	227	304	552	72	171	511.5	36
201603-8263-D01-DX3	495.5	73.5	243.5	193	399	45	20	17	32	134	31	143.5	88	40	127.5	79	449.5	36	35	57	37	25.5	20	58.5	544	72	75.5	75	82	160	198	162	90.5	191	73	108.5	144	46.5	882	377.5	348	204	257	386.5	568	86	194.5	496	45
201603-8263-D02-DX3	378	104	173	133	405.5	39	19.5	14	28	97.5	34	94.5	70	30	139	89	303	26	32	51	35	25	16	55	452	52	61	63	88	149.5	192	144	77	173.5	60	132	136	37	556	381.5	402	234	265	293	511.5	52	181	519	39
201603-8263-D02-DX3	304	59	97	134	326	26	16	10	19	55	26.5	106.5	40	29	108	50	298	22	23.5	30	38	23	14	37	439	42.5	51	65	59.5	107	125	93	93	101	62	76	83	25	507.5	310.5	263	168	197	283.5	503	37	133	336.5	35.5
201603-8263-D04-DX3	949	112.5	531	604	365.5	143	38.5	55	58	222	59	280	189	54.5	229	94	833	62.5	81	142	76	58	52	161	632.5	215	169	134	101	351	175	109	429	220	124.5	170	149	41	1285	385	317	322.5	345	561	825	280	336	781	55.5
201603-8263-D04-DX3	969.5	125	581	603	382.5	149	31	63.5	58.5	257	74.5	309	231	60	248	102	908.5	78	81	165	89	64.5	61	167	649	218.5	154	137	103	384	187	109	429	252	129	201.5	159	47.5	1392	438	387	378	390	612	856	337	358	855	65
201603-8263-D10-DX3	609.5	76	267	243	473.5	55	23	22.5	48	163	43	162	86	65	187.5	95	600.5	45	46	66	47	28	25	82.5	502	79	119	92	132.5	170	201	196	114.5	220.5	101	111	159	52	1623	448.5	492	239	320	464	606.5	124	228	598	44
201603-8263-D10-DX3	514	65	207	209	417	41	21	16	31.5	98.5	34	164	62	72.5	104	70	575.5	37.5	38	53	41	25	23	66	550	69	114	86	94	143.5	147.5	141.5	117	145	87	100	112	49.5	1737.5	394	421.5	222.5	276	346	562.5	111	215	516	44
201603-8263-D14-DX3	413	33	134	169	329.5	29	19	14	18	64	26	98	40	40	55.5	53	434	37	26	34	36	14	15	44.5	422.5	54	117	71	66.5	84.5	123	114	81	90	78	45	79	38	817	283	276	112	154	156	487	48	142	326	31.5
201603-8263-D14-DX3	476.5	35.5	165	162	336.5	33	18	13	23	83	22.5	98	50	42	66.5	57.5	441	34	25	33.5	37	21	14	48	396	50.5	117.5	69	80	105	135	118	89.5	86	78.5	50.5	84	40	880	294.5	304	103.5	176	164.5	524	73.5	157	441	32
201603-8272-12h-Pl2-DX3	92	39	114	115.5	341	53.5	40	17	28	59	36	147	56	107	70	82	95	149.5	51	48	98	22	52	160.5	536	88	120	120.5	91	153	127	111	702	71	187	69	50	68	1078.5	204	128	114	153	94	472	64	181	287	40
201603-8272-12h-Pl2-DX3	66	32	64	98	309	38	37	16	24	51.5	31	132	38	101.5	53	61	85	149	48	33	88	19	47	143	523	78	116	114	83	127	119	102	687	61	171	74	45	59	1472	214.5	122.5	93	158.5	215	477	52	171	216	36
201603-8272-D00-Pl2-DX3	44	39	35	74	320.5	25	31	16	16	29.5	23	98	39	88	61	56	80	141	33	23	73	20	21	117	627.5	59	71.5	100	67	111	143	95	592	55	147	66	42	36	657	196	105	105	168.5	24	367	21	185.5	263	30
201603-8272-D00-Pl2-DX3	63	30	42	81	303	23	30	12	17	37	27	102	40.5	84.5	49	61	75	138	36	24	72	18	21	108	503	53	82	94	72	111	140.5	114.5	563	52.5	150	55	36	38	926	261	186	110	187	76	406.5	23	172	258	33
201603-8272-D01-Pl1-DX3	48	30	32	86	289	28	33	15	24	30	31	88	34	169	40.5	58.5	76	149	38	24	77	21	26	106	497	54	97	104	74	103	111	93.5	649	49	155	55	33	77	1585	186	93	66	131	44.5	409	26	157.5	179.5	33
201603-8272-D01-Pl1-DX3	80	36	75	91.5	348	32	37	20	28	55	37	114.5	61.5	171	60	81	87	153	39	34.5	85	19	24	122	486	56	113	107.5	76.5	128	126	121	606	72	162	67	44	82	1603	236	162	126.5	150	137	406	52.5	189.5	336	37
201603-8272-D02-Pl2-DX3	45	67	38	66	315	27.5	28	13	14	43	27.5	68	44	19	102	55.5	56.5	126	33	28	55.5	21	19	103	563	45	79	88.5	72	130	180	87	509.5	71	154	59	60	24	388.5	259	154	148	273	180	377	25	169	339.5	27
201603-8272-D02-Pl2-DX3	35	37.5	21.5	63	299	19	27	10	12	33	19	65	29	22.5	57	51	51.5	114	26	18	54.5	16.5	17	80	518.5	35	97	83	64	99	146	76	511.5	47	145	50	34	21	311	227	118	90	226.5	79.5	364	21	156	264	23
201603-8272-D04-Pl2-DX3	92	55.5	82	108	292	59	35	19	22	79	29	97	71.5	43	105.5	85	70.5	154	50.5	69.5	83.5	25	25	145	737	91.5	93	108.5	89.5	153	173	101	609.5	87.5	186.5	84.5	78	36	589.5	252	159	163	233.5	222	435	38	219	418	34
201603-8272-D04-Pl2-DX3	102	48.5	108	97	290	61	33	16	27	75.5	32	83	73	38	111.5	94	74	152	38	71	81	23.5	26	159	710	82	90.5	102	86	143	161.5	106.5	554	76	172.5	81.5	63	34	547	256	175.5	172	223.5	203	403	43	224	452	42
201603-8272-D10-Pl2-DX3	27	30	21	55	264	17.5	22	10	10	25	18	52	31	20	54	40	55	116	25	16.5	48	14	14	69	446	33	66	78	61	83	142.5	72	414.5	46	120	34	30.5	17	355.5	225.5	121	76	194	72	317	19.5	132	241	28
201603-8272-D10-Pl2-DX3	34	31	17	49.5	249	16	19	10	10	29	17	49	27	17	38	37	48	119	21	13	45	16.5	14	56	482	27	71.5	80	56	71	133	72	395	37	121	35.5	22	17	325.5	212.5	99	70.5	165	62	320	17	112	194	27
201603-8272-D14-Pl2-DX3	62	33	40	78	287	28.5	29	14	15.5	40	25	97.5	39	28	55.5	63	70.5	135.5	31	29	68	18	19	110	594	60	82	93	78	103	130	92	540	55	165	50	41	27	555	212.5	141.5	97	182	61	408	26.5	194	312.5	33
201603-8272-D14-Pl2-DX3	46	22	29	77	261.5	25	23	12	15	38	24.5	93	34	26	36	56	60	133	32	24	60	19	18	102	517	48	71.5	88	68	95	112	82	537.5	44	166	38	31	25	513	213.5	122	71.5	172	57.5	396	27	204	234	31
201603-8273-12h-DX3	239.5	86	262	168	298	108	34.5	32	84	136.5	54	183.5	179	49	185	192	125.5	86	61	103.5	156	61	29	138	818	162	125	104	147.5	220	209.5	171	241.5	133	151.5	316	89	105.5	982.5	156.5	116.5	249.5	192	307	444	68	114.5	555	50
201603-8273-12h-DX3	233	112.5	235.5	163	349	80	27	22	69	187	48.5	132	169	45	255	155	126	86	51	89	147	54	25	131	829	147	111.5	98	162	297	212	176	253.5	223	104	225	90	104	1089	251	277.5	448	359	287.5	548	128	123	545	52
201603-8273-24h-DX3	155	82	132.5	122.5	279	52	22	20	30	111.5	36	213	98.5	14	151	83	88.5	43	41	74	115	28	28	79.5	595	107.5	89	80	133	173	162.5	173	302	113	76	128	93	59	545.5	279	246	244	271	302	494.5	46	106	396	35
201603-8273-24h-DX3	156	64	130	111.5	277	31	23	16	29.5	81	38	197	78	15	141	84	101.5	50.5	36	50	93	28	26.5	62	560	87	101	88.5	147	147	182.5	185.5	304	110	65	95.5	63	55	532.5	284.5	237.5	226	262.5	248.5	522	42	91	405	38
201603-8273-D00-DX3	211.5	164	286.5	195.5	264.5	289	45	73	74	174	65	201	250	60	295	204	102.5	87	104	239	180	98.5	86	254.5	1048	294.5	134	113	148	307.5	239.5	145	352.5	247	198.5	312	200	142	965	278	157	329	317	413.5	543.5	63	178.5	538	56
201603-8273-D00-DX3	333	159	401.5	302	298	292	52	113	147	229	93.5	255.5	317	99	334	283	142.5	114.5	122.5	239	212	94	73.5	260	963	303	164.5	143	192	350	272	189	362	231	156	300	207.5	145	1020	315	238.5	378	355	536.5	614	137.5	196.5	652	85
201603-8273-D01-DX3	250	111	306	190	312.5	136	30.5	33	71	201	78.5	161	183.5	17	228	175.5	116	75	66	194	162	52	29	173.5	661	200	129	112	169	235.5	247	170.5	187	185	162.5	207	164	80.5	570	245.5	207	341	290	428	529	79	138	538	67
201603-8273-D01-DX3	247.5	91	226.5	154	289	125	29	32	55	149	57	115	172	18	187	167	116	83	53	144	149	38	25	142	629	178	114	108	155	210	209	151	201.5	146.5	154	170	128	78.5	558.5	206	201	277	239.5	327	549	70.5	119	516.5	46
201603-8273-D02-DX3	282.5	96	289	169	371	92	29	29	88	264	56	164	208	34	268.5	213	119.5	76	54	105	140	49	31	141.5	817	150.5	122	107	177	353.5	240.5	216	195.5	238.5	146	323	96.5	98	886	299	364	453	418	467.5	536	111	148	740	54
201603-8273-D02-DX3	250	90	238.5	170.5	342	92	28	24	62	202	49.5	145	173.5	35	288	173	113	79	52.5	88	144	49	21	107	814	132.5	113	97	167	363	250	200.5	200	234	118	280	87	94	961	264	344	444	392	415.5	594	91	122.5	634	48
201603-8273-D04-DX3	122.5	46	117.5	126	230	77.5	32	22	44	73	31	101	86	25.5	85	80	99	91	51	59	131	36	28	108.5	542	121	81	94.5	111	119	108.5	101	252	82	159	76	59.5	55	649	133	84	130	151	53.5	425	81	90	293	33
201603-8273-D04-DX3	100	43	137	108	231	81	29.5	26	33	56	28	97.5	79.5	27	69.5	90	116	85	49	65	145.5	36	23	116.5	476	121.5	83	97	113	100	101	100.5	226	63	167.5	63.5	60.5	59	507	133.5	64	104	124	36.5	362	63	85	251	35.5
201603-8273-D06-DX3	186	104.5	197	124.5	287.5	82	30	22	32	126	48.5	106.5	131	16	197.5	123.5	110	72.5	51	100.5	141	39	24	119	617	142.5	126	92	145.5	183.5	193	168	239.5	133	132	210	112	67	554	258	215	268	265	303	541.5	47	115	485.5	38.5
201603-8273-D06-DX3	265	95	273.5	168	326	83.5	32	22	49	138	51	120.5	177	18	194	157	143	77.5	55	110	141	44	21.5	123	594	157	149	104	172	211.5	227.5	222	242	141.5	126	208	107	80	637.5	304.5	290	289	297.5	354.5	552	57	136.5	525	43
201603-8273-T14-DX3	138	99.5	113	104.5	288.5	46	25	15	22	119.5	35.5	91.5	89	21	168	105	81	55	36.5	68	121	44	16	77	857	97	47	87	128	176	207.5	144	142	127	107	135.5	91	67	574	296	197.5	264	302.5	258	467.5	41	105	491.5	41
201603-8273-T14-DX3	147	80	108	99.5	291	34	27	15	28	84	35	77	83	22	187	98	114.5	58	38	50	126	41	15	73.5	735	89	52.5	77.5	127	148	200	157	126	111	86.5	127.5	79	53	639	286	214	288	288	277.5	452.5	35	100	444	40
201603-8273-TD-DX3	129	48	144	118	235	77.5	30	25	46	72	32	240.5	98	43	95	93	94	66.5	46.5	64	146.5	37.5	28	112	580	138.5	100	96	138	137.5	126	111	209	84	114.5	86.5	60	85	824	175	110	157	162	228	448	82	94	315	33
201603-8273-TD-DX3	111	39	107	113	232	63	28	19	54	62	27	210	69	45.5	73.5	78	107	61	44	52.5	138	31	26.5	99	510	114.5	87	94	124	124	109	115.5	200	73	119	70	54	77	838	161	83	113	144	97.5	431	70	87	269	30
201603-8337-12h-DX3	243	133	224	286	462	128.5	65.5	43.5	114.5	217.5	99	189.5	214.5	201.5	240	174	231	106	87	167.5	143	57.5	38.5	191.5	853.5	117.5	77	134	196.5	298	266	219	202	220	455	223	131	124	1531.5	511	455	340	449	490	665	109	190	651.5	101
201603-8337-12h-DX3	337	139	296.5	328	473.5	105	72	55	133	235	111	210	247.5	199.5	247	190	236.5	122	95	186	147.5	60	36	222	1011	147.5	78	155.5	190.5	379	307	249.5	231	225.5	445	265	152	117	1522.5	538	455	381	464.5	513	712	136	209	699	112
201603-8337-24h-DX3	169	80	107	251	349	52	56	21	60	121	70	331	124	34.5	194	108	176	78	79	64.5	105	37	295	124	565	90	101	132	210.5	263	222	178	113	127	461	161	110	33.5	601.5	339	328.5	239.5	333.5	288	779	72	174	428	71
201603-8337-24h-DX3	154.5	90	104	229.5	316	64	48	28.5	59	96	62	358	82	34.5	124.5	125	184.5	64	78	60.5	96	31.5	285	114	526	89	95	117.5	191	216	188	158	110	111	498	133.5	87	33	578.5	341	296	197.5	275.5	195	784	69	166	361	57.5
201603-8337-D00-DX3	499	188.5	537	475	521	233	85	73	161	237	139	403.5	412.5	162.5	348.5	328	307.5	142	143	307.5	198.5	91	56	302	873.5	230	124	166	234.5	430	396	273	245	299.5	491	287	178	131	1080	674	548	516	542	490	684	130	246.5	770	152
201603-8337-D00-DX3	271	78	279	328	351	109	58.5	37	97	133	78	147	176	117	159	141	214	99	73	114	116	45	42	157	780	118	68.5	124	150	216	197	172	134	144	504.5	150.5	83	77	1019	364.5	278	265	295.5	222	555.5	78	165	556.5	65
201603-8337-D01-Pl1	328	115	317	340	403.5	125.5	64	43	111	188	85	233	234	146	223	202	236.5	104	99	183.5	141	53	49	215	742	144	88	133	175	271	266	230	172	190	538.5	172.5	135	110	1175.5	446	405	326.5	368	498	610	95	178	646	85.5
201603-8337-D01-Pl1	219.5	76	213	276	342	77	54.5	28	94	122	66.5	121	150	135	156	130.5	204	91	64	88	114	41	36	141.5	774	95	70	121	147	225.5	186.5	166	135	120	537.5	135	79	94	1316	379	295.5	231.5	283	331	571	65.5	148	554.5	59.5
201603-8337-D02-DX3	407	178	449	406.5	482.5	189	62	71	144	263	119	300	359.5	110	344	249	262	131	126	288	162	73	53.5	289	846.5	184	79	140.5	200	409.5	360	272	197.5	247	527	288	202	103	977	619.5	496	415.5	462	487	653	111	222.5	784	109
201603-8337-D02-DX3	338	123	373.5	306.5	425	139	57	41	122	192	82	216	259	102	256	194	202.5	96	95	203.5	128	54	37	198.5	930	124.5	80	124	176.5	312.5	261	224	152.5	193	552	215	128	78	982.5	497	425.5	335	396.5	499	679.5	93	195	727	81
201603-8337-D04-DX3	299.5	173	295	300	432	174	65	51	99	216	105	219.5	243.5	55	303.5	186	241	100	109	270	122.5	74	47.5	229	807.5	145	79	140.5	181	350	325	229.5	138	220.5	547	249	222	77	726.5	526	410	369	452	486	668	84	224	656	100.5
201603-8337-D04-DX3	193	106	135	241	358	91	42	31	74	146	75	143	129	43.5	233	113	171	84.5	72	119	85.5	46.5	35.5	146	710	89	55	118	147	247	222.5	169.5	115	147.5	546	181	122	50	673	380.5	308	262	335	346	583.5	68	172	491	71
201603-8337-T14-DX3	250.5	100	271	332	331	197	67	49	85	139.5	78	146	223	49	249	142	217.5	82	77	159	115.5	57	59	187	900.5	160	58.5	125.5	156	289	210	156.5	146.5	176.5	468	258	110	63	709	340	231	293	322	377	679.5	81	225	601	67
201603-8337-T14-DX3	503	229.5	630	519	449.5	418	113	120.5	162	305	158	414	552	78	464.5	309	312	161	164	418	216.5	110	102	360	1069.5	341.5	118	174	231	474	405	260	252	300	517	409	215	166	880.5	465.5	393	543	478.5	708.5	839	151	286.5	919	147
201603-8337-TD-DX3	366	223	452.5	430	419.5	358	118	167	115	263.5	140	357.5	418	58.5	418	197	236	136.5	128	291	131	116	268	361	930	307	139	143	215	534.5	337	205.5	287	315	475	408	201	112.5	797	463.5	372	466	476.5	569	804	131	270	748	128
201603-8337-TD-DX3	351	189	407	408	395	298	118	145	99	242	126	352	338	62	371	176	211.5	132.5	122	279.5	135	108	288.5	317	837	257	118	133	193	463	324	174	257	272	461	375.5	177.5	113	866.5	460	375	415	440	529.5	802.5	128	250	701	126.5
201603-8352-12h-DX3	374	225	464	368	526	164	51.5	66	205	291	174	254	394.5	177	378	275	309	94	109	134.5	165.5	126	67	273	947.5	178	260	157	242	473	320.5	253	510	486.5	152.5	321.5	221.5	410	1480.5	541	563.5	631.5	538	710.5	588	257	408.5	776.5	94
201603-8352-12h-DX3	350.5	153	355	290	483	93	40	49.5	159	310	117	189	256	188	338.5	202.5	365	75	75	68	134.5	101	48.5	170.5	880	125.5	188	134	220	338.5	267	241	479.5	431.5	149	216	173	382.5	1759	488	481	465.5	425	651	603.5	196	335	721	88
201603-8352-24h-DX3	99	35	63	93	294.5	21	21	11	60.5	105	42	272	61	77.5	81	51	147.5	23.5	24	18	51	24	23	48	434	31	34	64	78	128	97	123.5	347	150	79	49	34	41	994.5	299.5	357	177	233	260	358	35	156	353.5	30
201603-8352-24h-DX3	71	33	39	83	242	18	20	11	48	57.5	29	250	36	70	56.5	41	148.5	18.5	21.5	15	43	21	29	39	440	30	28	66	68	104	91	88	350.5	107	73.5	44	29	36	873	238.5	308	140	184.5	136	325	22	111	287	28
201603-8352-D00-DX3	294	111	245	214	467	38	30	18	86	186	85	138	191.5	78	237	172.5	273	54	52	34.5	74	62.5	27	111	649.5	60	171	103	170	256	233	221	216	336	114	136.5	104	137.5	947	464	565	488	432	538	498.5	100	257	689	74
201603-8352-D00-DX3	254.5	77	150.5	145	377.5	26	24.5	15	67	115	64.5	87	117	76	142.5	112	271	33	37	21.5	49	37	20	74	600	46.5	105	88.5	126.5	174	158.5	180	217.5	250	101	87.5	62	91	943	412	425.5	330	344	465	423.5	53.5	159	523	39
201603-8352-D01-DX3	160.5	50	145	155	277	41.5	26	18	62	102	47	68.5	92	75	102	97	222	34	36	36	64	32	24	102.5	532	55	72	77	120	172.5	128	114	235	161	139	81.5	57	124	936	255	219	199.5	222	279.5	373	55	131	431	36
201603-8352-D01-DX3	171	45	155.5	158.5	290	36	26.5	17	69	84	47	76	83.5	81	101	116	247.5	32	33	34	62.5	31	23	93	532	56	75	82	121	162	119	103	228	153	131	75	61	122	1004	250	234	185	202	361.5	397.5	53	137.5	443	28
201603-8352-D02-DX3	364	96	298.5	249	419	54	33	26	119	192	88.5	176	214.5	45.5	225.5	162	306	56	65	49.5	89	62	33	142	709	70	144	103	194	292	236.5	211	223	329.5	137	134	137.5	136.5	788	382	456.5	424	430.5	469	548	119	238	648	74.5
201603-8352-D02-DX3	309	103	225.5	193	413	57	29	24	80	128	77	141	170	44	188	131.5	330	52	49	40	85	53	29	115	700	57	129	93	157	234.5	212	178.5	225	283.5	136	137	115	110.5	799.5	370	438	362	389	442	501	80.5	201	646	53
201603-8352-D04-DX3	254.5	65	202	201	357	45	26	17	84	142.5	68.5	110	155	33	156	142.5	262.5	42	39	42.5	67	40.5	21	99	504	56	94	84	141	208	150.5	143	387	240	142	77	73	90.5	690	360	364	282	288	348	440	94.5	212	529	41.5
201603-8352-D04-DX3	191.5	47	125	142	315	24.5	21	14	69.5	94.5	44	77	61	32	102.5	90	245	32	27	25	52	32	19	77	411	40	49	68.5	115	143	108	111	391	151	117	56	50	60	649.5	231	303.5	202	228	227.5	360	78	128	377	32.5
201603-8352-D06-DX3	304	110	229	168	425	32	22	15	110	145	89	146	207	21	218	148.5	167.5	48.5	38	38	66	51.5	20	110	593.5	48	136.5	94	168	241	223.5	228	106.5	344	152	133	90	82	690.5	471.5	529.5	439.5	452	564	435.5	108.5	270.5	608.5	68
201603-8352-D06-DX3	180	65	127.5	115.5	338	20	17	13	76.5	92	45	82	95.5	19	132	74.5	161	28	21	19	45	30	16	55	462.5	31.5	76	69	101.5	146	124	126	127	248	129	70.5	57	36	562	359.5	434	296	342	402	347	58	147	520	42
201603-8352-T14-Pl1	92	52	56	77.5	312	15.5	18	8	31	69.5	39	55	52.5	26	117	51.5	120	21.5	21.5	16	36	26.5	11.5	33	416.5	22	47	61	68	124	134	121.5	45	178	52	65	35	33	570.5	346.5	394	209	313	207.5	274	41.5	140	355.5	53
201603-8352-T14-Pl1	77	47.5	44	67	293	15	17	11	27.5	63	27	44	39	27	86	39	119	21	22	17	34.5	21	12	35	373	22	40.5	67	57	95	102.5	84	50	157	38	43.5	28	28	554.5	277	384	179	251.5	201	249	30.5	126.5	322	44
201603-8352-TD-DX3	124	68	67.5	106.5	313	21	22	13	74	83.5	44	149	64	29.5	119.5	63.5	178	30	24	19	49	27	18	47	483	29	45	68	87	119	119	128	245	170	84	59	45	43	649	308	348.5	218	279	221	345	43	145	341	40
201603-8352-TD-DX3	95	56	67	87.5	300	20	18	12.5	53	83	35.5	132	58	39	94	51.5	125	24	19	19	39	27	17	42	443.5	32	29	62	82	116	100	95	182.5	149	75	55	35.5	34	676	284	325	216.5	225	236	313	41	120	324	35
201603-8414-12h-DX3	323.5	81	360	208	256	144	42	41	52	162	74	85	214	56	189.5	124.5	227	54	56	117	84	38	49	234.5	771	182.5	417	105	138	229.5	207.5	116	277	208	366.5	147.5	66	373	1081	243.5	277.5	241	247	349	519	86	222	499.5	40
201603-8414-12h-DX3	237	58	199	187	242	126	34	29	33.5	132	48	80	126	52	134.5	89	240.5	52	50	78	73	33	43	160	785	116	383	101.5	127	171.5	187	95.5	282.5	127	331	135	53	352	1146	220	205.5	165	210	265	499	60	162	494	37.5
201603-8414-24h-DX3	121	82	72	108	234	59	26.5	16	22	75	43	421.5	70	22	133.5	66	143.5	38.5	41	44	57	25.5	126.5	87	554	83	234	80	158.5	175.5	193	115	329.5	102	243	123.5	63.5	65.5	468	252	203	206	258	196	508.5	30	189	327	30
201603-8414-24h-DX3	105	65.5	57	110.5	232	50	30	14	15	58.5	32	484.5	59	17.5	121.5	54	147	33	34	30	58	25	136.5	74	642.5	65	236.5	82	156	153	164	100	365	74	224	99.5	40	61.5	434.5	244	162	140	218	122.5	516	30	166.5	286	28
201603-8414-D00-DX3	153	96.5	105.5	113	273	89.5	30.5	17	29	115	50	60.5	85.5	39	155	84	151.5	38	45	89	58	34	25	132.5	862	93	368.5	88	114	169	207	146	166	132.5	395	147	77	122	603.5	271	244.5	223.5	300.5	222	439	41	182	437	33
201603-8414-D00-DX3	125	72	68	97	220	68	26	18	23	75	35	59	62	30.5	101.5	49	157.5	34	37	49	47.5	30	25.5	86	1008.5	74.5	339.5	83	109.5	127.5	207	109	192	95	403	137	51	118	613	234.5	153.5	154	233.5	138	426	36	136.5	360	31
201603-8414-D02-DX3	71	54	29	65	192	32	20	13.5	16	57.5	27	40.5	40.5	16	81	43	115.5	22	25.5	29	40.5	24	15.5	60	468.5	41	278	62	77.5	82	135	86	98	55	298.5	80	42	42	348	187.5	116.5	103.5	190	90	336	23.5	112	208	21.5
201603-8414-D02-DX3	64	56	31	74.5	174	35	21	13	15	55	24	42	34	16	98.5	47	98.5	24.5	25	31	43.5	18.5	18	58	513	43	295	69	82.5	98.5	138	77	114	58	321	84	35.5	47	322	185	111	107.5	190	87	332.5	30	101	212	25.5
201603-8414-T14-DX3	128.5	96	60	96	247	76	29	16.5	22	93	38.5	47	77	22.5	150	63	146	28	35	71	49.5	28	24	95	841	72	249.5	87	96.5	165	203.5	98	106.5	140	435	150	51	80	511	267.5	207	203	282	170	432.5	39	179	373	28
201603-8414-T14-DX3	143	114.5	83.5	111.5	282	99	25	18	31	113	48	51.5	97	24	194.5	59.5	143.5	32	41	97	59.5	32.5	27	127	824	91	241	80	101	190	221.5	114	110	160	440	183.5	87	84	563	292	226	261	313	238.5	453	30	205	405	33
201603-8414-TD-DX3	218	90	207	138.5	271	72.5	28	17.5	29.5	117.5	45	174	149	51	168	80	211.5	35	35	122.5	60	28	40.5	94	733	119	236	74	129	170	185	129	227	109	175.5	113	80	112	658	288.5	254	238	248	273	528	42	190	429	32.5
201603-8414-TD-DX3	236.5	67	210	139	265	70	28	17	28	112	42	195.5	147	50.5	139.5	85	225	38.5	38	97.5	56.5	29	46	94	733	111	246.5	80.5	124.5	152	182	115.5	205.5	106.5	188	116	65	124.5	723.5	279	267	222	221	296.5	561	39	183	451.5	29
201603-8416-12h-DX3	537.5	170.5	449	600	474.5	196.5	79	82.5	138.5	271	93	331.5	446	151.5	310.5	227	412	113.5	112	194	122	83	75.5	226	894	208	208	177	189.5	433	287	191	541	321	766	308	121.5	489.5	1718	527	397.5	430	443	647.5	649.5	236	349	764	61.5
201603-8416-12h-DX3	591	193.5	440	685	493	252	94	108	161	320	120	353.5	503	156	385.5	292.5	427	129	133	252	128	89	80	278	933.5	253	249	171	212	481	301	209.5	544	325	758	376	149.5	529	1626	534	481.5	524.5	486	685	711	221	397	822	89
201603-8416-24h-DX3	155.5	96	47	241.5	306	41	33	18.5	40	76	42	403	114	33	140	78	198	42.5	43.5	35	41.5	27	38	67	647	52	78	94	109	176	167	147.5	151	99	427	137	65	65.5	562	343	279	221.5	314	199	323	45	190	335	34
201603-8416-24h-DX3	145.5	78.5	39	228	280	30	38	19	33.5	65	32	376	92	34	105	62	198	39.5	43.5	30	35.5	25	34	52	642	46	77	96.5	106.5	152	160	131	145	84	407	117.5	49	58	498	306.5	236.5	169	281	119	311	40.5	161	267.5	33
201603-8416-D00-DX3	416.5	186	328	546	375	228	97	97	103	175	85	208	341	57	305	159.5	354.5	96.5	81	232	102	81	105	239	1036	203.5	195	146	171	372	259.5	127.5	459	241.5	697	401	123.5	138	806	378.5	278	381	383	484	567	114	224	654	61
201603-8416-D00-DX3	353	122.5	219.5	503	340	138.5	79	65	79.5	134	58	182.5	250	60.5	228	113	382.5	94	72	146.5	89	52.5	76	174	947.5	129	159	125	160	306	208	118	489	158.5	716	274.5	85	114	740	314.5	204	241	330	293	501.5	102.5	162.5	528	53
201603-8416-D02-DX3	228	149	87.5	345	354	70.5	44	31	62	131	43.5	113	184.5	36	192	122	255	67	55	85	58.5	36	36	104.5	717.5	75	106	113.5	126	221.5	208	167	189	157.5	559	195	104	80	584	378	291	271	384.5	243.5	421	84	206	406.5	59
201603-8416-D02-DX3	267.5	155	100	351.5	378.5	66	48	32	71	142	62	127	194	37	206	142.5	275.5	72	67	65	56	51.5	32	108.5	720	77	126.5	124	135	233	195	192	198	156	560.5	182	102.5	79	611	379	328	261	356	302	403	97	222	446.5	64
201603-8416-D04-DX3	324	117	180	354	362.5	127	57	61	94.5	143	77	163	256	57	206	144	264.5	92	79	137.5	92	50	55	171.5	796.5	124	130	143.5	161	293	216	135.5	240.5	160	643	237	119	220	794	395	307	289	344.5	374.5	465	93	226.5	523	71
201603-8416-D04-DX3	300.5	126	159	366	354	115	60.5	51	79	148	62	129	246	61	212	133.5	280	86	84	113	92	50	49	162.5	709	113	118	125	149	259	220.5	115	254	154.5	628	234.5	117.5	204.5	756	383	271	241	341.5	302	498	111	207.5	511	62
201603-8416-D06-DX3	325	118	208.5	481	336.5	140	72	59	73.5	150	55	156.5	235	57	226	117	342.5	75	67	142	79	52	68	165	820.5	127	146	134	151.5	287	197	126	409	171	765	247	95	101.5	756	341	220	245	311	320	493	119.5	184.5	487	48
201603-8416-D06-DX3	398.5	141	256	554.5	350	181.5	79	81	82	162	67	202	278	51	269	149	355.5	82	77	183	100	61	84	194.5	927	161	142	144	165	325.5	233.5	126	479.5	217	802	316	105	114	771.5	376	241	291	368.5	379.5	501	107	197	598	54
201603-8416-T14-DX3	280	140	171	354	357.5	119	50.5	41	61	119	57	160	229	27.5	238	138	264	74	52.5	134	72	52	53	133	715	117	107	120	132	277.5	195.5	136	195	166	562.5	242.5	110	89	607	373	282	325	381	348	477	79.5	214.5	540	44
201603-8416-T14-DX3	400	164	257	417	412.5	153	54.5	48	84	191.5	67	213.5	319	33	289	208.5	299	80	86	158	83.5	53.5	64	175.5	716	145	126	130	149	340	262	179.5	221	227	578	303	135.5	118.5	700	424	387.5	350	421	450	515	104	289	612.5	57
201603-8416-TD-DX3	297	147	155	413.5	377	133	53	49	82	140	55	247.5	214	43.5	223	126	304	95	66	143.5	63	51.5	61.5	163	980	124	109	128	142.5	274	219	135	387	182	722	222.5	117	105	686	359	241	270	345	315	462.5	86.5	204	494	56
201603-8416-TD-DX3	300	117.5	147	394	350	119	64.5	44	77	121	50.5	231	205.5	47.5	180	126.5	309	93.5	69	105	76	42	62	146	846	104.5	118	134	144	274	209	141	377	135	732	215.5	114	104.5	650	358	251	262	325	292	477.5	88	200.5	475	53
201603-8424-12h-DX3	505	160	578	312	696	194	57	71	69	337	123	203.5	337	105	319.5	228	221.5	108	76	143	131	62	69	237	1024	235	399	163	194	454	307	224	186	483	259.5	255.5	149.5	215.5	1194	577	546	500	504.5	800.5	741	232	309	883.5	75
201603-8424-12h-DX3	478	189	588	372.5	721	192	56	60	55.5	371	125	207	375	106.5	395	210	223	116	76	167	142	64	67.5	261	911	244	385.5	166.5	197.5	484.5	302	229	189	493.5	279.5	307	159	213	1322	675	577	584.5	533	807.5	745	247	326	928	79.5
201603-8424-24h-DX3	60	45	33	77	306	32	26	16	14	50	18	144	45.5	24	66	48.5	63.5	31	29	26.5	45	17	104	45	474	63	265.5	72	86.5	113	155	94	154.5	79.5	31	59	33.5	30	339	252	174.5	114	227	109	339.5	27.5	116	262	28
201603-8424-24h-DX3	69	44	40	73	339	32	28	19	15	62	24.5	143.5	45.5	26	68	58	69	34.5	38	23	48.5	22	97.5	41.5	426	62	237.5	72	94	118.5	141	98	146	94	31	58	37	35	405.5	283	219	121	222	101.5	376	28	107	289	33
201603-8424-D00-DX3	234	167	243	151	587.5	98.5	50	47	45.5	214	74	104	172	98.5	240.5	117	132.5	77.5	70	74.5	109.5	50	56	142	866	135.5	389	146.5	139.5	309.5	272.5	230	133	306.5	158.5	202	169	109	1115	536	460	352	470	411	569	109	207	568	64
201603-8424-D00-DX3	102	79	74.5	97	441.5	49	39.5	30	24	98.5	41	49.5	65	87	119	70	102	52	42	36.5	79	34	37	79.5	916	76	357	106.5	111	175	197	127	150	152	153	116	65	93	1546	326	186.5	161	257	177	480	56	127.5	396	37
201603-8424-D01-DX3	237	56	196.5	117	536	39.5	36	22	20	95	33	48.5	92	105.5	81.5	70	154.5	51	39	27.5	70	24	27	72	522.5	64	309.5	85	117	181	155	161	118.5	174.5	113	68	58	103	721.5	379	323	182	209	137	474.5	41	89	413.5	38
201603-8424-D01-DX3	205	60	165	121	467.5	55	31	23	22	106.5	42	52.5	109	105	133.5	85	110	50	40	34	61	29.5	33	96	557	81	251	87.5	115	215	166	160.5	125.5	213	162	101	67	101	933	413	340	238	261.5	230	467	51	139	454	36
201603-8424-D02-DX3	91	30	47	70	378	32	28	20	16	46	26	27	39	71	42	43	85	35.5	26.5	25	47	22	25	54	399	45	203	79	86.5	117	99	90	115.5	76	108	46	32	56	537	221.5	188	100	151	65.5	374	23	89	232	29
201603-8424-D02-DX3	100	34	68	72	405	30.5	30	20	15	61.5	26	30	43	60	45	48	84	37	32	21	44	19.5	24	58	375	46	187	85	70.5	127	103	109.5	108	81	118	51	38	52	313	257.5	151	97.5	153	95	371	29	85	249	27.5
201603-8424-D04-DX3	141.5	42	96	99	471.5	39	33	20	20	63.5	30	38	56.5	94	79	66	116.5	41	36	24	61	22	28	66.5	441	55	209	86	92.5	157	140	132	137.5	157.5	152.5	68	47	75	796	276.5	216.5	158	208	122.5	408	35	101.5	314	30
201603-8424-D04-DX3	166	39	110	88	470	34	31	21	17	68	32	38	69	102	78.5	57	110.5	44	31	28	65	25	28	79	461	58.5	218	84	98	173.5	130.5	124	128	130	155	79	44	83	970.5	291	262	170	178	137	447	40	109	352.5	32.5
201603-8424-D06-DX3	179	50.5	136.5	114	514.5	39.5	30	20	20	112	32	103.5	80	43.5	124.5	73.5	119	44	39	29.5	55	27	54.5	60	490	74.5	234	96.5	103	187	159	153	102	184	64.5	100	58.5	45	801.5	425.5	524	233	258	223	453	53	127	515	40
201603-8424-D06-DX3	141	45	72	91	421	34	29.5	18	15	84.5	30	103	55	38	76	61.5	99.5	34	31	22	50	24	41	63	439	63	212.5	87	90	167	121	123.5	109	144.5	64.5	71	39.5	43	691	350	398	184	255	205	419	38	109.5	345	38
201603-8424-T14-DX3	197	93	113	109	500	52	44	28	22	155	34.5	70	93	51	169	63	114	47	46	38	66.5	37	34	80	814	74	277	106	114.5	205	187	132	97.5	235	88	128	76	65.5	713	424	390	275.5	334	361	443	72.5	189	524	44
201603-8424-T14-DX3	125	57	61	88	397	32	33.5	22	19	69	29	45	54	40	97	56.5	93.5	41.5	37	24	58.5	30	26	53.5	866.5	62	277.5	84	92	132	150	93	91.5	127	75	79	51	58	560	313	207.5	145	240	151.5	403	46	170	345.5	39
201603-8424-TD-DX3	192	49	162.5	118	483	47	42	25	22	114	40	157	93	101	107.5	72.5	137.5	47	49	31	63	31	77.5	71	549.5	79	257	99.5	186	165	169	142	98.5	211	59.5	78	46.5	93.5	859	427.5	421	189.5	283.5	367	541	45	147.5	560	38
201603-8424-TD-DX3	167	42	147	116	488	46	32.5	24	23.5	99.5	36	138	78	84	81.5	73.5	103	40	42	26	55	28	68	63	506	78	243	105	176	169	149	138	97	170.5	62	74	42	83.5	813	380	384	187.5	231	214	470	40	125	467	38
201603-8426-12h-DX3	530	282	656	450	556	272	110.5	170	308	347.5	229	462	510	164.5	407.5	397.5	322	126	149	354	202	178	121	321	1274	352	285	171	366	439	355	350	143	429	232.5	489	244.5	364	1561	525.5	480	578	522.5	787	682	239.5	428	876	192
201603-8426-12h-DX3	370	196	498	336	485	187	69	115	228	296	150.5	370	350.5	159.5	326	282.5	265	94	119	226	158	117	74	193.5	1239	243	205	149	294	339	316	296	133	357	216	340	172	285	1790	444	416	474	457.5	673	616.5	157	368	803	102
201603-8426-24h-DX3	66	46	35.5	67	217	41	39	30	108	37.5	93.5	305	47	236.5	38	56	59	42.5	42	28	65	25	45	39	355	62	50	96.5	128.5	72	151	115	38	44	45	61.5	28.5	187.5	669	150.5	109	63	159	27	430.5	43	125	154	34
201603-8426-24h-DX3	64	42	35	57.5	220.5	40.5	33	30	107	35	80	276	47	256	31	60	57.5	37	41	28	64	29	45	39.5	354	62	53.5	89	114	84	140.5	106	38	43	46	63	27.5	182	554	156	105	66	138	32	409	35	116.5	155.5	34.5
201603-8426-D00-DX3	284	203	391	252.5	383.5	193	49	86	160.5	189.5	122.5	260.5	309	77	303	228	197.5	70	90	209	117.5	114.5	68.5	182	1285	184.5	166	107	188	279	243.5	221.5	175	281	207.5	348	162	144	1122	423	306.5	402	361	574	533.5	88	283	700	64
201603-8426-D00-DX3	355	212	517	305	451	204	58	94	174	232.5	144	328.5	366	92.5	347.5	265	252.5	84.5	104.5	222.5	135	106	78.5	203	1171	229.5	182	123	219.5	327	283	246	163	314	210	371	165	167	1063	463	377	476	410	686	600	122	343	779	88
201603-8426-D01-DX3	402	169	492	305.5	409	190	46	93.5	185	236	149.5	290	361	81	310	253.5	248	59	85	207	122	81.5	65.5	194	1154	232	196.5	121	215	294.5	265	235	159.5	339	219	296.5	142	157	1137.5	391	370	391.5	384	590	597	133.5	312	786.5	79
201603-8426-D01-DX3	359.5	155.5	534	320	431	185.5	57	94	179	251	119	286	317.5	80	276	271.5	254	75	83	200	114	89	64	172.5	1133	206	194	103.5	219	302	260.5	253	151	301	233	282.5	137	151.5	1256	395.5	405	385	365	611	570	129	345	752	79
201603-8426-D02-DX3	476	318.5	559.5	387.5	528	249	66	120.5	237	287	197	373	452	91	406	357	281.5	86	147.5	299	156.5	159	68.5	284	1081	304.5	252	133	318	368.5	376	342	127.5	476	235	427	257	202	1112	535	499	572	469.5	753	601.5	184	412	850	133.5
201603-8426-D02-DX3	294	130	336	214	420	106.5	40	57	119	195	95	227	230.5	73	226.5	198	210.5	54.5	79	131	87	72	38.5	116	1078	153	177	80	226	245.5	242.5	260.5	109	234.5	187.5	256	126	131.5	1090.5	385.5	362	368	344	539	514.5	92	280.5	606.5	69
201603-8426-D04-DX3	145	157.5	205	108	310	88	22	31	68.5	114	57.5	110.5	144	26	218	109	125.5	38.5	47	96	64	58.5	24	98.5	887	93.5	114	71	168	172	176	179.5	67.5	173	152	210	113	80	642	303.5	228	326	303	362	407	47	207	514.5	49
201603-8426-D04-DX3	168	158.5	153	124	333.5	98	25	35	66	130.5	59.5	118	146	30	237	135	130	38	51	94	65	58	30	87	847.5	88.5	118	74	176	174	190.5	189.5	67	182	154	274	92.5	76.5	631	324	250	336	307	387.5	422	47.5	206	554	49
201603-8426-D08-DX3	122	129	96	104	290	36	19.5	20	31	86	38.5	273	126.5	19	148.5	79	91	34	39.5	45.5	53	35.5	44	51	665	64	70	57	159	152.5	143	171	89.5	131	97	134	62	56	575	282	228	254	256	283	456	32	158	351.5	33
201603-8426-D08-DX3	92	100	86.5	97.5	271	38	21.5	15	35	86	39	299	88	20	143	93	92	28.5	31	38.5	57	37	48	54	623	67	75	64	139	135.5	130.5	162	82	121.5	104	119	57	49	527	263	207	216	243.5	221.5	444	36.5	160	356	32
201603-8426-TD-DX3	394	180	514	350	419	217	43	95	184	251.5	140.5	690	353.5	67	310	267.5	229.5	69	102	217	144.5	91	155	219	1163	286	195	123.5	227	378	292	235	179	304.5	149	349.5	160	143.5	898.5	429	346	428	370	646	954	132	398.5	781	71.5
201603-8426-TD-DX3	290.5	156	324.5	283	357.5	153	38	66.5	121	189	92	691	236	59.5	245	210.5	208	65.5	80	169	118	70	120	174	1075	206	146	99	188.5	295	229	211	176	249.5	153	262.5	114.5	128	888	387.5	295	325	342	508.5	985	100	340	711.5	60
201603-8428-12h-DX3	479	352	606	423	641.5	380.5	104.5	89	170	401	324.5	413	540.5	250	528	419	172	192.5	154	399	254	172	103	348	1121.5	295	153	219	322.5	502	453	292	427	594.5	266	486.5	298	396	1923	605	591	683	599	809.5	768	275	534	913	139
201603-8428-12h-DX3	231	166	347	219	431.5	177	51	26	84.5	209.5	144	223	223	243	239	186	111	112.5	74	155	159	64	49	173	1016	127	61.5	127	140.5	290	268	182.5	454.5	361	218	234	149	251	2381	406	402	381	401	499.5	632	129	325	603	66.5
201603-8428-24h-DX3	407	78	444	308	451	147	35	19	56	215.5	141	1311	226	86	247	253	131.5	75	80	117	152	31	193	156	839	132	53	115	138	316	290.5	160	391	407	176	167	103	155.5	1018.5	462	517	394.5	334	876.5	879	149	583	748.5	68
201603-8428-24h-DX3	338	72	436	280	462	140	35	17	45	180	99.5	1344	182	81	222	233	117	71	72.5	119	152	31	182	121	854	125	43	100	107.5	271	261	144.5	394	430	162.5	159.5	103.5	144	1012	408	501	371.5	305	776	918	130	575	672	50.5
201603-8428-D00-DX3	71	64.5	69	93.5	274	75	27	15	20	72	42	119	61	53	110.5	72	65	82	42	41	90.5	26	29	90	973	71	26	90	64.5	128	166	78.5	437	135	187	88	61	64.5	882	265.5	146	144	204.5	172	500	42	227.5	312.5	37
201603-8428-D00-DX3	177	155.5	257	163	387	193	34.5	24	46	183.5	118	156	175.5	55	250	163	76	97	63	181	97.5	47	36	181.5	929.5	113	46	107.5	142	264	266	140	402	326.5	192	234.5	180	90	821	416	329.5	335	341	506.5	529	82	299.5	567	49
201603-8428-D01-DX3	318.5	143	437	242	417	233.5	39.5	18.5	76	209.5	168.5	241.5	264	82.5	266	223	96	98.5	75	208	130	54	38	208.5	914.5	144	56	115	167	297.5	318	163	399	398	215.5	243	168	131	1005	421.5	461	420	362	594	619.5	134	387.5	672	64.5
201603-8428-D01-DX3	305	103	376	207	360.5	152.5	33.5	19	57	186	133	186.5	242	73	244	195	87	89	59	164	116.5	46.5	39	168	798.5	108	45	94	128	246	252	130	423	342.5	208.5	177	104	103	970	372	393	355	318	544.5	599	131	325	591	52.5
201603-8428-D02-DX3	247	79.5	326.5	213	397	110	33.5	19	50	131	105	224.5	175	266.5	162	160.5	104.5	93	57	82	123.5	34	34	138.5	742	87	38.5	111	93	203	205	148	396	302.5	234	144.5	74.5	174.5	2166	327.5	298	296	243	560.5	585	112	348	560	47.5
201603-8428-D02-DX3	266	84	374	230	408.5	116.5	35	18	63	157	111	230	200	255	213	186.5	99	89.5	58	99	132.5	37	38	148	780	92	42	104	90.5	238	218	146	388	298	225.5	189	76	174	2234	342	339	330.5	279.5	556	602	118	338.5	610	52
201603-8428-D08-DX3	144	126	189	160	367	100	28	15.5	37	118	70	428.5	120	41	209	106.5	82.5	55.5	42	111.5	80	39	69.5	119	905	84	24	91	108	268	223.5	147	399	261	146	180	128.5	94	766	376.5	316	302.5	301	377	648.5	52	279	503	34
201603-8428-D08-DX3	164	128	208	168	385.5	129	28	16	33	137	77	450.5	120	44	244	116	75	65	45	118	87	41.5	69	105	935	90.5	29.5	88	118	278	245	152	390	268.5	136	184.5	123	88	747.5	395	339	305	338	389	678	56	291.5	515	39
201603-8428-TD-DX3	166	126	190	145	394	114	30	16.5	34	121	87	390	136	43	213	132	69	52	49	112	89	46	70	111	896	89	31	92	111	232	253	150	204	281	116	182	161	103	786.5	388	332.5	291	338	388	727	58	343	489	40
201603-8428-TD-DX3	144	93	137	138	350	95	26.5	13	30	118	60.5	379.5	104	44	204	100	62	46.5	45.5	106	92	37	69	103.5	884	88	22	79	88	204	234	126	228.5	228.5	109	140	118	85	755	347	296.5	272	300	330	681	48	305	441.5	38
201603-8450-12h-DX3	93	50	21	70	244.5	21	16	9	11	44	14	27	30	18	78	36	183	77	21	18	43	17	15	43	509	37.5	95	70.5	77	104	95.5	59	205	53	67	81	45.5	28	408	229	121	120	215	98	317.5	20	118.5	280	28.5
201603-8450-12h-DX3	110	41	40	57	239	16	15.5	10	11	64	14.5	30	34	20	96	45	157	60.5	21	13	36.5	24	15	37	366	27	77.5	71	80	97	67.5	75	151	68.5	54	70.5	33.5	24	512	253	235	123	249	147.5	320	35.5	114.5	303	30
201603-8450-24h-DX3	47	20	15	49	141	12	16.5	7.5	8	13	11	73	19.5	12	18	23	91	29	17	10	34	13	16	19.5	209	32	58.5	53	48.5	42	42	48	37.5	36.5	34	27	16	18.5	241	155.5	99	35	80	24.5	394.5	14	122	122	21
201603-8450-24h-DX3	56	21.5	15	42.5	152	11	14	8	6	19.5	9	70	19	12	26	23	89	23	16	8	34	12	12	19	195	28	65	50	53	45	39	48.5	32	35	32.5	29	14	17	314	154	147	51	113	55	386	12	122	160.5	21
201603-8450-D00-DX3	100	48.5	29.5	60.5	258	18	18	12	12	60	19	32	35	34	70	46	167	57.5	29	13	52	23	15.5	41	427	44	100.5	70	79	92.5	85	88	134	74	46.5	82.5	33.5	47	575	254	191.5	153.5	256	99	308	31.5	132	256	36
201603-8450-D00-DX3	116	61.5	24	62	276	17.5	19	12	16	60	20	33.5	32.5	31	113	51	160	51	28	15	43	22	17	37.5	548	34	101	79	84	130	97	89.5	136.5	96	44	99	40	45	582	291	234	183.5	267.5	136	321	32	124	345	39
201603-8450-D01-DX3	119	53	23	56	242	16	16	11	12	41	18	24	28	12	113	46	171.5	39.5	25	15	39	21	12	34	245.5	29	65.5	67	73.5	96.5	64	71	88	58	54.5	82	33	21	314.5	244	173	118	210	77	307.5	28	105	195	33.5
201603-8450-D01-DX3	88	48	30	55	217	16	14	9	11	27	15	22.5	30	12	75	40	152.5	41	20	12	38	18	13	33	237	27	75	65.5	73	92.5	59.5	70	87	63	54	72	28	21.5	307	234	171	107	195.5	94	290	24.5	91.5	190	28
201603-8450-D02-DX3	71	36	26.5	49.5	209.5	13	15	9	9	38.5	11	23	23.5	21	74	30	118	33	16	12	32	17	11	29.5	427.5	25	56	57	66	63	71	72	82.5	47	46.5	49	23	25	409.5	241	185.5	98	186	81	243.5	18	98	261	26
201603-8450-D02-DX3	77.5	35.5	23	50	200	14	16	9	12	34	14	27	29	21	51.5	35	136	34	15	10.5	36.5	16	10.5	27	418	23	59	56	60	62	59	58.5	84	51	49	47	24	27	404	232	190	104	182	93	283	16	87	206	27
201603-8450-D04-DX3	200	26	51.5	105.5	226	28.5	19	13	15	45	19	44	37	28	48	54	244	81	32	20	53	15	18	55	420	55	79	78	88	90.5	70	66	269.5	44	119	48	33	42	692	146	111.5	79	112	78	396	38.5	131	266	28
201603-8450-D04-DX3	147	23.5	29.5	84	208	25	18	9	13	32	17	40	29	29	36	46	232	74	27	15	53	14	17.5	54	396	46	80	70.5	76	60	68	56.5	237.5	38	120	34	28	36	464	44.5	64	62	43	41.5	330.5	25	96	156	26
201603-8450-D12-DX3	63	20.5	18	63	174	14	18	9	11	18	14	135	25	49.5	31	32	146	29	25.5	11	42.5	15	19	29	359.5	32	79	57	55	53.5	55	57	80	36	36	47.5	15	45	1102	136	121	52	107	30	397	12.5	104	161	23
201603-8450-D12-DX3	70	23	21.5	63	178	15	18	7	11	19	14	141	23	55	24	28	160	31	21	11	42	15	15.5	29	289	31	80	61.5	50.5	59	48.5	64	71.5	34	32.5	35	14.5	48	1181	155	119	52	108	35.5	382	15	112	163	22
201603-8450-TD-DX3	49	26	14.5	58	158	15	19	8	9	18.5	13	71.5	21.5	18	30	28	100.5	28	18	11	41	14	15	25	398	30.5	42	58	55	48	65	51	44	32	31	29	18	21	297.5	165	98	44	113.5	27	401	15	128	123.5	22
201603-8450-TD-DX3	55	28	17	49	177	12	15.5	8	8	22	12	62	20	16	40	28	94	23	19	10	35	13	13.5	25	277	26.5	37	55	56	51	65	58	36	38	29	37.5	17.5	20	303	172.5	120	65.5	131.5	47	385.5	15	106	181.5	22
201603-8462-12h-Pl2-DX3	254	179	366	253	410	211	158	85	106	250	82	372.5	279	431	375.5	198	126	103	77	137	111	112.5	91.5	203.5	890.5	199	117	169	149.5	347	190	182	158	378.5	226.5	310	124.5	439	3494.5	431	424	418.5	421	486	606	229	310.5	720	94
201603-8462-12h-Pl2-DX3	364	246	494	333.5	472	321.5	232.5	112.5	120	362	107	502	395	428	485	282.5	144	136	100	225	137	159	132.5	274	1005	248	183	206	182	451	242.5	210	158	522.5	240	394	155	460	2933	516	469.5	585.5	492.5	684	649	330.5	397	814	138
201603-8462-24h-Pl2-DX3	34	29	24	56	187	22	26.5	11	13	23.5	15	156	31	14	59	40	44	22	20	14	33.5	19	27	28	230.5	43	29	66	58	70	72	66	28	46	44	40	23	17	266	199	140	76.5	157	51	467	26	100	173	29.5
201603-8462-24h-Pl2-DX3	43	37	24	53	214	20.5	28	12	12	33	17	188	27.5	15	93.5	50.5	41	23.5	23	13.5	29	15	29.5	31	246	43	34	73.5	57.5	90.5	77	79.5	25.5	69	47	50	25	17	324	225	218.5	104	191	58	447	27	105.5	199	33
201603-8462-D00-Pl2-DX3	67	37	46	70	279	34	35.5	15	27	52	25	93	48	141	85	56	68	40	26	20	48	21	22	53	491.5	44	42	88	73	100	65	96	61	86	117	101	32	94	1412	213	178	114	158	114.5	351	39	112	232	32
201603-8462-D00-Pl2-DX3	90	54	72	75	308	44	51	16	33	50	25	139.5	64	140	112	67	68.5	43	28	23	46	31	27	63	459.5	51	51	88.5	71	115	72	105	63.5	124.5	127	86	38	94.5	737	202.5	187	152	140	139.5	362	51	127.5	306.5	40
201603-8462-D01-Pl2-DX3	206	81.5	227	152	321	135.5	91	41	30	186	25	242.5	143	23	235.5	122	101.5	66	36	72	59	40	47	139	603	97	92	121	94.5	239	113	93	98	229.5	207	175	81	44	847	379	296	272	293	515	469	156	227	519	56
201603-8462-D01-Pl2-DX3	247.5	101	286.5	199	347.5	155	121	55	39	182	27	310	174	26.5	288	165	93	72	43	109	64	50	53	141	642	125.5	103	121	97	300	127	108	101.5	319.5	197	232	90	44	871.5	389	364	349	365	504	479.5	179	257	626	68.5
201603-8462-D02-Pl2-DX3	548	57	330.5	325	312	43	35	15	22	102	203	107	92	72	114	115	1288	75	48	37.5	75.5	21.5	25	111	753.5	66	43	121.5	88	168	226.5	130	70	226	253	78	52	44.5	794	312	423	225	277	350.5	801	37.5	202	502.5	51
201603-8462-D02-Pl2-DX3	553	67	374	323	335	38	35	17	28	98	224	133	107	71	140	132.5	1296	84	53	45	75.5	26	25.5	122	840	63.5	54	124.5	91	166	262	165	70.5	222	263.5	98.5	68	45	802.5	383.5	463	292	340	398	845	47	233	556	59
201603-8462-D04-Pl2-DX3	120	53	117	106	308.5	76	52	23	24	80	22	226	78.5	64	154	87.5	79	59.5	33	40	47	28	31	84	565	70	58	104	99	152	89	104	104	140.5	171	127	57	63	1365	266	223	188	218	295.5	428	79	166	347.5	42
201603-8462-D04-Pl2-DX3	135	48	136	107.5	304	77	59	22	26	94	21	236.5	83	59	159.5	96	82	55	33	46	47	26	30	82	529	68	64	96.5	92.5	151.5	85	107	97	166	159	112.5	57	63	1198	257	221	196	207	212	408	81	167.5	372	40
201603-8462-D10-Pl1-DX3	198.5	80	198.5	176	354	105	79	29	46	168	38.5	499	128.5	184.5	266	137.5	104	68	45	72	65.5	43	68	101	751	118	86.5	120.5	146	247	116	143	86.5	279.5	181	193	75	193.5	2073	392.5	330	332.5	318	527	664	140.5	267.5	612.5	55
201603-8462-D10-Pl1-DX3	401	160	409	302	467	203	188.5	65.5	82.5	313	58	708	309	180.5	517	286.5	151	100	87.5	188	86.5	79.5	89	188	990.5	196	177	171	217	444	230	217	90	521.5	178	399	142	226	1923	699	682	568	580	813.5	770	247	390.5	878	132
201603-8462-TD-Pl2-DX3	70	87.5	59	105	233	76	35	20	18	68	17	181	62	20	167	65	58.5	30	27	62.5	44	31	40	62	804	77	33.5	82	96.5	144.5	137	85	84	129	77	130	68.5	34	591.5	276	149.5	177	245	159.5	645	39	176.5	370.5	31
201603-8462-TD-Pl2-DX3	110.5	127	136	130	303	94	44	19	32	125	22	222	89	24	244	92.5	61	37	35.5	100	44.5	36	41	81.5	794	93.5	44	92	99	180	160.5	103	76	189	71.5	181.5	103	35.5	680	343	213	256	295	265	651	50.5	216	469.5	38
201603-8510-12h-DX3	411	184.5	621	418	532.5	313.5	132.5	133.5	183.5	367	224	491	465	481	465	426	183	241	187.5	258	470.5	139.5	109.5	326	1063	389	236	244	248	485	385	450	275	410	250	308.5	226.5	580	2032.5	527	691	576	526	784	882	303	251	922	154.5
201603-8510-12h-DX3	419	195.5	607	423.5	545	357	137	130	212	353	246	500	532.5	477	453	481	169	278	204	329	502	141	132	332	1108	378	206	247	256	530	388	468	258	478	285.5	381	214	612.5	1989.5	518	695	593	574.5	810	925	302.5	281	958	156
201603-8510-24h-DX3	78	59	52	79.5	348	23	36	26	26	65	39	434	53	54	139	98	72.5	90	42	24	93.5	33	49	77.5	453	74	86.5	129	113	171	193	218.5	70	166	65	73	60	76	529.5	339	490	187	359	112	529.5	58	78	415.5	54
201603-8510-24h-DX3	85.5	80.5	58	83	360	24	39	26	24	84	41	432.5	60.5	51.5	179	108	71.5	99	53	24	120.5	35.5	51	87	444	72	111	132	127.5	185	214	246	79	168	76	81	69	88	522	377	543	217	393	181	530	62	87	388	59
201603-8510-D00-DX3	184	136	165	142	447	57	49	42	55.5	163.5	73	201	131	121	270	153.5	109	201	71	52.5	205	63	61	140.5	817	117	95	175.5	169	280	263.5	320.5	162.5	235.5	141	164.5	133	217	1081.5	464	548	328	439	353	581.5	92	104	608	85.5
201603-8510-D00-DX3	128	89	100	98.5	358	45	42	38	45	127	58	166	89	109	204.5	139	107	147	54	38.5	149	43	46	99	744	74	84.5	149	120	199	206	227.5	146	147	101	106	94.5	168	1010.5	367	439	259	344.5	255	517	74	85	505	71
201603-8510-D01-DX3	233	72.5	271	190	366.5	150	65	57	82	110.5	110	188	195	211.5	153	266	120	172.5	105	129	262	58.5	71.5	198.5	601	197	140	167	145	198	198	237	165.5	157	172	130.5	129	225	832	180	265	269	176	611.5	470	102.5	125	445	79
201603-8510-D01-DX3	111.5	40	179	122	286	94	47	42	57	43.5	77	98	79.5	207	46	176.5	105	139	75.5	83	168	37	57	162	292.5	136	110	132.5	102	88	98	119.5	173	54	137	59	83.5	194	478	94	110	75	66	91	320	43	91	141	61
201603-8510-D02-DX3	295	75	298	196	536	68	52	50	87	194	100	192.5	188	158	278.5	264	153.5	168	86.5	65	272	49	49	150	761	117	157	161	213	295	306	397.5	127.5	295	185.5	128.5	140.5	235	1346	558.5	737.5	405	511	662.5	735.5	163	97.5	771	86
201603-8510-D02-DX3	242.5	71	259.5	191	519.5	53	51	41	66	192.5	94.5	192	165	168	278	238	137	170	88	51.5	247	61.5	50	156	721	96	130.5	167	179	279	319.5	382.5	119	254	174	119	115	228.5	1271	496	785	411	473.5	695.5	682.5	171.5	92	803	75.5
201603-8510-D04-DX3	178	120.5	184	138	471	76	46	39.5	56	152	72	117.5	118	73.5	283.5	194	100.5	149	70	59	187	66	53	129.5	649	116	110	162	169	287	265	357	81	254	139	157.5	144.5	146	749.5	441	630	347	448	386	596	101	93	547	91
201603-8510-D04-DX3	254	138	167	176	490	75	52	45	69	183	85	137.5	143	63	304	236.5	120	156	86	74	233	69.5	55	157	727.5	139	104	160.5	206.5	325.5	300.5	399.5	69	290	159	191	178.5	189	743.5	488	664	416	502.5	444	618	144	103	680	91
201603-8510-D06-DX3	163	85.5	148.5	130	432	49	38	36	51	160.5	61.5	182	101	65	229	170	105.5	133	68	37	175	45	46	115.5	576	92	101	162	164	252	238	331	110	231	120.5	107	115	153	605	444	605	321	426	324.5	597	97	88	492	82
201603-8510-D06-DX3	165.5	64	129	139	399	41.5	44.5	34.5	38	128	58	179	100.5	65	206	125.5	103	142	72	42	183	47	42	102	619.5	79	90	138	136.5	245	224.5	308	102	208	119	116	101	131.5	599.5	405	585.5	265.5	384.5	289	552	95	79	528.5	67
201603-8510-T14-DX3	81.5	67	40	69.5	352	24	42	29.5	21	73	37	93.5	49	48	172	81	73	131	48	17	110	37	48	61	515.5	45	59	157	108	154.5	193	226.5	52	197.5	89	77	52	77	534	401	568	229	388	182	444	57	74.5	444	59
201603-8510-T14-DX3	67.5	49	31	67	310.5	20	37	28.5	16	70	28	86	51	44	106.5	62.5	57	123	40	17	99.5	32.5	37	66	456	48	53	153	89	128	157.5	179	49	140.5	79	54.5	41.5	69	494	311	466.5	167	329	126	437	56	68	377	59
201603-8510-TD-DX3	435	174.5	655	468	471	315.5	151	146	158	294	212	729	488	605	383.5	379.5	146.5	219	197	241	420	117	226	376	1031.5	410	197.5	233	230	486	307.5	342	385	386	228	266	185.5	817	1750	424	543	492	439	734	860	301.5	287	876	164.5
201603-8510-TD-DX3	373.5	170	661	438	439	301	151	147	170.5	284.5	208	722.5	489	564	328	384	131.5	203	188.5	249	407.5	121.5	221	362.5	981	388	200	208	215	497	308	356	386	319.5	219	277	179	776	1867.5	380	546.5	480	435	728	844	280.5	279	837	150
201603-8542-12h-DX3	518	229.5	701.5	480.5	441.5	260	58	89	113	317	138	612	580.5	229	419	203	176.5	136	137	181	153	97	95	283	1055	253	166	218	228	556	302.5	228.5	393	363.5	278	377	189	278	1275	592	509	589	522	895	909	237.5	328	936	159
201603-8542-12h-DX3	411	172	559	374.5	411.5	157	50	60	88	284	101	625	424.5	219	347.5	166	163	112	98.5	126	111.5	86.5	80.5	182	1016	201	141	193	197	480	260.5	195.5	407	276.5	272	287.5	130	263	1344.5	493	425.5	484	434	767	881	204	254	840	128.5
201603-8542-24h-DX3	553	45	405	382.5	263	53	34	19	22	67	37	828	89	142	97	78	264	54	43	27	79	26	243	84	618	142	116	120	192	174	125	95	159	77	238.5	85.5	43	71	771.5	236	190.5	133	176	291	962.5	63	177	389	43
201603-8542-24h-DX3	670	52	492	449	292.5	64	36	23	27	85	44.5	862.5	117	142	121	90	303.5	59	49	36	83	28	250	98	668.5	154	114	135	205	203	144	106	162	94	250	101	48	78	839	254	209	170	207	218.5	1032	74	194	477	50
201603-8542-D00-DX3	227	127	296.5	236	330.5	106.5	35.5	38	38.5	190	56.5	470	263	64	289.5	86	103.5	89	57	73.5	82.5	47.5	58	134	1009	127	76	129	163	354.5	226	125	262	217	234	232	112.5	97	783	430.5	321	319	362.5	538	643	93	159.5	657	72
201603-8542-D00-DX3	326	169	408.5	285	385	106	43	45	65	210	76	545	331	70	349	144.5	126	100.5	75	71.5	90	59.5	59	177.5	995	142	96	167.5	173.5	425	250.5	168.5	251	244	235	262	109	116	833	509	432.5	362	442	603	735	157.5	175	707	112
201603-8542-D01-DX3	298.5	87	333	251	330	98	34	33	43	186.5	53	371	255	72	203	88.5	109	88.5	53.5	64	83.5	38	49	128	854	109	76	131	148	311	181	116	243	171	277	159	77.5	95	775	361	313.5	299.5	302	507	743.5	121	162	666	65.5
201603-8542-D01-DX3	431	126.5	515	305.5	363	144	43	48	73	260	78.5	459	423	73	298.5	151	135.5	94	85	105	107	45.5	60	149.5	978	141	113	149	180	376.5	243.5	164	230	238	274	229	102	137.5	883	466.5	448	405	393.5	647	786.5	171	207	797	110
201603-8542-D02-DX3	178	105	179	119	322	35	24	18	17	106	28	173	124.5	47	221	50	67	50	32	32	53	32	20	72	928.5	65	51	98	119.5	207.5	222	110.5	111.5	169	193	154.5	80	74	587	364	297	279	347	345	524	49	103	523	57
201603-8542-D02-DX3	120	79	100	93.5	271	29.5	22	13	16	79	27	176	87	47	161	46	76	48	30	22.5	45	29.5	21	59	982.5	51	47	87.5	116	155	172	91	112	124	174	122.5	59	58	569.5	305	218	229	283.5	268	516	36	86	509	44
201603-8542-D04-DX3	379.5	58	308	291	293.5	64	32	22	32	95	45	405	117	160	136	64	170	75	50	43	76	28	54	94	663	90.5	52	124	139	231	137	103	276	102	299	111	55	120	974	282	228	187	221.5	327	691	92	134	497	49
201603-8542-D04-DX3	422	61	351	305.5	300.5	70	34	25	34	115	47	411	151	166	152	71	197	78	52	46	84	33	59	99	695	96	57	122	149	243	147	113	272	115	307	125	58	129	972	306	247	223	241	363	703	105	139.5	531	55
201603-8542-T14-DX3	1143	98	1015	787.5	432	101	56	61	68	232	61	473.5	347	42	322.5	150	485	114	58	85.5	112.5	46	64	174	920	192.5	128.5	142	243	379.5	307	269	126	249	152	221.5	166	133	865	495	480	383	443	702.5	985	202	282	911	114
201603-8542-T14-DX3	1175	119.5	1100	810.5	470.5	108	54	65.5	71	246.5	70.5	530	434	34	345	178	514.5	103.5	69	96	100.5	54	63.5	202.5	971	202	138	149	263.5	406.5	309	317	124	291	157.5	251.5	193	156	978	510.5	554	463	484.5	775	1031	197	335	937	119
201603-8542-TD-DX3	600	67	489	409	359	59.5	34	23	31	153	51	733	223	154	193.5	76	260	60	48	37.5	82	31	127	94	814	112	76	124	185	282.5	186	153	163.5	152	177	132	54	99	998	367	372	319.5	299	497	941.5	81.5	177.5	693.5	67
201603-8542-TD-DX3	620	72	526	392	363.5	61	35	22	32	129.5	51.5	711	216	156	192.5	81	263	54	50	35	77	33	131	95	851	115	72	118	175	272	182	141	168	138	179	144	53	96	1037	378	377	320.5	314	475	989.5	85	167	702.5	55
201603-8564-12h-DX3	295	121	465	261	347	184	48	43	93	173	87	402.5	423	274	285	264	102.5	144	75	189	201	65.5	86	221	922	217	223	114	184	311	248.5	132	378.5	216	500	274	106	519	1809	340	288	400	335	524	701	121	229.5	742	63
201603-8564-12h-DX3	275	131	454.5	235	361	202	49	43	91	169	79	362.5	424.5	282	255	253	104	137	71	186	194	64	89	217	989	216	238	115	182	307	248	128	385	204	495	310	111	495	1901	350	272	391	322	591	734	111	225	767.5	59
201603-8564-D00-DX3	126	66	207	139	288	101	38	27	40	71	49.5	323	161.5	188	132	112	86.5	111	52	76	82	37	86	139.5	694	120.5	237	100	131	166	142	79	266.5	113	585	64.5	74	247	1509	146.5	104.5	197	151	195	540	128	119.5	467.5	48
201603-8564-D00-DX3	196.5	91.5	337	190	292	127	40	35	58	106	65	419	271	185	204	175	87	121	54	104	121	49	86.5	178	696.5	161	258	103	140	239.5	170.5	85	272	157	629	157	81	269	1531	237	173.5	302.5	217	321	563	167	162	600.5	61
201603-8564-D01-DX3	95	170	146	112	253	198	33	34.5	31	104	38	185.5	239	18	269	86.5	73	86	55	184	58.5	64	67	190	686	177	156	77	117	218.5	194	80	273.5	157	350.5	300	164.5	81.5	480.5	262	128.5	310.5	273	274.5	653.5	38.5	137	469	39
201603-8564-D01-DX3	88	159	125.5	109	267.5	200	36	35	29.5	108.5	47	176	195.5	19	278	90	72	79.5	52.5	187	51	59	72	197	719	156	162.5	80	118	251	183	70.5	285.5	143	340	330	165	77	476	286	110	290	292	271.5	671	41	150.5	446	41
201603-8564-D04-DX3	67.5	125	74	66	284	48	21	14	29.5	65	35	114	112.5	40	196.5	73.5	61	49	34	83	48	36	26	84	986	53.5	110.5	67	115.5	158	195	84	97.5	100	396.5	188.5	95	97	555	284	149	240.5	304	269.5	520	36	124	442	34
201603-8564-D04-DX3	53	88	60	63	235	33	22.5	11	19	63.5	26	122.5	75	40	138	57	63	47	31	46	46.5	27.5	26	78	968	45	133	68.5	111	120	169	68	95	74	423	130	76	76.5	533	240	114	210.5	256	188	515	28.5	108	375	29
201603-8564-D10-DX3	53	133	71	69	264	60	21	15	20.5	104	34	129	94	41	189	73	61	62.5	35	69	51	32.5	29.5	82	1006.5	61	153.5	62	122	147.5	219	84	143	100	362	181	106.5	99.5	564.5	266	121	218.5	293	214.5	530	32.5	127	435	33
201603-8564-D10-DX3	144	178	171.5	117	324.5	101	26.5	19	40	148	56	161.5	167	45	273	117	61.5	66	50	133	77	52.5	37	140	960	103	159	79	147	242	253.5	116	151	156.5	367	299	159	135.5	640.5	364	222	360	405	435	582.5	59	176.5	527	51
201603-8564-D14-DX3	102	146	154	110	265.5	175.5	33	35.5	34	113	50	188	190.5	25.5	282.5	103	70	91.5	47	163	64.5	59	88	157	845.5	154.5	205	70	128	230	207	64	312	157.5	418	299	134	78	594	275	127	308.5	290	352	643	51	142	542	45
201603-8564-D14-DX3	131	181.5	181	111	297	201.5	27.5	30	35	122	49	189.5	220	27	304	126.5	74.5	95	55	217	86	66	81	194	879	191	216	82	139	266	242	89	287.5	173	386.5	340	181.5	87	599	317	152	350	354.5	410	623	48	176	585	50.5
201603-8573-12h-DX3	226	143.5	291	148	505	59	42	31.5	138.5	274	143	226	261	799	301	163	137	133	53.5	82	69	65	57	204	847	117	96	198.5	406.5	328.5	389	347	196.5	390.5	81.5	125.5	198	136.5	2135.5	569.5	562	504	550	570	481	141	133	673.5	182
201603-8573-12h-DX3	158	97	189	140	470	46.5	36	27	128	162	128.5	197	179	776.5	217	112.5	128	125	42	47.5	70	49	51	146	812	77	76	163	297	230	269	240	210	290	69	106	122	119	2582	441.5	450	375	444	575	437	98	122	653	124
201603-8573-24h-DX3	83	24	61	114	251.5	23	21.5	9	17	57	24	1241.5	41	31.5	59.5	53	102	52.5	24	17.5	49	13	92	57	313	102.5	38	74	153	129.5	102	87	227	84.5	23.5	23	37	18	581.5	265	248	100	173	118.5	368	37	71	312.5	43
201603-8573-24h-DX3	94.5	25.5	60.5	115	248	21	21	10	21	50	22	1154.5	42.5	32	65	50	91	48.5	28	19	42.5	11	92	55	304	102.5	42.5	84.5	161	133	109.5	89	236	86	23.5	23	45.5	22	526	258	273	102	182	136	354.5	41	70	322	43
201603-8573-D00-DX3	113.5	47	92.5	134.5	288	43.5	23	20	38	90	40	100	59.5	127	127	74	126.5	108	33	61	56	22	34	102.5	608	72	50	94	189.5	201	150	92	242	170	55	52	81.5	46	1245.5	285	239	193	246	234	295	74	83.5	397	80
201603-8573-D01-DX3	145	53	140	148	305	37.5	20	16.5	40.5	130.5	45	100.5	70	70	163	90	119.5	90	33	57	41	20	26	102.5	528	69	41	97.5	218.5	187	157	102	148	188	50.5	40.5	76	32	923	337.5	321	222.5	296	391	347.5	110	94	497	88
201603-8573-D01-DX3	208	48	179.5	165	308.5	47	24	17.5	59	143	53	101.5	116	74	157	112.5	127	94	34	73.5	49	21.5	30	115	562	85.5	53	111	335.5	246	180	119	136.5	229	65	55	98	42	980	368	370	259.5	309	489	387	117	96.5	592	101
201603-8573-D02-DX3	86	57	48	83	279	23	16	11.5	22.5	74	28	61	48.5	33	116	60	82.5	59	22	32	32	17	18	81	489	39	34	68	153	158	199	131	94	140	24.5	44	87	21.5	544	322.5	278	200	300.5	167	224.5	39	63	331	72
201603-8573-D02-DX3	85	69	63	83.5	324	22.5	19	13	28	100	33	64.5	55.5	39	124	68	60	63	22	28	31.5	21	20	75	450.5	43.5	42.5	85.5	157	180	191.5	149	102	150.5	26	41	87.5	21	581	356.5	324	237.5	330	217	247	55	78	421.5	98
201603-8573-D04-DX3	128	48	108	108	280	37	22	15	43	88	36	78	62	38	107	76	93	95	31	57	46	15	31	117	438	67	48.5	99.5	217	165.5	157	114	151	169	66	41	88	34.5	599	252.5	256.5	156.5	243	242	301	57	83	407	80.5
201603-8573-D04-DX3	111.5	50	78	97.5	238	37.5	20	18.5	33	73.5	29	69	59	35	103	69.5	82.5	88.5	31.5	58	38	16	35.5	94	489	58	46	94.5	174.5	186	163	91	160	140	52	48	90.5	34	547	240	231	147	233.5	218	252	50.5	75.5	347	80
201603-8573-D06-DX3	199	59	256	212	286	82.5	28	29	59.5	133.5	52	216	149	134	152	116	121	93	44	96.5	73.5	28	44	149	563	128	62	115	292	191	125	78.5	281.5	209	102	59	87	50	1021	236.5	176	255.5	214	350	387.5	173	119	552	82
201603-8573-D06-DX3	182	63.5	231	187	277	77	27	32	58	133	53	199	129	127	157	106	109.5	94	47	86.5	73.5	28	47	139.5	540.5	117	57	105	243	210	120	84	271	189	95	59	85	48	1029	242	202	225.5	234	366	332.5	164	111	530	76.5
201603-8573-T14-DX3	398	80	515	394	320.5	145	37	49	128	217	109	536.5	243.5	76	228.5	216	231	109	75	180	108	29	54	225	779.5	252	154	202	539	309	228	133.5	140	365	178	91.5	141	89.5	838	309.5	340	385.5	334	592	724.5	149	243.5	786	169.5
201603-8573-T14-DX3	256	52.5	278	237.5	259.5	80	33	23	65	144	50.5	428.5	108	60	137.5	107.5	199	85	47	77.5	64	25	35.5	128	646	140.5	63	126	317.5	204	138	96	143	231	97.5	52.5	93.5	58	780.5	224.5	253	221	242	354	538.5	120	163	581.5	93
201603-8573-TD-DX3	47.5	33	25	67	224	14	16	10	14	39	19.5	244	30	41	67	33	64	31	18.5	12	36.5	14	23	43	328	41	37	67	76	100	126	91	67	78	16	29	40	19	508	279	226	109	221.5	100.5	214.5	19	55	231	45
201603-8573-TD-DX3	52	32.5	26	70	243.5	17	17	8	15	42	23	252	31	40	68	44	60	36	20	16	31	13	20	43	353.5	42	42.5	67	106	131	145	114	66	100	13	29.5	49	15	534.5	303	303	126.5	252	109	218.5	26	62.5	247	58
201603-8582-+12-DX3	30	41	24	68	227.5	12	19.5	10	13	25	18	315	28	91	60.5	33	40	25	22.5	14	41	19	44	28	581	35	24.5	59.5	88.5	80.5	128	70.5	69	72	81	44.5	17	18	1086	203	232	73	168	63	496	18	138.5	213	23.5
201603-8582-+12-DX3	35	48	24	61	253	14	19	10	14	26	18	351	31.5	110	65.5	36	41	29	22	12	45	18	47	28	471.5	35	25	61	78.5	94	146.5	73.5	75	95	63	41.5	21.5	18.5	983.5	234	337	104.5	199	74	455	19	146	302	22
201603-8582-12h-DX3	138	91	267	181	260	129	38	57	66	171	52.5	167	189	335	168	150	51.5	69.5	51	102	90	45	55.5	179	786.5	153	55.5	106	145	229	190	129.5	317	278	303	168	68	169	2719	228	310	270.5	264	396.5	468.5	112	195.5	605	43.5
201603-8582-12h-DX3	82	85	168.5	132	239	116	32	41	43	113	39	114	134.5	318	138	105	46	58	39.5	86	80	40.5	45.5	139.5	862	130	40	96.5	126.5	206	173	114	332	218.5	300	152	66	161	2921	209	239	185	231	257.5	429	74	153	486.5	38.5
201603-8582-D00-DX3	42	89.5	41.5	50	262	23	17	11.5	14	63	22	32.5	51.5	54	120	53.5	37	39	25.5	24.5	38	23	14	47.5	699	37	43	58.5	93.5	97	159	114	51.5	125.5	143	105	48	29	708	229	250.5	164	249	184.5	319	27	115	351	22
201603-8582-D00-DX3	48	75	49	57.5	242	20	20	11	15	54	18	31	56	59	116	53	47	39	24	27	44	21	14.5	52.5	649	32	51	59	96	92.5	179.5	124	47	127	140	98.5	42	29	680	247	293	176	255	202	315.5	28	114	390	28
201603-8582-D01-DX3	101	58	104	76	242	48	16	13	22	75	22	47.5	82	47.5	100	90	46	41	29	67	44	23	16	83	627	56.5	27	65	117.5	104.5	174.5	121	62.5	179.5	202.5	91	52	47	761	247	329	175	208	270	393	40	149	435	22.5
201603-8582-D01-DX3	100.5	75.5	137.5	86	268	48	19	16	20	93	20	51	104	50	127.5	113.5	42	47	27	65	51.5	25	14	87	649.5	75	33	68.5	130	124	167	123	65	203.5	211	66	56	49.5	760	268	373	208	226	295	375.5	52	173	506	29
201603-8582-D02-DX3	37	43	31.5	43	209.5	13	15	9	13	28	14	34	35	65	49	45	39.5	30	20	16	35	18.5	14	32	376	26	30	57	90	54	97.5	80.5	38.5	79	138.5	39	24.5	24	610	175	247	99	139	51.5	275	18	89	228	21
201603-8582-D02-DX3	32.5	32	39	44.5	224	17	17	9	14	30	13	34	34	59	40	47	36	32	21	16	38	19	13	32	357	26.5	35	55	94	57	103.5	78	42	75	138	47	22	23	643	184	258	87	130	47	277.5	20.5	86	202	22
201603-8582-D04-DX3	73.5	48	99.5	59	258	23	18.5	10	16.5	51.5	18	48	64	82	67	71	45	36	23	27	41	21	16	43	510	33	34	59.5	110	75	131	105	53	127	161	60	27	27	857.5	211.5	343.5	162	179	129.5	339	30	123.5	388	23.5
201603-8582-D04-DX3	85.5	54	98.5	66.5	250.5	21	18	11	14	53.5	17	58	78	82	88	72	44	38	24	27	45.5	21	18	53	482	33	34	54	104	88	141.5	119	52	139.5	159	68.5	30	31	883	228.5	343	158	160.5	179	313	33	119	372.5	26.5
201603-8582-D12-DX3	26	50.5	20	48	212	14	15	10	8	24	13	100	25	17	66	45	30.5	25	18	13	32.5	17	19	30	232	32	25	64	96	74	107	78	33.5	77.5	110	44	24	18	325	218	219	72	181	57	404	15	132.5	177	22
201603-8582-D12-DX3	33	58	25	48	204	16	14	10.5	9	30	12	105	26	15.5	65.5	45	34	27	18	15	37	16.5	18	31	230	35	26	51	99	69	107	88	31	90	116	40	26	17.5	341.5	213	238	112	181	91	431	16	151	235	21
201603-8582-TD-DX3	88	56.5	114	133	234	66	28	16	35	98	32	645	93	195	89	97	54	39	39.5	60	80	26	82.5	71	626	128	38.5	91	168	138	149.5	123.5	104	131	129	92	51	81	1322	222	223.5	167	189.5	186.5	696	69	220	406	33
201603-8582-TD-DX3	132	66	187	165	219.5	71.5	31	17	42	106.5	38	553	139	187.5	121.5	137	59	33.5	38.5	70	87	27.5	82.5	77	605	143	46.5	86	156	140	148	129	87	168	124	108	53	83	1145	236	282	212.5	199	278	684	66	261	457	32
201603-8585-12h-DX3	530.5	171	467	334	399	556	132	330	130	390	120.5	242	394	734.5	343	287	230.5	184	225	396	233	107	216	525	1012	456	129.5	216.5	251	354.5	451.5	325	857.5	495	203	288	357.5	926	3875.5	346	348	360.5	388	452.5	862	319	236	770	93.5
201603-8585-12h-DX3	594.5	191	544.5	384	407	621	161	387.5	143.5	469	136	299	488	727	381	306.5	267.5	220	282.5	468	293.5	131	228.5	541	1070.5	503	127	269.5	282	350.5	507	348.5	806.5	490	203	319	398	997.5	3480.5	349	387	390	370	504.5	929	347	247	848	110
201603-8585-24h-DX3	314	77.5	180	184	369	117	44	80	46	226	49	552	192	225.5	233	202	210	98.5	133.5	77	102.5	44	59	243	740	244.5	68.5	145	287	213.5	458	463	516.5	267.5	83.5	143	368	417	1556	372	534.5	257	330	286.5	726	123	265	541	61
201603-8585-24h-DX3	263	64	122	162	322	89.5	40	52	40	193	45	534	131.5	220	184.5	150	193	83	85.5	61	82	33	48.5	190	675	194	55.5	116	217	166	375	389.5	507.5	216	79	126	288	328.5	1533	330.5	416	194	273	246.5	629	88	206	460	44
201603-8585-D00-DX3	300.5	64	109	172.5	307	110	42	55	38	166	38	129.5	119	255	175.5	136	216	97	90	68	84	35	36	182	734	168	60.5	113	185.5	129	341.5	293	310	205	89	105	252	229.5	1374	230	297	191	231.5	241	560	106	189	398	50
201603-8585-D00-DX3	269	59.5	90	161	313	85	45	47	37.5	160	39	127	99	251	139.5	120	203.5	85	66	50.5	71	35	31	175	705	145.5	59	105.5	177.5	122	307	285	323	167	82	105.5	227	218	1500	232	297	171	206	304	552.5	93	168	409	45
201603-8585-D01-DX3	635	170	453	365	428	611	101	360	115	467	98	299	456	179	407	412	281.5	249	348	464	296	112	153	601.5	1107	618	155.5	227	392	338.5	618	465	401	559	142	339	541	515.5	1423	442	550	438.5	467	643.5	964.5	290	466.5	842	98.5
201603-8585-D01-DX3	627	176.5	512	322	439.5	647	96	363	120.5	546.5	117	300.5	504	172	382	423.5	339	252.5	352	462	295	103	154	591	1070	628.5	159.5	223.5	407	350	692	449.5	425	545	156	319	555	506	1406	447	518	447	407	583.5	930	303	466	898.5	93
201603-8585-D02-DX3	659	156	613	401	452.5	603	102	329	135	472	122	352	505	286	373	445	332.5	267.5	357	449	315	98.5	135.5	602	1021.5	617.5	146	249.5	396	337	640	484	545.5	547.5	160.5	283.5	514	450	1779	468	585	471.5	426.5	765	953	273	465	945	109
201603-8585-D02-DX3	669	169	601	428	454.5	612.5	110	341.5	140	496.5	124	369	530	288	392	467	319	263	368	486	355.5	104	131	628.5	1100.5	671	146.5	248	416.5	349	678	503	569	536	164	298.5	561	505	1817	471	566	504	428	632	1000.5	311	492	941	120.5
201603-8585-D04-DX3	445	125.5	261.5	232	362	394	57	164	72	359.5	70	184	262	96	281	301	240.5	150	206	246.5	189.5	70.5	71	404	924	414	85.5	173	313	244	511	377	319	384	143	196	404	323.5	957	404	500	379	364	413.5	738	188	331	675	70
201603-8585-D04-DX3	443	164.5	311	264.5	402	427	68	170.5	84.5	391.5	79	208.5	345	97	330	332	224.5	163.5	228	269	205	79	86.5	453	947	414	104.5	175	321.5	275.5	522	389.5	320	382	148	258.5	446	345	885	437	487	376.5	392	440.5	786.5	200	353	692.5	79.5
201603-8585-D06-DX3	263	104	103.5	144	334	78.5	36.5	42.5	33	194	32	222	124.5	41.5	222	153	177	81	88	49	69.5	50	34	167	710	161	72	113.5	217	179	419.5	405	276	215	75.5	152	294	199	668.5	397	459	238.5	385	302	634	118	222.5	486	63
201603-8585-D06-DX3	216	104	79	142	294.5	63	36	32	27	164	31	242	119	40	197	107	173	70	69	40	56	37	28	137.5	628	125	71	102	187	164	371	330	266	219.5	70.5	143	247	150	642	320	430	234	320.5	259	543	90	186	434	44
201603-8585-T14-DX3	307	138	158	167	419	86.5	40	35	33	332	59	152	200	81	321	223.5	176	110	95	56	93	62.5	30	196	870	189	61	131	298	198	520.5	484	144	374.5	103.5	208	350	258	982	473.5	635	414	459.5	475.5	679.5	147.5	269	680	91
201603-8585-T14-DX3	180	70.5	70.5	107.5	270	43	28	21	22	185	27	96	96.5	62	169	85	127	51	46	26.5	47	34.5	21	123.5	859	83.5	40	97	126.5	114	302.5	256.5	151	169	81	136	187	109.5	902	289	384	206	293	258	475.5	74	168	495	41
201603-8585-TD-DX3	344	154.5	248	202	427	151	53	108	72	333	71	357.5	243	220	281	221	228.5	120	165	106	137	89	59	309	1009.5	278	101	173	332	242.5	540	481	428	375	121	256	446	559	2081	431	575.5	336.5	456	468	780	163	310.5	669	84
201603-8585-TD-DX3	188.5	74	69.5	118.5	274	62	41	40	37	139	38	288	86.5	189	146	107	164	73	73	41	71.5	39	41	142	1026	118	56.5	103	154	159	287	252	459	166.5	102.5	123	185.5	340	2650	280	267.5	149	276.5	202.5	610	87	175	391	43
201603-8612-12h-Pl2-DX3	424	110.5	474	271	473	68	27	22	55	237	50	114	202	148	243	119	486	76	47	146	62.5	52	32.5	126.5	817	166	154	86.5	170	247	226	162	171.5	178.5	49	188	101	172	1167.5	419	350.5	440	409	487.5	672.5	141	228	709	46
201603-8612-12h-Pl2-DX3	427.5	109	420	298	466	71	26	22	55	201	48	108	149	149	244	113	558	73	44	126	72	40	35.5	113	770	160.5	157	91	146	230	181	126	170.5	152	48	164	97	172	1167	396	298	391	388	462	643	135	211	710.5	41
201603-8612-24h-Pl2-DX3	195.5	31	119	166	292	35	23	12	14	57	22.5	446	56	32	73	62	345.5	44	39	34	62	19	203	56.5	396	156	54	72	131	130	94	62	261.5	56	27	47	41	37	535	203	130.5	119	154	119	592	34	208	324	31
201603-8612-24h-Pl2-DX3	226	33	150.5	189	299	36	24	11	15	54	26	407.5	60	31	81	61.5	397	44	36	39	60	19	209.5	61	421.5	163	64	74	133	134.5	96	63	279.5	60	25	54	40	36	526	208	135	137.5	174	124	621	35	202	374.5	30
201603-8612-D00-Pl2-DX3	503	160	492	341	479	111.5	27	31	73	230.5	66	110	225.5	119	383.5	157	564.5	73.5	41.5	202	73	70	32.5	146.5	968.5	213	211	96	201	285	291	213	141.5	240	39	258	156	149	1265	500.5	418	540	512	606	800	107	246	800	51
201603-8612-D00-Pl2-DX3	375	85	283.5	235	437	47	23	18.5	30	162	43.5	72	126	137	199	90	572.5	64	33	89	58	35.5	27	76.5	846	133	109.5	87	135	195	172	127	124	126	31	144	84.5	116	1192.5	388.5	308.5	344	343	339	622.5	67	198.5	594.5	36.5
201603-8612-D01-Pl2-DX3	246	35	109	160	315	29	22	11	21	42	28	47	49	159	69	50.5	471	54	30	26	52	23	25	52	597	64	61.5	72	82	99	111	72	119	53	28	67	37	133	1272	209	118	144.5	164	90	458	27	141	314	29
201603-8612-D01-Pl2-DX3	240	38	119	157	319	30	21	13	21	46	28.5	43	44	158	67	56	507	54	26	28	51	22	22	56	640	61	57.5	71	79	96	111	69	120	54	28	67	40	117	1488	223	134.5	145	195.5	201	473	23	135	365	28
201603-8612-D02-Pl2-DX3	283	79	235	186	339	56	22.5	15.5	33.5	120.5	32	51.5	109	59	160.5	89	379	62	32	101	56.5	32.5	25	87	723	100	91	80	121	174	171	97	131	127	38	118	77	71	810	322.5	219.5	251	297	262.5	522.5	58	168	524	39
201603-8612-D02-Pl2-DX3	318	85.5	249	211	365	55	20	18	36	153	33	58	110	64.5	176	78	473.5	61	38	90.5	54.5	37	23	80.5	720.5	107	92.5	80.5	119	178.5	170	98.5	138.5	125	36.5	126.5	83	62	803.5	316.5	238	275	313.5	341	572	70	179	578	38.5
201603-8612-D04-Pl2-DX3	171	23	111.5	120	252	31	27	13	16	55	26	113	52	76	66	46	252.5	37.5	29	21	49	17	35	59.5	505.5	64	255.5	78	86	99	106.5	74.5	149	57.5	48	49.5	29	59	810.5	218	203	113	159	88.5	475	23	134	355	26
201603-8612-D04-Pl2-DX3	169	25	87	121.5	246.5	31	26	11	15	40.5	22	115	38	78	50.5	42	248	35.5	26	18	45	16	34	57	471.5	64.5	258.5	81	78	87	105.5	66	145	45	51	40	27	54	829	196	154	94	137	96	472.5	23	128	242	27
201603-8612-T14-Pl2-DX3	277.5	67	123	116.5	364	36	20	13	12	79.5	26	34	44	19	118	46	430.5	40	30	38	47	21	18	54	579	73.5	40	71	105	111	149	110	64.5	81	20	68	85.5	41	544.5	301.5	244.5	233	289.5	193	538.5	32	184	395	28.5
201603-8612-T14-Pl2-DX3	283	59.5	84.5	121.5	365	31	19	13.5	10	70.5	21	29.5	37.5	19	99.5	45	492.5	33	26	33	49	24	18	52	548	78	36	74.5	94	109	145	86	64	63.5	16	56	72	39	478.5	300	212	168	237	137.5	535	31.5	186	354	26.5
201603-8612-TD-Pl2-DX3	245	53.5	205	156	377.5	34	21	10	25	108	39	185	94	143	134	59	427.5	41	34	40	57	25	51	59	735.5	94	90.5	77	116.5	133	138	123	116	96	20	95	57.5	74	1235	326	260.5	284.5	282	213	561	31	168.5	503.5	30
201603-8612-TD-Pl2-DX3	274.5	65	180.5	163	372.5	40	24	11.5	27	89.5	32.5	189	100	140	132	70	458	37	34.5	45	56	28	58	62	728	101.5	74.5	77.5	116.5	145.5	153.5	120	108	104	21	101	58	82	1210	328	260	269.5	273	221.5	569.5	31	158	603	34
201603-8626-12h-DX3	192	80	191	170	359	81	28	17	44	124.5	61	46	149	149	202	82	142	38.5	56	61	83	42	26	137	887.5	90	321	112	93.5	204	219	139	335	142	331	175	70	123.5	2127.5	390.5	307	285.5	357.5	476	343.5	84	173	529	37
201603-8626-12h-DX3	196.5	79	209.5	183	379	71	33	16	48	118	63	46	121	144	188	89	154	42.5	51	50	82.5	36	28	157	821.5	96	354	111	93.5	178.5	233.5	156	348	145	349.5	205	65	118	1991	387	315	322	346.5	352.5	372	85	188	576	37
201603-8626-24h-DX3	135.5	31.5	91	162	281.5	34	27	13	20	56	36	162	64	31	77	67.5	128.5	25.5	36	21.5	63	21	119	105	399	108	207	91	82.5	149.5	151	125	396	60	345	63.5	39	22.5	620.5	288.5	285	137	210	148	302	28	167	337.5	30
201603-8626-24h-DX3	87	33	48	133	249	31	26.5	11	14	38	23	152	46	33	61	45.5	106	27	36	17	66	18	124	86	368	102.5	196	85	67	126	129	91	418.5	36	334.5	41.5	29	21	492.5	179	133	103	155	64	258.5	23	138	245	24
201603-8626-D00-DX3	118	104	89.5	142	338	104	26	16	27	97.5	41	41	76.5	39	201.5	65	108	41	45	70	59	38	29	160	1030	100	339	87.5	93.5	221.5	271	117.5	314.5	125	410	191	124	29	917	382	211.5	260	347	260	270	55	160	461	35
201603-8626-D00-DX3	91	102	69	134	347	100.5	24	16	21	81	33.5	37	66.5	42	197.5	57	99.5	39.5	42	61	55	37	25	143	1003	94.5	302.5	84	87	205	234	104	296	107	379	144	102	31	926	362	186	197	346	190	232.5	47	145	431	32.5
201603-8626-D01-DX3	184	98	185	192	365	123.5	24	18	49	134	56.5	51	120.5	73	229.5	74	119.5	45.5	48	85.5	72.5	37	37	174	860	132	275	93.5	116	262	255	130	286.5	165.5	344	209	112	72	1372	396	328	256	350	341	346	82.5	199.5	521.5	43
201603-8626-D01-DX3	150	96	155	166	347	111.5	25	17	38	133	46	44	120	71	201	70	107	35	54	79	67	44	31	167	909.5	105.5	297	104	98.5	234	244	130	291	135.5	340.5	184	122.5	72	1411.5	371	253	243	342	312.5	308	83	183	478	35.5
201603-8626-D02-DX3	104	85	58	102	350	28	22	12	20	82.5	30	27	66	37	154	62	114	24	29	22.5	48	29	17	89.5	675	46	247	86	72	156.5	228	132	161	106	313	114	58	25	663	372.5	263	213	332	180	216	41	112.5	376	36
201603-8626-D02-DX3	74	66	40	88	323	25	19	10	14	70	25.5	23	40.5	31	114	47	93	24	25	19	46	26	15	80	691	40	224	74	59	124	196	108.5	155.5	79	308	93	58	21	645	321.5	191	178	302	155	220	39	100	309	32
201603-8626-D04-DX3	156	44	133.5	166	303	76	30	19	40	72	46.5	35	69.5	89	116	74	141	40	53	54	83	27	29	154	556	99	345	100	88.5	139	162	114	354	80	442.5	105	58	46	1352	255	190	161.5	201	147.5	289	75	181	356	36
201603-8626-D04-DX3	139	44	131	160	293	73	31	19	34	67	46	35	68	86	101	68	126	38	50	48	75	25	27	145	524	92	346	98	85	138.5	152	107	340	76	417	106	58	44	1316.5	247.5	179	138	189.5	150.5	273	67	168	333	35
201603-8626-D06-DX3	72	87.5	46.5	104.5	331	41	22	12	17	74	28	35	50.5	31.5	159	52	86.5	32	30	31.5	48	27	16.5	105.5	715	63	259.5	75.5	74	151	229	108.5	232.5	104	310.5	102.5	84	21	571	358	191	208	325	197	220	30	127.5	356	32
201603-8626-D06-DX3	83	79.5	41	92	339	53	19	12	19	73.5	32	39	45.5	29	164	50	80	26	30	32	53.5	29	20	124.5	672	63.5	238	77	68.5	155	220.5	121.5	219.5	102	319.5	115	82	20	607	341	202.5	197	320.5	175	219	39	126	373	28
201603-8626-T14-DX3	75	61	42	98	283	31	22	12	13	56	23	25	39	21.5	127	44.5	83.5	24	29	21	58	22	17	78.5	694	54	283	81	63	135	180	96	120	74	260	98	56	23	556.5	300	171	174	276	156	273	29.5	145.5	351	29
201603-8626-T14-DX3	74	46	37	88	272	22	21	11	11	48	22	20	39	22	101	46	83	21	23	19	59.5	24	13	76	673	49.5	309	78.5	59	118	159	89.5	110.5	71	258	77	44	23	552	263.5	174	153	253	141.5	236.5	25	130	329	27
201603-8626-TD-DX3	103	35.5	62	140	270	42.5	24	13	22	49	30	91	43	54	63	54	118	29.5	38	25	65	21	45	116.5	449	80	184	92	80.5	122	124	92	395	43.5	338.5	53.5	43	33	828	251.5	170	89	170.5	71.5	250	44.5	149	208	28
201603-8626-TD-DX3	96	32.5	60	126	264	41	24	12	22	46	28	95	41	52	60	50	115.5	28	38	25.5	62	20	47.5	105	394	81.5	181.5	93.5	76	111	121	88	412	44.5	342	52	42	32	826	214	118	86	141.5	67	260	39	142	241	27
201603-8648-12h-DX3	100.5	39.5	126.5	102	278	50	29	26	27	71.5	29	89.5	73	154.5	84	73	169	88	32	12	78	19	27.5	91.5	579.5	72	226	88	57	156	93	102	324	140.5	103	94	53.5	157	2166.5	171	172	121	171.5	171	377	81	127	358	35
201603-8648-12h-DX3	91	35	93	96.5	287	41	27.5	21	23	67	25	84	53	155	75	55.5	176.5	90	30	11	76	19	28	85	609.5	59	217	98	54	142	88	96	338	129	98	83	47	152.5	2533	179	154	110	164	153.5	373	75	115.5	338	33
201603-8648-24h-DX3	41	31	22	65	238	16	24	12	9	39.5	19	221	44	91	81	28	119.5	46	25	9	58.5	14	29	47	784	40	103	85	47	142	137	109	187.5	102	23	82	26	51	1394	247	226	122	236.5	84	378	24.5	95	278.5	29
201603-8648-24h-DX3	46	28	19.5	60	209	15	23.5	9	11	32	17	245	29	105	55	31	111	46	18	9	63	14	28.5	37.5	697	38	75	75.5	45	117	145.5	96.5	197	84	20	74.5	23.5	44	1523	218	172	99	228	42.5	369.5	19	89	236	26
201603-8648-D00-DX3	157	54	188	148	302	76.5	26	37	30.5	113	43	148	154.5	103	148	115	184	91	34	12.5	84	24	30	123	675.5	109	147	97	64.5	195	125.5	105	339	245	115	109	68	99	1758	247	257	194	206	335	402.5	103.5	170	529	36
201603-8648-D00-DX3	106	46	127	110	287.5	53	26	29	24	116	37	120	96	105	118	88.5	187	95.5	29.5	9	66	23	26	114	661.5	80	117	88	58	165.5	95	97	357.5	162.5	108	106.5	63	90	2121	217.5	218	148	218.5	263	381.5	118	147	491	35
201603-8648-D01-DX3	99	42	103	83	318	31	23	18	19	69	34	109	111.5	99	106	54	184.5	65	19.5	12	66	20	24.5	82	679	60	130	84.5	58	158.5	114	125	233.5	203	73	96	39	77	1518	220	307.5	188	219.5	280	369	44.5	141	414.5	30
201603-8648-D01-DX3	93	35	87	75	308	26.5	28	16	15	58	28	91	100	95	84.5	51	178.5	70	24	10	70	20	21	65	703.5	41.5	133	84.5	59	134	103.5	111	239	175	59	82	34	69	1611	195	263.5	134	192.5	182	345	40	120	472	29
201603-8648-D02-DX3	95	31.5	83	92	222.5	43	20	17.5	18	73.5	24.5	82	70	52	82.5	73	141	61.5	25	11	57	17	21	77	455	57	130	79	57	140	91	73	228	137	108	66	41	53	930	156.5	185.5	110	152	166	334	66	114.5	304	28
201603-8648-D02-DX3	92	27	70	91.5	246	33	22	18	16	81.5	23	69.5	59.5	54	71	65	145	57	21	12	59	15	21	74	526	54	124	75.5	51.5	124	90	78	254.5	124	93	60.5	45.5	49	1084	258	194	105	150	184.5	359.5	59.5	110.5	296	28
201603-8648-D04-DX3	50	19	39	55	187.5	23	23	12	17	26	21	27	33	200	26	33	110.5	44.5	22	10	53	14	21	48.5	399	35.5	112	67	47	59	56	76	213.5	52	69.5	43	22	67	1757	97	83	53	78	49	212	20	64	141.5	24
201603-8648-D04-DX3	50	20	35	58.5	193	22.5	21	11	17	28	21	27	30	204	29	36	116.5	45.5	21	11	56	13	19	45	413	33	120	74	46	65	61	81	220	57	68	46	22	67	1996	112	99	54	80	36.5	246	18.5	76.5	157	24
201603-8648-D06-DX3	34.5	12	20	44.5	163	18	20	8	10	19	14	73.5	24	123	14.5	30	115	27	20	11	40.5	9.5	14	25	340	25	93.5	61.5	43	61	55	73	139	38.5	24	35	14	21	1321	106.5	91	33	62	21.5	247	11.5	57	106	20
201603-8648-D06-DX3	37	13	21	47	167	13	20	9	12	21	14	67	22	117	19	26	107.5	26.5	18	9	38	11	14	28	328	24	83.5	61	38	54	55	72	123	47	21	31	15	21.5	1056	95.5	93	36	70.5	25	260	13	53.5	110	18
201603-8648-D08-DX3	48	28	21.5	67	207.5	16.5	17.5	9	8.5	30.5	15	129	29	29	53	30	123.5	36	19	10	46	14	18	31	528	33	90	64.5	44	100	100	70	166	64	26.5	48	21	20	693.5	191.5	164	77	158	54	395	19	98	214	24
201603-8648-D08-DX3	42	25	20	52.5	189.5	16	18	9.5	7.5	27.5	14	125	23	33	48	30	132	30	17	10	47	13	16	30	617	30	91	67	39	91	94.5	68	188	63	22	36	20	20	709	185	130.5	75	149	54	395	16	80	218.5	23
201603-8648-T14-DX3	47	29	27	54	222	16	18	10	10	33	16	66	30	31	60	32	132	35	16	10	47	16.5	12	38	727	30.5	75	65.5	39	95	100	79	134	99	31	56.5	30	17.5	646	194.5	185	93	190	90	347	19.5	103	297	27
201603-8648-T14-DX3	44	22	17	47.5	186.5	14.5	19	8	8	30	12	56	27.5	33	42	29.5	122.5	36	19	9	42	14.5	14	38	731	29.5	74	67	36	76.5	90	67	114.5	69	27	39	20.5	17	742	169	139	68	153.5	90	334.5	16	93	245	23
201603-8648-TD-DX3	75.5	20	56	73	223	19	22	10	11	46	21	168	46	104.5	48	34.5	156	40	20.5	9	48	13	30	43	402	41	119.5	72.5	62.5	112	79	87	115	102	25	42.5	20	31	951.5	178	248.5	87	132	78.5	391	20	108	344	22
201603-8648-TD-DX3	40.5	17	36.5	54	163	19	21	9	10	23	17	127	26	100	22	26.5	115.5	32	21	11	48	11	32	33.5	384	33	94	64.5	60	78	69	68	109.5	46	24.5	28	16	26	1049	152	148	38	98	41	370	13	83	153	23.5
201603-8678-12h-DX3	45.5	67	34	50	264	18	21	16	33	37	39	74.5	48	260	77	53	42	57.5	25.5	19	50	23.5	22	39	647.5	29	57	65	97	84	171	153	162	92	182	85	31.5	133.5	1692.5	221	195	131	230.5	167.5	249.5	24.5	121	337.5	33
201603-8678-12h-DX3	38	44	34	43.5	238	19.5	21	14	31	32	34	68	40	238	76	49.5	35	52	23	17.5	46	26	17	34	714.5	23	53	60	89	70	157	133	136	91	165	75	30.5	120	1621	206	191	166	221	139.5	220	25	103.5	308	28
201603-8678-D00-DX3	45	38.5	37	54	216	20	21	13	28	32	32	78	38	214	50	54	43	71	26.5	20	55	20	22	39	526	27	69	70	89.5	63	118	120.5	141.5	69	245	64	26	120	1312	175.5	157	92	134	41.5	230	19	81	220.5	28
201603-8678-D00-DX3	49	36	36	52	214	18	20	13	26	27.5	28	84	36	200	57	57	39	63	24	19	51	17	17	38	413.5	29	73	67.5	80	61	112.5	120	138	70	226	66	26	109	1272.5	186.5	195	89	131	53	221	22	73	260	29
201603-8678-D01-DX3	51	35	39	61	232	22	22	12	26	30	27	82.5	40	160.5	66	58	48	62.5	28	23	48	19	18	44	400.5	37	65.5	64	109	70	117	118	157	67	260	65	27	72.5	873	158	123	87	125	41	258.5	19	88	235.5	26
201603-8678-D01-DX3	41	33	30	53	200	20	21	11	22	27.5	25	72	33	150.5	47	56	40	62	25	23.5	48	18	17	41	429	33	63	63	102	65	127.5	98	151	58	262	65	29	67	842	139	148.5	88	126.5	37	244	18	82	185	27
201603-8678-D02-DX3	22	25	14	33	172	12	19	10	17	17.5	18	53	21	105	23.5	35	28.5	43	18	12	34.5	15	11	24	273	19	55	55	69	37	90	83	72	40	155	34	17	45.5	504.5	89.5	85.5	38.5	98	18	167.5	13	52	109.5	21
201603-8678-D02-DX3	24	23	18	34	177.5	12	16	10	14	19	19	53.5	20	90	30	33.5	31.5	39.5	17	14	32	17	13	22.5	295	18	60	52	70	43.5	98	81.5	72	40	149	35	18	50	477	120	132	57	121	23	156	14	62	144	22
201603-8678-D04-DX3	77	46	85	84	223	91.5	20	18	28	63	26	187	61	73	102	90.5	37.5	105	44	102	67	20	23	115.5	553.5	133	72	72	103.5	134	157	85.5	418	102	332	101	84	58.5	730	175	144	140	185	173	349	30	98	359	28
201603-8678-D04-DX3	69	45	84.5	82.5	216	91	22	18	30	52	29	171.5	54	72	98	80	42	108	42	86	62	22	25.5	121	585	110	64.5	75	97	127	159	78	430	95	325	96	83	51.5	718.5	171.5	131	130.5	177.5	168	329	28	99	352	30
201603-8678-D06-DX3	25.5	35	14	41	164	14	17	10	10	20	14	612.5	24	49	40	35	28.5	30	18	12	29	14.5	28	25	345.5	34	52	44	79	51	122	83	102	59.5	92.5	47	18	25	372.5	170	117	70	164	38.5	248	17	72	208	21.5
201603-8678-D06-DX3	22	30	16	47	173	15.5	14.5	8	12	23	16	672	26	48	44.5	39	33	29.5	17	12	33	15	29	23	363	35.5	49	46	74.5	56	132	81	107	55	94	45	21	22.5	369.5	170	121	74	166	48	219.5	16	79	165	23
201603-8678-TD-DX3	19	28	14.5	40	162	12	12	8	8	17.5	12.5	466.5	20	25	33	28	25.5	22.5	16.5	11.5	25	15	29	18	166	28	48	44	67.5	41	80	85.5	63	48	59.5	35	15	23	314.5	160	131.5	48	129	29	207	13	57	106	21
201603-8678-TD-DX3	19.5	25	13	37	152	13	13	8	9	16	13	561.5	20	29.5	26.5	27	29	27	19	12	31	14	32	21	183	27	50	45	62.5	41	74	68.5	69	53.5	66	32	13.5	22.5	316	139	130	57	139.5	37.5	202	13.5	57	129	23.5
201603-8822-12h-DX3	384	968	317	309	1460	272	113	208	309	636	141.5	412.5	425	113.5	1197	657	214	230	349	198	193.5	972	160	590	1174.5	423	302.5	356.5	386.5	1407	819	508	349.5	1167.5	179	905.5	423.5	265	2068	1505.5	876	994.5	1230.5	651.5	920	503	494	916	292
201603-8822-12h-DX3	358	815	275	236	1484	136	71	122	192.5	455	82	307	340.5	97.5	1031.5	503.5	169.5	177.5	220	80	144.5	708	81	395	1172.5	248	229	203	327	1279	700.5	411	362	1115	160	839.5	265	143	2187.5	1517	762	757	1191	455.5	822	396	395.5	843	201
201603-8822-24h-DX3	333	672.5	260	188.5	1393.5	52	37	34	109	274	56	898.5	237	49	904	419.5	151	97	97	41	80	552.5	169	205	987	171	174.5	179	313	1202.5	696	419	258	1074.5	117	716	176	70	1000	1504	1025.5	778	1277	451.5	943	240	358	696.5	166
201603-8822-24h-DX3	257	633	174.5	166	1227.5	34	28	25	69	235	40	840	180.5	45	886	266.5	138.5	67.5	60.5	24	59	441	146	122.5	867.5	98	103	120	230	1084	515.5	287	252	901	99.5	605.5	85	40	964.5	1432	877	698	1204.5	437.5	836	204	333	649	131.5
201603-8822-D00-DX3	370	787	265	259	1314	118	69	71.5	176	434	89	235.5	271.5	78.5	921.5	490	156.5	137	153	102.5	109	743.5	58	317	1284	213	190.5	244	323	1188	620	450	226	982	132	637.5	284	131.5	1077.5	1309.5	745	772	1202	500.5	747	325.5	377	686.5	213
201603-8822-D00-DX3	299	698	224.5	197	1338	84	52	61	164	319	77	249	252	69	840	353.5	168	147	160.5	74	124	682	56	275	1263.5	208	197	177	291	1183.5	594	351	256	969	126	713	248	96.5	1061	1386	718	700	1212	409	689	295	340	706	182.5
201603-8822-D01-DX3	75	310	65	75	138	96	30	32.5	51	43	74.5	76	80	113	92	61.5	101	57	43.5	46	64.5	422.5	27	70.5	719	65	36	88.5	176	98	47.5	162	303	65	219.5	58	139.5	76	527	117	37	211	51	489.5	192	48.5	131	93	41
201603-8822-D01-DX3	98	455.5	86.5	89	431.5	93	39	38	55	75	70	112	120.5	118	435	221	102.5	67	78	58	76.5	469	33	130	927	115.5	47	105	181	286	200.5	194	316	216	209	186.5	148.5	70	1038.5	545.5	96.5	389	255	380	468	126	217.5	192.5	55
201603-8822-D02-DX3	103.5	484.5	101	76	399	48	34	30	44.5	80	52	123	110	94	458	121	100	60	53	35	54	482	28	96.5	746	77	55	83	183	351	182	169	201	406	149	283	95	58.5	735	397.5	103	393	193.5	231.5	370	104	215	162.5	54.5
201603-8822-D02-DX3	90	411	72	76	422	39.5	29	22	37.5	90	38	91	109	102	427.5	148	97.5	42	52	26	55.5	445	22	105	790	81	44	83	154	390	158	146	192.5	306.5	153.5	259.5	73	42.5	1015	316	152	391	251	282.5	420	114.5	174	244.5	49
201603-8822-D04-DX3	419.5	923	331	292.5	1474	169.5	81	90.5	243	469	100	246	374	43	1058	577	218	198	233	159	156.5	880	69	358	1152.5	283	250	289	417	1295	759.5	617	155	1220	125.5	826.5	416	181	984	1486	900.5	792.5	1338	580	839.5	349	467.5	772	283
201603-8822-D04-DX3	358	815	267	232	1413.5	126	64	64.5	162	443	88	243	280	35	1039	494	197.5	149	232	115	114.5	698	55.5	337.5	1009	221.5	194	211.5	356	1212	769	522.5	139.5	1112	123	751	313	156	907.5	1437	867	704	1290	507.5	750	310	399	696	215.5
201603-8822-T14-Pl1	746	878	526	454	1351	65	55	53.5	182.5	450	144.5	451	404	110	1079	471	420.5	240	148	113.5	151	750	65.5	255.5	962.5	205.5	411	335	436.5	1110	719	626	92	955	97.5	776	330	197.5	1067	1337	1002	881	1280	766.5	916	573.5	567	805	455
201603-8822-T14-Pl1	634	891	534	527	1290	77	62	71.5	295	467	128	475	399	91	1024	488	444	308	200	97	140	779	68	291	935	218	417	302	453.5	1105	716.5	612.5	78	1010	110	777	340	218.5	1045	1333.5	1090.5	873.5	1256	679	904	547	546.5	837	477
201603-8822-TD-DX3	523.5	1004	452.5	290.5	1573	120.5	60	93	197	490	86	455.5	398	53	1149	602	194	179.5	216.5	106	131.5	793.5	86	391	1279	293	254	220	387	1407.5	817	512	210	1139	99	983	296.5	142	1052	1512.5	1088	936.5	1492	622	931.5	373	457	854	231
201603-8822-TD-DX3	421	935	373	275	1619	85.5	48	62	165	396	73	415	333.5	52.5	1155	537	185	108	170.5	81	102	702	72.5	310	1206	209	197	183	404	1294.5	766	516	218	1215	93	937.5	241	106	1067	1576	987	929	1475	693	857	388	451.5	874	186
201603-8841-12h-DX3	234	221.5	218	212	558	182	68.5	74	136	268.5	111	244.5	266	185	380.5	191	124.5	178	145	157.5	284	84.5	75	300	1289.5	301.5	111	211	400	394.5	433	327	561	301	291	319.5	268	242	1341.5	526.5	416	497	564.5	477	868	131.5	332.5	645	106
201603-8841-12h-DX3	191	157	194.5	174	492	159.5	72	61	103	219	74	189	182.5	186	305.5	152.5	91	164	126	119	241.5	71	56.5	245	1420	225	84	187	331	339	394.5	281	609	224	277	217.5	221	216	1448.5	461	364	425	503.5	395	848.5	102	293	633	87
201603-8841-D00-DX3	96	82	61	107	346	52	41	19	45	98	33.5	92	75.5	85	152	72	77.5	93	77.5	41	200.5	36	28	126	1134	134	63	130	168	163	232	182	338	115.5	287.5	135	89	96	747	319	219	214	327	175	687.5	43	118	375	51
201603-8841-D00-DX3	71.5	67	38	99.5	327	59	47	19	31.5	80	32	94	49	92	124	60	72	110	77	37	203.5	38	28.5	117	1399	117	53	130	147	152.5	213	160.5	397	99	250	123	84	79.5	731.5	266	153	156	282	121	673	33	106	375	49
201603-8841-D01-DX3	176	173	173.5	172.5	384	198	64	57	98.5	170	61	177	222.5	134	281	116	92.5	131.5	127	153	241	58	64	266	1327	281	68	154	240.5	328	336.5	200	775	201	278	240	218.5	223.5	1150	379	265	344	417	390	800	71	230.5	545	70
201603-8841-D01-DX3	120.5	90.5	95.5	148.5	313	111.5	56	38	62	121	39	119	117	146	165	70.5	84	126	89	79.5	234	49	50	178	1440.5	186	49	146	179.5	216	268.5	161	846.5	113.5	293	151	136	183	1256	280	178	207.5	294	269	785	56	160	410.5	58
201603-8841-D02-DX3	108	33	75	111	307	52	45	19	50	53	36	105	64	157	63	72	78	85	79	33	214	32.5	26	111	727	125.5	49	139.5	147.5	111.5	155	147	401	63	235.5	67	41	81.5	750.5	153.5	56	110.5	108	50.5	724	34.5	99	262	45
201603-8841-D02-DX3	83	31	45	105	282.5	43	44	20	41	54	32	100.5	40	164.5	46	56	75	88	72	27	215.5	33	24	98	760	113	48	137.5	131.5	107	141	136	421	61	219	63	38	76	851.5	205	144.5	91	154.5	79	711.5	34	87.5	221	40
201603-8841-D04-DX3	124	52	97.5	114	342.5	53	38.5	20	43	105	29	81.5	99	31	135.5	68	70	76	78	46	196.5	30	23	115	756	131	40.5	131	229.5	169	222	191	284	108	233.5	118	91	65	576	348	301	217	297	242	758	49	120	404	55.5
201603-8841-D04-DX3	81	43	42.5	97	286.5	44	38	16	32	64	22	69	36.5	31	99	48	68	72	67.5	29	189.5	31	19.5	99.5	776	105	37	117.5	151	124	163.5	140	307	82	212	76	58	49	430.5	259	194.5	132.5	208	156	704.5	28.5	96	280	40
201603-8841-D10-DX3	54.5	40	24	70	258	30	39	13	18	39.5	20	56.5	26	42	58	36.5	54	51	53	18	151	25.5	16	65	809	84	30	116.5	106	79	181	120	232.5	57	146	59	36	39	415	243	141	84	246	46.5	601.5	25	65.5	228	34
201603-8841-D10-DX3	52	34	21	67.5	248	29	38.5	14	17	33.5	19	57	23	39	53	37	56	59	49	25	161	26	18	63	832	77.5	29	105	108	86	175	112	235	57	126	56	32	39	353	227.5	129	94	225	42	609.5	25	69	221.5	37
201603-8841-D14-DX3	128	79	90	133	407	70	48	24.5	52.5	124.5	40	234.5	97	99	168.5	71	88.5	79.5	80	52	213	39	36	132	963	149.5	43	156	227	246.5	282	228	347	143.5	212	130	104	106.5	782	396	336	261	362	279	754	51	137	483	54.5
201603-8841-D14-DX3	89	47	39	108	295	47.5	45	19	39	73.5	34	197	58	111	97.5	55.5	76	70.5	79	32	178	31.5	30.5	100	860.5	109.5	47	136	170.5	173	195	167	370	86.5	204.5	91	64	83	699	341.5	249	179	266	164.5	720.5	37	109	283	45
201603-8864-12h-DX3	661	152	443.5	399	449.5	110.5	51	31	75	237	347.5	247	235	136	243	218	1200.5	111.5	88.5	139.5	141	58	40	149.5	933	129	106.5	165	183	289	304.5	229	107	328.5	358	207	177	149	1436	434	499.5	391.5	396	475	1097.5	137	320.5	624	109.5
201603-8864-12h-DX3	468.5	73.5	278	263.5	313.5	67.5	35.5	21	30	113	204	148	87	109	129.5	120	1131	77.5	61	78	83.5	29	26	102	926	80	42	117.5	102	165	218	145	100	208.5	320.5	116.5	101.5	115	1456.5	277	337	252.5	278	323	1046.5	63	199	468	53
201603-8864-D00-DX3	1005	248	891	654	488	379	89	87.5	143	391.5	751	432	431.5	168.5	386.5	378	1430.5	149	201	357.5	228	113	98.5	364.5	1164	365	272	178	246	475	410	286.5	145	461	295.5	366	249	170	1017	550	605	531	543	777	1078.5	211	531.5	878	161
201603-8864-D00-DX3	680.5	118	606	433	327	188	42.5	46	65	180.5	475.5	275	239	107	247	205	1274	83	107	209.5	121	56.5	45	199	990.5	192	96	120	132	284.5	261	168	120	325	246	203	153	128.5	834	358.5	395.5	353.5	328	515	972	90	310	618	77
201603-8864-D01-DX3	840	106	843.5	553.5	376	208	62.5	49	83	253.5	696	351	298	94	263.5	303.5	1314.5	132	104	157.5	164	58	49	229	960	244	159	138	190	336.5	280	187.5	135.5	412	347.5	210	118	101.5	1068	418.5	551.5	488	374.5	687	1066.5	186	349	818	89
201603-8864-D01-DX3	795	153.5	792	532	364	258	56	66	83	252	654	342.5	326	97	270.5	297.5	1177.5	121	141	230	165.5	60	55	276.5	894	251	178	131	182	367	327	189.5	129	398	352.5	244.5	122	96	1002.5	438.5	518	405	385.5	659.5	1076.5	158	326.5	735	90
201603-8864-D02-DX3	316	116	406	206	418	169.5	149	68	54	208	42.5	439	263	96	382	204	113.5	94	62.5	150	64.5	63.5	58	167	749	142.5	126.5	127.5	129	327	185	177	91	389.5	159	264	106.5	103.5	1410.5	575	494	414	433	835	536.5	181	283	768	88
201603-8864-D02-DX3	147.5	65	166.5	114	341.5	76	69.5	30	30	130	27	220.5	119	106	239	99	74	54	30	56	42	33	29	82	687	74	62.5	90	89	193	117	117.5	82	190	151	160.5	62	85	1657	351.5	290	264	283	464	441	99	176	540	54
201603-8864-D04-DX3	684	62.5	613.5	480	260	144	39	40.5	32	113.5	592	221	166	106	176	140	930	62	57	96	101	31	66	136	769.5	148	42	126	101.5	242	168	98.5	142.5	211	213	132	56	154	1258	226	270	240.5	226	349.5	787	139	172.5	629.5	49.5
201603-8864-D04-DX3	705	63	637	495	265	149	37	48.5	37	101	621	218	158.5	102	158	129.5	939.5	64	64.5	87	97	36	72	154	770	124	44	101	93	231	173	103	144	212	223.5	122	60	161	1257	213.5	249.5	214	206.5	344.5	798	106	172	604	50
201603-8864-D06-DX3	390	102	244	309	246	103.5	29	18	24	77	212	850.5	72	55	138	81.5	1164	64	57.5	85.5	66	33	103.5	106	1350.5	141.5	23.5	101.5	75	263	230	84.5	477	113.5	237	113	80.5	47	716	309	193	201	271	212	825	33	180	460.5	42
201603-8864-D06-DX3	428	88	230	304.5	273	90	30	16	24	80.5	216	850	81	53	158	80	1136	61	64.5	93	67.5	26	103	103	1270.5	134	27	108	69	263.5	219	95	466	142	233	108	89	44	694	311	206	224	275	222	819	36	185	430	41
201603-8897-12h-Pl2-DX3	134	89	124	95	421	52	26	21	42.5	125	53	124	104	193.5	186.5	84.5	107	63	49	27.5	77	34	28	63	960.5	83	155	90	116	190	207	204	162	121	461.5	134	70	108.5	1320	350	264.5	279.5	347	277.5	404	54.5	193.5	586.5	55
201603-8897-12h-Pl2-DX3	110	70	102	100	347.5	32.5	27	20	35	85.5	42	121	87.5	207	126	59	82	60	38	20	74	26	26	50	930	57	146.5	87.5	100.5	152.5	171	167.5	172.5	89.5	487.5	110	51	104	1507	316.5	246.5	226	306.5	230	414	45.5	163	528	48
201603-8897-D00-Pl2-DX3	161.5	62.5	169.5	112	380	36.5	23	17	26	91	49	181	126.5	90.5	132.5	67	102	52	47	25	55	18	23.5	45	696.5	64	146	80	120	157	169	176	143	94	432	94	59.5	66	758.5	332	313	285	307.5	221	393	45	172	645	49
201603-8897-D00-Pl2-DX3	125.5	43	121	94	357	34	23	15	26	83	41	182	100	91.5	112	58.5	106	50	35	19	50	20.5	22	41	647	54	152	78	103	128	141	140	152.5	67	438	85	44	59	696	275	254	211	227.5	225.5	381.5	36	145.5	466	40
201603-8897-D01-Pl2-DX3	161	70	173	127	361.5	46	23.5	23	27	98	51	160	124	91	149	77	122	65	47	25.5	71.5	26.5	25	61	906	81.5	100.5	89.5	123	188	186.5	169	196.5	106	548	118.5	68	52.5	809	360	261.5	227.5	279	348	449	64	187	577	54
201603-8897-D01-Pl2-DX3	210	100	264	158	413	72.5	24	27	48	129	66	220	205.5	97.5	220	105	127.5	76.5	65	37	81	31	31.5	69	922	110.5	125	87	131	245.5	202	211	181	147.5	511	165	88	60	917	412	379	381.5	372.5	439.5	457	89	241	731.5	73.5
201603-8897-D02-Pl2-DX3	91	46	102	87	358.5	29	23	13.5	24.5	69	35	128	76	104	102.5	53	74	41	32	19	53.5	22	18	41	709	47	97.5	79	93	132	137	133	130	64	424.5	80	36	43	884	295	284.5	215	264	236	351	30	137	570.5	42
201603-8897-D02-Pl2-DX3	91	35	87	74	345	26	23	12	22	66	37	120	71.5	100	85.5	50	84.5	44.5	30	18	54	21	17	43	710.5	44	112	67	92	119	134	122	132	70.5	412	70	33	44	821.5	272	259	189	228	191	343	29	125	456	35
201603-8897-D04-Pl2-DX3	175.5	48.5	261	180	241.5	134.5	39	33	58	111	66.5	126.5	157.5	29	138	98	74	47	47	80.5	81.5	24	34	160	587	144	201	109	123	188.5	159	124	195	105	125	115.5	60	72	850	247	188	226	211	331.5	572	84.5	169	620	44
201603-8897-D04-Pl2-DX3	153	47	232.5	158	220	115.5	33.5	28	50.5	105.5	57.5	111.5	131	29	130	81	64	40	40	73	73.5	23.5	31	140	622	128.5	173	100	116	166.5	153	105	197.5	87	124	109	59	71	847	222	157	201	211	285	541	75	165	551	37
201603-8897-D06-Pl2-DX3	102	89	65	108	342	53	26	20	30	71	40	372.5	66	26	164	67.5	86	65.5	51	28	52	27.5	33.5	52	657	72	96	89	114	213.5	179.5	160	395	98.5	445	132.5	91	31	500.5	338.5	183	206	306	152	408	37	146.5	435	44
201603-8897-D06-Pl2-DX3	121	106	104	120	367	58.5	25	28.5	33	94	44	380	99	27	203	80	87	65	57	37	62.5	29	44	64	674	91.5	101.5	92.5	108	258	200.5	192	372	135	444	157	97	35	528	379	225	266	357	219	448	50	167.5	522	57
201603-8909-12h-Pl2-DX3	51	41	28	53	292	26	27	13	19	52.5	30	72	33	60.5	70	44.5	53.5	27	29.5	24	48	23	20	49.5	746	53	241	82.5	93	95	192.5	125	84	81	82	74	36	104	1170	243.5	145	165	245	74.5	425.5	27	71	335.5	31
201603-8909-12h-Pl2-DX3	49	48	33	56	292	24	26	13	15	51	31	76	34	63	86	45	54	28	30	21	52.5	22.5	21	46	770.5	53	273.5	82	99	97.5	174	126.5	94	74	93.5	75.5	34.5	104	1357	225	168	166	251	90	446	27	72	324.5	30.5
201603-8909-D00-Pl2-DX3	31.5	26.5	21	47	221	18	19	10	11	37	18	49	31	33	45	36	40	19	27	16	45	17	15	39	444	37	203	62	84	56.5	123	105	74	42.5	110	50	20	63	543	166.5	108	103	128	67.5	406	19	58.5	207	25
201603-8909-D00-Pl2-DX3	38	23	25	44.5	216	21	22	10	10.5	31	18	51	25	35	39	35	39	17.5	24	17	41.5	16.5	13.5	36	437.5	40	200.5	64	90.5	63	102	98	68	40	110	50	22	60	583	157.5	110	113	133.5	103	405	21	61	266	24
201603-8909-D01-Pl2-DX3	86	55	30.5	67	339.5	33	25	14	23	86	52	67	56.5	29.5	120	62	56	35	36.5	37	51	22	20	52	580	65	199	77	123	117	214	163	82.5	102.5	119	111	52	66	580.5	301	222	209.5	307	157	480.5	35	88	413.5	35
201603-8909-D01-Pl2-DX3	53.5	49	40	59	279.5	27	23	13	16	67	35	63.5	34	29	98	51	51.5	28.5	33.5	31	48	20.5	17.5	55.5	670.5	59	180	78.5	112	115	181	135	84	76	125	98.5	53.5	57	549	255	192	199	280	151	482	30	75	363.5	34
201603-8909-D02-Pl2-DX3	25	25	16	40.5	189	14	21	11	10.5	23.5	13	33	23	24	27	28	40	15	19.5	15	37.5	14.5	14	30	306	37	127	59	69	42	90	85	44	33.5	78	43.5	22	38	376	146	117.5	63	106	27.5	334	15	47.5	159	20
201603-8909-D02-Pl2-DX3	27	19	16	35	161	16	20	10	8	22.5	11	35	21	29	13	30	34	11.5	19	12.5	36.5	13.5	11	26	315.5	31	137	53	65.5	43	95	75.5	48	27	69	43	15	35	368	109	64	45	90	33	330	13	43	152	19
201603-8909-D04-Pl2-DX3	59	59	39	57	339	23.5	20	15	23	47	25.5	103	46.5	35	103	51	65.5	43	27	17.5	42	23	16.5	35	591	42	63.5	64.5	86	129	165	120	107	79	387.5	71	44	28	499.5	295	188.5	178	286	130.5	302	30	117.5	404	37.5
201603-8909-D04-Pl2-DX3	43	52.5	31	61	291	21	20	12	16	49	25	96	33	39	84	44	53.5	41	23	15	44	17	15	28	680	31	64	69	83	100	150.5	101	125	60.5	379	71	38	27	433.5	260	144	132	261.5	76	271	28	104	356	29
201603-8909-TD-Pl2-DX3	43.5	32.5	25	55	232.5	22	22	11	12	35	22	213	35	34	51	40	42	17	29.5	18	41	16	37	36	451	62	188.5	66	94	82	134.5	112	60	55.5	66	53.5	29	53	519.5	199	134	134	171.5	91	528.5	18	69	309	24
201603-8909-TD-Pl2-DX3	32.5	27	21.5	52	205	19.5	20	11	11	38	18.5	225	31	32.5	45	34	36	20	32	16	35	15	38.5	47	435.5	58	199	65	87	78	122	103	60	48	73	50	23	55	501	196	129	95	160	69	531	17.5	63	260.5	21
201603-8914-12h-DX3	250.5	122	358.5	267	414	131	31	24.5	93	195.5	89.5	168	266.5	294	271	235	130	42	60	156	101	66	30.5	145	858	125	192.5	92	202.5	283	266	190	62	232	183	186	139	206	1487	397	388.5	424	353.5	675.5	833.5	159	180	702	45
201603-8914-12h-DX3	167	72	165	162.5	365.5	61	28.5	21	45	121	55.5	108.5	111	263	156	122.5	117	29	35	66	70	33.5	22.5	73	737	67	166	80	133	176.5	177.5	149.5	46	147.5	160	87.5	88.5	162	1536	260	284	246	278	351	732	95.5	129.5	467	34
201603-8914-D00-DX3	197	79.5	196.5	181	378.5	76	24	19	54	133	46	100	98	122	146	157	108	37	46	93.5	55	38	19	78	665	69	194.5	64.5	150	193.5	240	165	30	154	147	114	104.5	89	774	297	331	246	275	405	651	93	150	551.5	36
201603-8914-D00-DX3	175.5	77.5	131.5	152	375.5	41	25	12	35	120.5	47	96.5	92	121	134	127	101.5	29	38	58.5	58	27	17	61	624	59	170	65	166	156.5	210	175	27	151	132	86	86	68	729	305.5	340	237	286.5	318.5	623	57.5	99	490	31
201603-8914-D01-DX3	356	114	427.5	355	442	240	34	38	123	250	104.5	197.5	283	171	286.5	314.5	154	53.5	80	219	125.5	65	30	190	891.5	207.5	199	104	232	290.5	306	180.5	70	258	206	186	162.5	161	978	407	422	402	335	661.5	911	183.5	207	726	43
201603-8914-D01-DX3	158	54.5	182	179.5	323	81	26	18	49	135	48	117	108	184	129	132	141	33	46	91	72	33.5	24	85	690	92	157.5	71	134	177	168	111	55	133	193	98	90	84	1023	244	236	240	227	373.5	795	106	123.5	443	27.5
201603-8914-D02-DX3	87	32	66	126	273	37.5	23	13	28	54	29	64	44	168	59.5	73.5	102.5	22	27	37.5	55	20	18	58	437	44	87	56	122	87.5	100	97	39	60.5	179	48	47	54	663	165	142	113	146	120	593	42	66	256.5	26
201603-8914-D02-DX3	69	26	33	119	235	27.5	21	9	24.5	31	29	57	31.5	172	52	47	98	25.5	20	27	48.5	17	17	48	421	37	96	50	107	70	83	79	34.5	52	175	32	36	45	574.5	117	65	89	88	46.5	578	24.5	51	188	25.5
201603-8914-D04-DX3	103	44	109.5	142	275	72	23	16	40	62	38	91	78	202	76.5	92	100	29	32	59	60	28	19	86	484	76	179	63	119	105	112.5	93	50	77	171	63	65.5	75	684	137	115.5	128	121	103	628	53	86	304	30
201603-8914-D04-DX3	75	32	68	105	223	60	24	16	27	36	33	79	42.5	210	52.5	66	97	25.5	29	43	52	27	15	76.5	414	61	156.5	59.5	101	71	83.5	78	45	56	171	41	56	68	569	92.5	67	97.5	84	75.5	576	37	56	181.5	25
201603-8951-12h-Pl2-DX3	147	108	178	97	287	62	21	17	26	114	26	77	151	43	180	93	82.5	64	32.5	55	30	38	20	39	812	75.5	104	63.5	91	134	201	106	169	102	104	160	71	50	619	272	209	233	251	361	350	55	190	541	37
201603-8951-12h-Pl2-DX3	136	88.5	137.5	90	271	54.5	18	14.5	20	99.5	19	70	100	44	157	79	61	60.5	28	48	29	31	17	33.5	772	61	99	58.5	76.5	113	176	102	163	88	92	126	61	41	647	267	191	208	215	312	333	47	169	497	35
201603-8951-24h-Pl2-DX3	77	82	54	88	223	31	21	11	11	58.5	16	869	67	12	125.5	61	49.5	25	29	17.5	24	21	121	24	363.5	106.5	85	57	87.5	91	113.5	87	143.5	61	52	77	36	19	329.5	222	167	161	183	190	562	28	212	332.5	24
201603-8951-24h-Pl2-DX3	60.5	61	39.5	77	210.5	28	21	10	12.5	42	14	842	47.5	13	97	53.5	52	27	30.5	15	26	16	120.5	23.5	324.5	100	88	48	84	79	105	73	147	46	47	70.5	28	22	301	189	138.5	126	166	136	546	25	195	288	22
201603-8951-D00-Pl2-DX3	82	89.5	69	64	272	38	19	10	19	61	18	57	75.5	45	140	54	53.5	50	23	28	22	26	15	33	827	38.5	62.5	49	65	92	171	94	132.5	73	77	106	47.5	43.5	614	245.5	147	188.5	231	206	312	30	138	455	25
201603-8951-D00-Pl2-DX3	74	85	47	61	251	29	19	12	14	62	16	53	64	40.5	116	45.5	56	45	19	19	23	20	15	25	847	38	69.5	55.5	59	87	149	84	144.5	69.5	74	88	38	38	597	215	127	165.5	215	184	278	25	134	403	23
201603-8951-D01-Pl2-DX3	171	89	200	125.5	281	68	18	13	24	118	23	97	157.5	25.5	173	102.5	76	53	31	71	34	34	18	40.5	631	65.5	78.5	64	92	147	182.5	111	168	116	127	121	61	47	636	260	252	226	238.5	384.5	355.5	72.5	212.5	585	41
201603-8951-D01-Pl2-DX3	136	65	143	82	248	52	18	14	16.5	85	19	72	95.5	26	123	79	64.5	56	22.5	45	31	24	15	31	618	58	74	59.5	74	116.5	161	100	176	80	116	96	51	43	613.5	230.5	190.5	188	195.5	296.5	347	46	166	507.5	29.5
201603-8951-D02-Pl2-DX3	107	92	117	77	257	52	20.5	14.5	19	83.5	18	59	100.5	36.5	154	70	63	59	24	43	27	30	18	36	920	57	55	60.5	75	115.5	172	100	178	83	144.5	131	66.5	47	575	251	173.5	211.5	231	305	347	41	168	457	30.5
201603-8951-D02-Pl2-DX3	92.5	87	78	65	258	46	17	12	16.5	76	18.5	56	88	38	140.5	58	53	59.5	19.5	32	27	29.5	19	27	836.5	43.5	56	54.5	65	91	157	93	178	65	111	118	53	37	533	222.5	154	186.5	210	235	318	36	142	475	25
201603-8951-D04-Pl2-DX3	91	34	76	78	217	41.5	21	11	16	33	18	174.5	51	51	43	61	66	64	25	27	27	18	23	28	304	56	40	60	91	74	90	76	247	39	182	49	37	41	353	125	77	67	69	160	332.5	33	163	144	27
201603-8951-D04-Pl2-DX3	118.5	34	125	78	198.5	46	19	11	16	29	20	165	56	48	42	73	66	56.5	23	39	25	19	22	31	306	61	45	57	92	74	74	81	233	39	170.5	44	42	42	252	107	68	85.5	65	338.5	271	31	141	118.5	23
201603-8951-T14-Pl2-DX3	842	144.5	1473	556	346	210	50	52	41.5	234	38	396.5	335	24.5	285	140	248.5	63	65	115.5	87	62	68.5	131.5	687	196	92.5	149	167	329	229	108	279	162	284	201.5	86.5	76	696	328	242	331	326	555.5	750	298	634	745	59
201603-8951-T14-Pl2-DX3	733	136	1171	507	333	186	44	42.5	42	194	25	379	262	24	215	118	200.5	62.5	55.5	90.5	77.5	56.5	62.5	102	624	190.5	71.5	131.5	134	307	181	100	265	140	275	179	76	52	643	289	199.5	250	289	437	673	280	587.5	601	51
201603-8951-TD-Pl2-DX3	131	36	133	101.5	255	34	22	11	18	52	20	713	84	60	72	72	75	40	27	24	28	16	67	29	434	91	84	64	95	91	113	91	205	45.5	86	51	30.5	39	659	171	152	131	121.5	128	542	40	217.5	390	27
201603-8951-TD-Pl2-DX3	89.5	31	71	88	239	30	22	11	16	40	18	746.5	49	60	46.5	57	68	41	28	18	28	15	67	26	435	88	82.5	62	89	84	105	82	215	41	84	43	26	36	688	154	106.5	84	106	80	550	34	211	282.5	24
CONS3-FT2	257	164.5	105	312	332	156	103	93	209	127	184	238	146	708	191.5	149.5	377	174	111	80.5	241.5	114.5	110.5	218.5	2067.5	219.5	198	236	233	320	281	225	178	171	216.5	228	168	139	579	314	235	285	360.5	131	952	136	152	438.5	73.5
CONS3-FT2	266	157	114	313	356	160	112.5	91	194.5	135	175	223.5	148	677	211	149.5	378	174.5	120	82	240	122	100	229.5	2015.5	202.5	184.5	223	224.5	341.5	291	227	188	179	222.5	248	172.5	135.5	589.5	319	235.5	296	359	134	920	150	132	449	74
CONS3-FT2	202	173.5	115	209	339	183	90	76	141.5	153.5	132	252	181	434	235	171	241.5	110	108	88	229	119	99.5	221	1712	214	181	188.5	192	304	279	192	116	215.5	185	267	201.5	127	542	305	262	328	350	223	765	173.5	124.5	460	60.5
CONS3-FT2	191	169	100	210.5	330.5	149	85	73	133	140.5	130	214	156	461	205	135	203	107.5	104	80.5	222.5	129	82	212.5	1834	201	165.5	193	190.5	282	272	163	113	188	178	256	187	111	546	286.5	234	295	330.5	198	786	140	119.5	438	60
CONS3-FT2	211	164.5	107	231	297	144.5	86.5	73	146	146	121.5	225.5	152	472.5	208	153.5	222	118	102	75	215.5	128	81.5	178	1880	205	177	204.5	204	302	258	169.5	119	197	172.5	243	183	117.5	536	297	243.5	291	355.5	185	814	151	121	459	65
CONS3-FT2	187.5	136	95	234	287	144	88	71	145	126	127	192	144	459	194	142.5	246	106.5	104	75	215	106	75	190	1963	182	167	203.5	201	273	275.5	183	116	168	168	225	162	109	577	286.5	219	282	321	153	799	124	121	444	61
CONS3-FT2	220	159	131	274.5	379.5	203	110.5	96	153.5	162	153	288	173	548	210	206.5	282	164	127	132	226.5	96	124.5	256.5	2003	238.5	180.5	197	241	347	328.5	197.5	211	195	429.5	248.5	244	188	537	343	279.5	305.5	388.5	184.5	862	181	152.5	516	64
CONS3-FT2	239	143	121	286.5	398.5	235.5	121	100	165	153.5	157	277	184	550	232	202	270	164.5	144	135	217	104	113	281	1867	247.5	196	223	245	385.5	320.5	232	199	220	392.5	276	231	196	546	351	280	318	394.5	178	860	173.5	160	483	74
CONS3-FT2	180	118	79.5	215	330.5	142	87	62	125	120	113	187	132	426	160.5	136	212.5	112	92	69	172	87	89	198	1722.5	204.5	175	188	186.5	277	262	175.5	151	162	215	191	154.5	117	548	306.5	271	243	325	122	751	120	137	401	60
CONS3-FT2	194.5	142	100	212	366	165.5	89	82	133	140	111.5	238	205	428	228	182	204	110	100	97	195	107	112	234	1504	228	180	207	188	314.5	292	183	143	229	221	236.5	171	120	568	346	307	331	361	190.5	754	173	130.5	490.5	59.5
CONS3-FT2	128	94	56	157	243	102	70	47	106	71.5	106	140	92	370	124.5	97	157	103.5	78	47	163.5	67	63	157	1878	153	137	185	152	198	263	142.5	124	106	179	145	93	92	514	242.5	193	191.5	266	90	682	99	118	406	49
CONS3-FT2	145.5	126.5	75	166	311	139	86	63	106	132	90.5	192.5	160	356.5	195	146	141.5	99	86	74	173.5	83	73	187.5	1434	181	159	158	159	266.5	250.5	158	118	173	166.5	212.5	155	104	568	292	295.5	289	349	152.5	636.5	143.5	123	452	48
CONS3-FT2	194	107	84	227	305	135	80.5	67	132	120	112	185	141	423	156	125	264.5	113	100	61	202	81	89	212	1607	168	176.5	204	184	269	247	163	152	156	211	184	134.5	125	504	257.5	237	232.5	316	113	812	114	124	396.5	49
CONS3-FT2	240	138	103	224	340	161	100	77	123.5	134	121	226	181.5	399	200.5	173	260.5	106	102	78	195	100	101	225	1399	224	181	196	183.5	284	256	185.5	135	199	199.5	221	179	125	522.5	304.5	296	291	355	157	733.5	157.5	143	452.5	57
CONS3-FT2	169	130	81.5	198	288.5	140	74	54	107	105	91	192.5	150	339	182	147	199.5	94.5	83.5	65	182.5	87.5	75	184	1563.5	167	166	177.5	167	243.5	238	148	124.5	176	195.5	196	130	105	535	270	235.5	255	306	161.5	719	128.5	125	423	50.5
CONS3-FT2	167	116	80.5	190.5	267.5	123.5	76	54.5	102	98	94	170	137.5	365.5	159	125	217	107	81	65.5	206	76.5	74	180	1708	176	173	171.5	162	225.5	243	133	127.5	159	197	181	124.5	95	504	264	213	217	306	125.5	702	111.5	123.5	392.5	47
CONS3-FT2	159	113	75	196	275.5	132	75	57.5	108	96	96.5	164	136	377	149	112	219	92	75	60	188.5	81	73.5	179.5	1629	153.5	162	183	164.5	226	235.5	137.5	142.5	144	194	183	127	101.5	492.5	255	219.5	225	294	142	712	112	127	380	47
CONS3-FT2	172.5	127	96.5	179	307	144.5	83	60	97	125	85	195	161.5	337	209	154	206	92	82.5	81	187	87	79	204	1371	191	171	175	172	233	243	149	118	182.5	173	206	145	104.5	500.5	302	247	262	325	184	670	149	124.5	438.5	42
[truncated: 17 more columns]
