# Supplementary material for: Investigation of the role of typhoid toxin in acute typhoid fever in a human challenge model
Source: Nat Med. 2019 Jul 3;25(7):1082–8. doi: 10.1038/s41591-019-0505-4 (PMC6892374; doi:10.1038/s41591-019-0505-4)
Supplement: Source Data Extended Data Fig. 2 — Statistical Source Data [file 41591_2019_505_MOESM9_ESM.xlsx]

## Sheet: Sheet1
Vi_Titre	Allocation
3.7	WT
50.873	WT
3.7	WT
56.13	WT
3.7	WT
3.7	WT
3.7	WT
9.561	WT
3.7	WT
20.288	WT
316.815	WT
25.092	WT
3.7	WT
3.7	WT
12.7585	WT
35.452	WT
354.608	WT
3.7	WT
174.55	WT
3.7	WT
3.7	WT
25.314	TN
86.4	TN
3.7	TN
101.787	TN
3.7	TN
3.7	TN
21.709	TN
3.7	TN
14.8065	TN
101.295	TN
3.7	TN
17.499	TN
21.005	TN
3.7	TN
188.106	TN
3.7	TN
210.047	TN
88.7365	TN
3.7	TN
