# Supplementary material for: Investigation of the role of typhoid toxin in acute typhoid fever in a human challenge model
Source: Nat Med. 2019 Jul 3;25(7):1082–8. doi: 10.1038/s41591-019-0505-4 (PMC6892374; doi:10.1038/s41591-019-0505-4)
Supplement: Source Data Extended Data Fig. 3 — Statistical Source Data [file 41591_2019_505_MOESM10_ESM.xlsx]

## Sheet: Lab_Values
ID	Parameter	Study_Vist	Value	Sample_date	Challenge_date	Tx_date	Group	Diagnosed
2265453	Alb	D0	41	2017-04-10 09:30:00	2017-04-10 09:30:00	2017-04-19 09:30:00	WT	Y
2265453	Alb	D1	39	2017-04-11 09:30:00	2017-04-10 09:30:00	2017-04-19 09:30:00	WT	Y
2265453	Alb	D4	40	2017-04-14 09:30:00	2017-04-10 09:30:00	2017-04-19 09:30:00	WT	Y
2265453	Alb	D6	40	2017-04-16 09:30:00	2017-04-10 09:30:00	2017-04-19 09:30:00	WT	Y
2265453	Alb	D8	42	2017-04-18 09:30:00	2017-04-10 09:30:00	2017-04-19 09:30:00	WT	Y
2265453	Alb	TD	39	2017-04-19 09:30:00	2017-04-10 09:30:00	2017-04-19 09:30:00	WT	Y
2265453	Alb	TD_24	39	2017-04-20 09:30:00	2017-04-10 09:30:00	2017-04-19 09:30:00	WT	Y
2265453	Alb	TD_48	36	2017-04-21 09:30:00	2017-04-10 09:30:00	2017-04-19 09:30:00	WT	Y
2265453	Alb	TD_72	35	2017-04-22 09:30:00	2017-04-10 09:30:00	2017-04-19 09:30:00	WT	Y
2265453	Alb	TD_96	36	2017-04-23 09:30:00	2017-04-10 09:30:00	2017-04-19 09:30:00	WT	Y
2265453	Alb	D28	38	2017-05-08 09:30:00	2017-04-10 09:30:00	2017-04-19 09:30:00	WT	Y
2265906	Alb	D0	43	2017-04-10 09:05:00	2017-04-10 09:05:00	2017-04-20 13:50:00	TN	Y
2265906	Alb	D1	42	2017-04-11 09:05:00	2017-04-10 09:05:00	2017-04-20 13:50:00	TN	Y
2265906	Alb	D4	40	2017-04-14 09:05:00	2017-04-10 09:05:00	2017-04-20 13:50:00	TN	Y
2265906	Alb	D6	39	2017-04-16 09:05:00	2017-04-10 09:05:00	2017-04-20 13:50:00	TN	Y
2265906	Alb	D8	42	2017-04-18 09:05:00	2017-04-10 09:05:00	2017-04-20 13:50:00	TN	Y
2265906	Alb	D10	40	2017-04-20 09:05:00	2017-04-10 09:05:00	2017-04-20 13:50:00	TN	Y
2265906	Alb	TD_24	38	2017-04-21 13:50:00	2017-04-10 09:05:00	2017-04-20 13:50:00	TN	Y
2265906	Alb	TD_48	39	2017-04-22 13:50:00	2017-04-10 09:05:00	2017-04-20 13:50:00	TN	Y
2265906	Alb	TD_72	36	2017-04-23 13:50:00	2017-04-10 09:05:00	2017-04-20 13:50:00	TN	Y
2265906	Alb	TD_96	37	2017-04-24 13:50:00	2017-04-10 09:05:00	2017-04-20 13:50:00	TN	Y
2265906	Alb	D28	39	2017-05-08 09:05:00	2017-04-10 09:05:00	2017-04-20 13:50:00	TN	Y
2266359	Alb	D0	36	2017-04-25 10:02:00	2017-04-25 10:02:00	2017-05-08 11:00:00	WT	Y
2266359	Alb	D1	37	2017-04-26 10:02:00	2017-04-25 10:02:00	2017-05-08 11:00:00	WT	Y
2266359	Alb	D4	36	2017-04-29 10:02:00	2017-04-25 10:02:00	2017-05-08 11:00:00	WT	Y
2266359	Alb	D6	36	2017-05-01 10:02:00	2017-04-25 10:02:00	2017-05-08 11:00:00	WT	Y
2266359	Alb	D8	37	2017-05-03 10:02:00	2017-04-25 10:02:00	2017-05-08 11:00:00	WT	Y
2266359	Alb	D10	34	2017-05-05 10:02:00	2017-04-25 10:02:00	2017-05-08 11:00:00	WT	Y
2266359	Alb	D12	40	2017-05-07 10:02:00	2017-04-25 10:02:00	2017-05-08 11:00:00	WT	Y
2266359	Alb	TD	36	2017-05-08 11:00:00	2017-04-25 10:02:00	2017-05-08 11:00:00	WT	Y
2266359	Alb	TD_24	34	2017-05-09 11:00:00	2017-04-25 10:02:00	2017-05-08 11:00:00	WT	Y
2266359	Alb	TD_48	35	2017-05-10 11:00:00	2017-04-25 10:02:00	2017-05-08 11:00:00	WT	Y
2266359	Alb	TD_72	36	2017-05-11 11:00:00	2017-04-25 10:02:00	2017-05-08 11:00:00	WT	Y
2266359	Alb	TD_96	35	2017-05-12 11:00:00	2017-04-25 10:02:00	2017-05-08 11:00:00	WT	Y
2266359	Alb	D28	33	2017-05-23 10:02:00	2017-04-25 10:02:00	2017-05-08 11:00:00	WT	Y
2266812	Alb	D0	40	2017-04-25 09:04:00	2017-04-25 09:04:00	2017-05-01 09:30:00	TN	Y
2266812	Alb	D1	41	2017-04-26 09:04:00	2017-04-25 09:04:00	2017-05-01 09:30:00	TN	Y
2266812	Alb	D4	45	2017-04-29 09:04:00	2017-04-25 09:04:00	2017-05-01 09:30:00	TN	Y
2266812	Alb	TD	43	2017-05-01 09:30:00	2017-04-25 09:04:00	2017-05-01 09:30:00	TN	Y
2266812	Alb	TD_24	42	2017-05-02 09:30:00	2017-04-25 09:04:00	2017-05-01 09:30:00	TN	Y
2266812	Alb	TD_48	37	2017-05-03 09:30:00	2017-04-25 09:04:00	2017-05-01 09:30:00	TN	Y
2266812	Alb	TD_72	36	2017-05-04 09:30:00	2017-04-25 09:04:00	2017-05-01 09:30:00	TN	Y
2266812	Alb	TD_96	37	2017-05-05 09:30:00	2017-04-25 09:04:00	2017-05-01 09:30:00	TN	Y
2266812	Alb	TD14	39	2017-05-09 09:04:00	2017-04-25 09:04:00	2017-05-01 09:30:00	TN	Y
2266812	Alb	D28	40	2017-05-23 09:04:00	2017-04-25 09:04:00	2017-05-01 09:30:00	TN	Y
2267265	Alb	D0	39	2017-04-25 08:33:00	2017-04-25 08:33:00	2017-05-09 08:33:00	WT	N
2267265	Alb	D1	43	2017-04-26 08:33:00	2017-04-25 08:33:00	2017-05-09 08:33:00	WT	N
2267265	Alb	D4	41	2017-04-29 08:33:00	2017-04-25 08:33:00	2017-05-09 08:33:00	WT	N
2267265	Alb	D6	40	2017-05-01 08:33:00	2017-04-25 08:33:00	2017-05-09 08:33:00	WT	N
2267265	Alb	D8	39	2017-05-03 08:33:00	2017-04-25 08:33:00	2017-05-09 08:33:00	WT	N
2267265	Alb	D10	38	2017-05-05 08:33:00	2017-04-25 08:33:00	2017-05-09 08:33:00	WT	N
2267265	Alb	D12	40	2017-05-07 08:33:00	2017-04-25 08:33:00	2017-05-09 08:33:00	WT	N
2267265	Alb	D14	37	2017-05-09 08:33:00	2017-04-25 08:33:00	2017-05-09 08:33:00	WT	N
2267265	Alb	TD14	37	2017-05-09 08:33:00	2017-04-25 08:33:00	2017-05-09 08:33:00	WT	N
2267265	Alb	D28	38	2017-05-23 08:33:00	2017-04-25 08:33:00	2017-05-09 08:33:00	WT	N
2267718	Alb	D0	38	2017-04-25 09:25:00	2017-04-25 09:25:00	2017-05-01 10:00:00	TN	Y
2267718	Alb	D1	37	2017-04-26 09:25:00	2017-04-25 09:25:00	2017-05-01 10:00:00	TN	Y
2267718	Alb	D4	39	2017-04-29 09:25:00	2017-04-25 09:25:00	2017-05-01 10:00:00	TN	Y
2267718	Alb	TD	37	2017-05-01 10:00:00	2017-04-25 09:25:00	2017-05-01 10:00:00	TN	Y
2267718	Alb	TD_24	37	2017-05-02 10:00:00	2017-04-25 09:25:00	2017-05-01 10:00:00	TN	Y
2267718	Alb	TD_48	35	2017-05-03 10:00:00	2017-04-25 09:25:00	2017-05-01 10:00:00	TN	Y
2267718	Alb	TD_72	33	2017-05-04 10:00:00	2017-04-25 09:25:00	2017-05-01 10:00:00	TN	Y
2267718	Alb	TD_96	34	2017-05-05 10:00:00	2017-04-25 09:25:00	2017-05-01 10:00:00	TN	Y
2267718	Alb	TD14	34	2017-05-09 09:25:00	2017-04-25 09:25:00	2017-05-01 10:00:00	TN	Y
2267718	Alb	D28	35	2017-05-23 09:25:00	2017-04-25 09:25:00	2017-05-01 10:00:00	TN	Y
2268171	Alb	D0	39	2017-04-25 10:47:00	2017-04-25 10:47:00	2017-05-02 11:30:00	TN	Y
2268171	Alb	D1	38	2017-04-26 10:47:00	2017-04-25 10:47:00	2017-05-02 11:30:00	TN	Y
2268171	Alb	D4	39	2017-04-29 10:47:00	2017-04-25 10:47:00	2017-05-02 11:30:00	TN	Y
2268171	Alb	D6	41	2017-05-01 10:47:00	2017-04-25 10:47:00	2017-05-02 11:30:00	TN	Y
2268171	Alb	TD	40	2017-05-02 11:30:00	2017-04-25 10:47:00	2017-05-02 11:30:00	TN	Y
2268171	Alb	TD_24	38	2017-05-03 11:30:00	2017-04-25 10:47:00	2017-05-02 11:30:00	TN	Y
2268171	Alb	TD_48	36	2017-05-04 11:30:00	2017-04-25 10:47:00	2017-05-02 11:30:00	TN	Y
2268171	Alb	TD_72	36	2017-05-05 11:30:00	2017-04-25 10:47:00	2017-05-02 11:30:00	TN	Y
2268171	Alb	TD_96	35	2017-05-06 11:30:00	2017-04-25 10:47:00	2017-05-02 11:30:00	TN	Y
2268171	Alb	TD14	35	2017-05-09 10:47:00	2017-04-25 10:47:00	2017-05-02 11:30:00	TN	Y
2268171	Alb	D28	37	2017-05-23 10:47:00	2017-04-25 10:47:00	2017-05-02 11:30:00	TN	Y
2268624	Alb	D0	37	2017-04-25 09:44:00	2017-04-25 09:44:00	2017-05-09 09:44:00	WT	N
2268624	Alb	D1	38	2017-04-26 09:44:00	2017-04-25 09:44:00	2017-05-09 09:44:00	WT	N
2268624	Alb	D4	38	2017-04-29 09:44:00	2017-04-25 09:44:00	2017-05-09 09:44:00	WT	N
2268624	Alb	D6	39	2017-05-01 09:44:00	2017-04-25 09:44:00	2017-05-09 09:44:00	WT	N
2268624	Alb	D8	36	2017-05-03 09:44:00	2017-04-25 09:44:00	2017-05-09 09:44:00	WT	N
2268624	Alb	D10	35	2017-05-05 09:44:00	2017-04-25 09:44:00	2017-05-09 09:44:00	WT	N
2268624	Alb	D12	39	2017-05-07 09:44:00	2017-04-25 09:44:00	2017-05-09 09:44:00	WT	N
2268624	Alb	D14	36	2017-05-09 09:44:00	2017-04-25 09:44:00	2017-05-09 09:44:00	WT	N
2268624	Alb	D28	35	2017-05-23 09:44:00	2017-04-25 09:44:00	2017-05-09 09:44:00	WT	N
2269077	Alb	D0	35	2017-05-15 10:02:00	2017-05-15 10:02:00	2017-05-22 12:20:00	TN	Y
2269077	Alb	D1	37	2017-05-16 10:02:00	2017-05-15 10:02:00	2017-05-22 12:20:00	TN	Y
2269077	Alb	D4	35	2017-05-19 10:02:00	2017-05-15 10:02:00	2017-05-22 12:20:00	TN	Y
2269077	Alb	D6	35	2017-05-21 10:02:00	2017-05-15 10:02:00	2017-05-22 12:20:00	TN	Y
2269077	Alb	TD	34	2017-05-22 12:20:00	2017-05-15 10:02:00	2017-05-22 12:20:00	TN	Y
2269077	Alb	TD_24	34	2017-05-23 12:20:00	2017-05-15 10:02:00	2017-05-22 12:20:00	TN	Y
2269077	Alb	TD_48	32	2017-05-24 12:20:00	2017-05-15 10:02:00	2017-05-22 12:20:00	TN	Y
2269077	Alb	TD_72	32	2017-05-25 12:20:00	2017-05-15 10:02:00	2017-05-22 12:20:00	TN	Y
2269077	Alb	TD_96	34	2017-05-26 12:20:00	2017-05-15 10:02:00	2017-05-22 12:20:00	TN	Y
2269077	Alb	TD14	34	2017-05-29 10:02:00	2017-05-15 10:02:00	2017-05-22 12:20:00	TN	Y
2269077	Alb	D28	33	2017-06-12 10:02:00	2017-05-15 10:02:00	2017-05-22 12:20:00	TN	Y
2269530	Alb	D0	35	2017-05-15 09:13:00	2017-05-15 09:13:00	2017-05-25 20:20:00	WT	Y
2269530	Alb	D1	37	2017-05-16 09:13:00	2017-05-15 09:13:00	2017-05-25 20:20:00	WT	Y
2269530	Alb	D4	35	2017-05-19 09:13:00	2017-05-15 09:13:00	2017-05-25 20:20:00	WT	Y
2269530	Alb	D6	35	2017-05-21 09:13:00	2017-05-15 09:13:00	2017-05-25 20:20:00	WT	Y
2269530	Alb	TD	34	2017-05-25 20:20:00	2017-05-15 09:13:00	2017-05-25 20:20:00	WT	Y
2269530	Alb	TD_24	34	2017-05-26 20:20:00	2017-05-15 09:13:00	2017-05-25 20:20:00	WT	Y
2269530	Alb	TD_48	32	2017-05-27 20:20:00	2017-05-15 09:13:00	2017-05-25 20:20:00	WT	Y
2269530	Alb	TD_72	32	2017-05-28 20:20:00	2017-05-15 09:13:00	2017-05-25 20:20:00	WT	Y
2269530	Alb	TD14	34	2017-05-29 09:13:00	2017-05-15 09:13:00	2017-05-25 20:20:00	WT	Y
2269530	Alb	TD_96	34	2017-05-29 20:20:00	2017-05-15 09:13:00	2017-05-25 20:20:00	WT	Y
2269530	Alb	D28	33	2017-06-12 09:13:00	2017-05-15 09:13:00	2017-05-25 20:20:00	WT	Y
2269983	Alb	D0	39	2017-05-15 09:45:00	2017-05-15 09:45:00	2017-05-20 13:50:00	TN	Y
2269983	Alb	D1	41	2017-05-16 09:45:00	2017-05-15 09:45:00	2017-05-20 13:50:00	TN	Y
2269983	Alb	D4	43	2017-05-19 09:45:00	2017-05-15 09:45:00	2017-05-20 13:50:00	TN	Y
2269983	Alb	TD	42	2017-05-20 13:50:00	2017-05-15 09:45:00	2017-05-20 13:50:00	TN	Y
2269983	Alb	TD_24	41	2017-05-21 13:50:00	2017-05-15 09:45:00	2017-05-20 13:50:00	TN	Y
2269983	Alb	TD_48	39	2017-05-22 13:50:00	2017-05-15 09:45:00	2017-05-20 13:50:00	TN	Y
2269983	Alb	TD_72	36	2017-05-23 13:50:00	2017-05-15 09:45:00	2017-05-20 13:50:00	TN	Y
2269983	Alb	TD_96	38	2017-05-24 13:50:00	2017-05-15 09:45:00	2017-05-20 13:50:00	TN	Y
2269983	Alb	TD14	37	2017-05-29 09:45:00	2017-05-15 09:45:00	2017-05-20 13:50:00	TN	Y
2269983	Alb	D28	41	2017-06-12 09:45:00	2017-05-15 09:45:00	2017-05-20 13:50:00	TN	Y
2270436	Alb	D0	40	2017-05-15 08:55:00	2017-05-15 08:55:00	2017-05-21 09:30:00	WT	Y
2270436	Alb	D1	39	2017-05-16 08:55:00	2017-05-15 08:55:00	2017-05-21 09:30:00	WT	Y
2270436	Alb	D4	39	2017-05-19 08:55:00	2017-05-15 08:55:00	2017-05-21 09:30:00	WT	Y
2270436	Alb	TD	40	2017-05-21 09:30:00	2017-05-15 08:55:00	2017-05-21 09:30:00	WT	Y
2270436	Alb	TD_24	38	2017-05-22 09:30:00	2017-05-15 08:55:00	2017-05-21 09:30:00	WT	Y
2270436	Alb	TD_48	35	2017-05-23 09:30:00	2017-05-15 08:55:00	2017-05-21 09:30:00	WT	Y
2270436	Alb	TD_72	33	2017-05-24 09:30:00	2017-05-15 08:55:00	2017-05-21 09:30:00	WT	Y
2270436	Alb	TD_96	34	2017-05-25 09:30:00	2017-05-15 08:55:00	2017-05-21 09:30:00	WT	Y
2270436	Alb	TD14	35	2017-05-29 08:55:00	2017-05-15 08:55:00	2017-05-21 09:30:00	WT	Y
2270436	Alb	D28	38	2017-06-12 08:55:00	2017-05-15 08:55:00	2017-05-21 09:30:00	WT	Y
2270889	Alb	D0	38	2017-05-15 10:15:00	2017-05-15 10:15:00	2017-05-23 10:20:00	TN	Y
2270889	Alb	D1	38	2017-05-16 10:15:00	2017-05-15 10:15:00	2017-05-23 10:20:00	TN	Y
2270889	Alb	D4	39	2017-05-19 10:15:00	2017-05-15 10:15:00	2017-05-23 10:20:00	TN	Y
2270889	Alb	D6	37	2017-05-21 10:15:00	2017-05-15 10:15:00	2017-05-23 10:20:00	TN	Y
2270889	Alb	TD	40	2017-05-21 10:20:00	2017-05-15 10:15:00	2017-05-23 10:20:00	TN	Y
2270889	Alb	TD_24	38	2017-05-22 10:20:00	2017-05-15 10:15:00	2017-05-23 10:20:00	TN	Y
2270889	Alb	TD_48	34	2017-05-23 10:20:00	2017-05-15 10:15:00	2017-05-23 10:20:00	TN	Y
2270889	Alb	TD_72	35	2017-05-24 10:20:00	2017-05-15 10:15:00	2017-05-23 10:20:00	TN	Y
2270889	Alb	TD_96	35	2017-05-25 10:20:00	2017-05-15 10:15:00	2017-05-23 10:20:00	TN	Y
2270889	Alb	TD14	37	2017-05-29 10:15:00	2017-05-15 10:15:00	2017-05-23 10:20:00	TN	Y
2270889	Alb	D28	39	2017-06-12 10:15:00	2017-05-15 10:15:00	2017-05-23 10:20:00	TN	Y
2271342	Alb	D0	41	2017-05-15 09:27:00	2017-05-15 09:27:00	2017-05-23 11:00:00	TN	Y
2271342	Alb	D1	41	2017-05-16 09:27:00	2017-05-15 09:27:00	2017-05-23 11:00:00	TN	Y
2271342	Alb	D4	39	2017-05-19 09:27:00	2017-05-15 09:27:00	2017-05-23 11:00:00	TN	Y
2271342	Alb	D6	40	2017-05-21 09:27:00	2017-05-15 09:27:00	2017-05-23 11:00:00	TN	Y
2271342	Alb	TD	41	2017-05-23 11:00:00	2017-05-15 09:27:00	2017-05-23 11:00:00	TN	Y
2271342	Alb	TD_24	39	2017-05-24 11:00:00	2017-05-15 09:27:00	2017-05-23 11:00:00	TN	Y
2271342	Alb	TD_48	38	2017-05-25 11:00:00	2017-05-15 09:27:00	2017-05-23 11:00:00	TN	Y
2271342	Alb	TD_72	34	2017-05-26 11:00:00	2017-05-15 09:27:00	2017-05-23 11:00:00	TN	Y
2271342	Alb	TD_96	35	2017-05-27 11:00:00	2017-05-15 09:27:00	2017-05-23 11:00:00	TN	Y
2271342	Alb	TD14	36	2017-05-29 09:27:00	2017-05-15 09:27:00	2017-05-23 11:00:00	TN	Y
2271342	Alb	D28	40	2017-06-12 09:27:00	2017-05-15 09:27:00	2017-05-23 11:00:00	TN	Y
2271795	Alb	D0	35	2017-05-31 08:52:00	2017-05-31 08:52:00	2017-06-14 08:52:00	WT	N
2271795	Alb	D1	36	2017-06-01 08:52:00	2017-05-31 08:52:00	2017-06-14 08:52:00	WT	N
2271795	Alb	D4	36	2017-06-04 08:52:00	2017-05-31 08:52:00	2017-06-14 08:52:00	WT	N
2271795	Alb	D6	38	2017-06-06 08:52:00	2017-05-31 08:52:00	2017-06-14 08:52:00	WT	N
2271795	Alb	D8	35	2017-06-08 08:52:00	2017-05-31 08:52:00	2017-06-14 08:52:00	WT	N
2271795	Alb	D10	36	2017-06-10 08:52:00	2017-05-31 08:52:00	2017-06-14 08:52:00	WT	N
2271795	Alb	D12	36	2017-06-12 08:52:00	2017-05-31 08:52:00	2017-06-14 08:52:00	WT	N
2271795	Alb	D14	37	2017-06-14 08:52:00	2017-05-31 08:52:00	2017-06-14 08:52:00	WT	N
2271795	Alb	D28	36	2017-06-28 08:52:00	2017-05-31 08:52:00	2017-06-14 08:52:00	WT	N
2272248	Alb	D0	39	2017-05-31 09:34:00	2017-05-31 09:34:00	2017-06-13 16:17:00	WT	Y
2272248	Alb	D1	44	2017-06-01 09:34:00	2017-05-31 09:34:00	2017-06-13 16:17:00	WT	Y
2272248	Alb	D4	43	2017-06-04 09:34:00	2017-05-31 09:34:00	2017-06-13 16:17:00	WT	Y
2272248	Alb	D6	44	2017-06-06 09:34:00	2017-05-31 09:34:00	2017-06-13 16:17:00	WT	Y
2272248	Alb	D8	43	2017-06-08 09:34:00	2017-05-31 09:34:00	2017-06-13 16:17:00	WT	Y
2272248	Alb	D10	43	2017-06-10 09:34:00	2017-05-31 09:34:00	2017-06-13 16:17:00	WT	Y
2272248	Alb	D12	41	2017-06-12 09:34:00	2017-05-31 09:34:00	2017-06-13 16:17:00	WT	Y
2272248	Alb	TD	40	2017-06-13 16:17:00	2017-05-31 09:34:00	2017-06-13 16:17:00	WT	Y
2272248	Alb	TD_24	40	2017-06-14 16:17:00	2017-05-31 09:34:00	2017-06-13 16:17:00	WT	Y
2272248	Alb	TD_48	37	2017-06-15 16:17:00	2017-05-31 09:34:00	2017-06-13 16:17:00	WT	Y
2272248	Alb	TD_72	39	2017-06-16 16:17:00	2017-05-31 09:34:00	2017-06-13 16:17:00	WT	Y
2272248	Alb	D28	41	2017-06-28 09:34:00	2017-05-31 09:34:00	2017-06-13 16:17:00	WT	Y
2272701	Alb	D0	42	2017-05-31 09:15:00	2017-05-31 09:15:00	2017-06-06 10:00:00	WT	Y
2272701	Alb	D4	42	2017-06-04 09:15:00	2017-05-31 09:15:00	2017-06-06 10:00:00	WT	Y
2272701	Alb	TD	40	2017-06-06 10:00:00	2017-05-31 09:15:00	2017-06-06 10:00:00	WT	Y
2272701	Alb	TD_24	40	2017-06-07 10:00:00	2017-05-31 09:15:00	2017-06-06 10:00:00	WT	Y
2272701	Alb	TD_48	40	2017-06-08 10:00:00	2017-05-31 09:15:00	2017-06-06 10:00:00	WT	Y
2272701	Alb	TD_72	37	2017-06-09 10:00:00	2017-05-31 09:15:00	2017-06-06 10:00:00	WT	Y
2272701	Alb	TD_96	39	2017-06-10 10:00:00	2017-05-31 09:15:00	2017-06-06 10:00:00	WT	Y
2272701	Alb	TD14	40	2017-06-14 09:15:00	2017-05-31 09:15:00	2017-06-06 10:00:00	WT	Y
2273154	Alb	D0	35	2017-06-19 10:04:00	2017-06-19 10:04:00	2017-06-25 17:48:00	TN	Y
2273154	Alb	D1	38	2017-06-20 10:04:00	2017-06-19 10:04:00	2017-06-25 17:48:00	TN	Y
2273154	Alb	D4	38	2017-06-23 10:04:00	2017-06-19 10:04:00	2017-06-25 17:48:00	TN	Y
2273154	Alb	D6	41	2017-06-25 10:04:00	2017-06-19 10:04:00	2017-06-25 17:48:00	TN	Y
2273154	Alb	TD	43	2017-06-25 17:48:00	2017-06-19 10:04:00	2017-06-25 17:48:00	TN	Y
2273154	Alb	TD_24	40	2017-06-26 17:48:00	2017-06-19 10:04:00	2017-06-25 17:48:00	TN	Y
2273154	Alb	TD_48	34	2017-06-27 17:48:00	2017-06-19 10:04:00	2017-06-25 17:48:00	TN	Y
2273154	Alb	TD_72	34	2017-06-28 17:48:00	2017-06-19 10:04:00	2017-06-25 17:48:00	TN	Y
2273154	Alb	TD_96	34	2017-06-29 17:48:00	2017-06-19 10:04:00	2017-06-25 17:48:00	TN	Y
2273154	Alb	TD14	36	2017-07-03 10:04:00	2017-06-19 10:04:00	2017-06-25 17:48:00	TN	Y
2273154	Alb	D28	37	2017-07-17 10:04:00	2017-06-19 10:04:00	2017-06-25 17:48:00	TN	Y
2273607	Alb	D0	31	2017-06-19 09:40:00	2017-06-19 09:40:00	2017-06-23 09:20:00	WT	Y
2273607	Alb	D1	34	2017-06-20 09:40:00	2017-06-19 09:40:00	2017-06-23 09:20:00	WT	Y
2273607	Alb	TD	33	2017-06-23 09:20:00	2017-06-19 09:40:00	2017-06-23 09:20:00	WT	Y
2273607	Alb	TD_24	33	2017-06-24 09:20:00	2017-06-19 09:40:00	2017-06-23 09:20:00	WT	Y
2273607	Alb	TD_48	31	2017-06-25 09:20:00	2017-06-19 09:40:00	2017-06-23 09:20:00	WT	Y
2273607	Alb	TD_72	30	2017-06-26 09:20:00	2017-06-19 09:40:00	2017-06-23 09:20:00	WT	Y
2273607	Alb	TD_96	32	2017-06-27 09:20:00	2017-06-19 09:40:00	2017-06-23 09:20:00	WT	Y
2273607	Alb	TD14	34	2017-07-03 09:40:00	2017-06-19 09:40:00	2017-06-23 09:20:00	WT	Y
2273607	Alb	D28	35	2017-07-17 09:40:00	2017-06-19 09:40:00	2017-06-23 09:20:00	WT	Y
2274060	Alb	D0	36	2017-06-19 10:05:00	2017-06-19 10:05:00	2017-06-27 18:50:00	TN	Y
2274060	Alb	D1	38	2017-06-20 10:05:00	2017-06-19 10:05:00	2017-06-27 18:50:00	TN	Y
2274060	Alb	D4	36	2017-06-23 10:05:00	2017-06-19 10:05:00	2017-06-27 18:50:00	TN	Y
2274060	Alb	D6	37	2017-06-25 10:05:00	2017-06-19 10:05:00	2017-06-27 18:50:00	TN	Y
2274060	Alb	D8	39	2017-06-27 10:05:00	2017-06-19 10:05:00	2017-06-27 18:50:00	TN	Y
2274060	Alb	TD	37	2017-06-27 18:50:00	2017-06-19 10:05:00	2017-06-27 18:50:00	TN	Y
2274060	Alb	TD_24	36	2017-06-28 18:50:00	2017-06-19 10:05:00	2017-06-27 18:50:00	TN	Y
2274060	Alb	TD_48	37	2017-06-29 18:50:00	2017-06-19 10:05:00	2017-06-27 18:50:00	TN	Y
2274060	Alb	TD_72	34	2017-06-30 18:50:00	2017-06-19 10:05:00	2017-06-27 18:50:00	TN	Y
2274060	Alb	TD_96	35	2017-07-01 18:50:00	2017-06-19 10:05:00	2017-06-27 18:50:00	TN	Y
2274060	Alb	TD14	35	2017-07-03 10:05:00	2017-06-19 10:05:00	2017-06-27 18:50:00	TN	Y
2274060	Alb	D28	37	2017-07-17 10:05:00	2017-06-19 10:05:00	2017-06-27 18:50:00	TN	Y
2274966	Alb	D1	41	2017-06-20 10:26:00	2017-06-19 10:26:00	2017-06-25 09:50:00	TN	Y
2274966	Alb	D4	41	2017-06-23 10:26:00	2017-06-19 10:26:00	2017-06-25 09:50:00	TN	Y
2274966	Alb	TD	40	2017-06-25 09:50:00	2017-06-19 10:26:00	2017-06-25 09:50:00	TN	Y
2274966	Alb	TD_24	36	2017-06-26 09:50:00	2017-06-19 10:26:00	2017-06-25 09:50:00	TN	Y
2274966	Alb	TD_48	36	2017-06-27 09:50:00	2017-06-19 10:26:00	2017-06-25 09:50:00	TN	Y
2274966	Alb	TD_72	36	2017-06-28 09:50:00	2017-06-19 10:26:00	2017-06-25 09:50:00	TN	Y
2274966	Alb	TD_96	36	2017-06-29 09:50:00	2017-06-19 10:26:00	2017-06-25 09:50:00	TN	Y
2274966	Alb	TD14	37	2017-07-03 10:26:00	2017-06-19 10:26:00	2017-06-25 09:50:00	TN	Y
2274966	Alb	D28	40	2017-07-17 10:26:00	2017-06-19 10:26:00	2017-06-25 09:50:00	TN	Y
2275419	Alb	D0	37	2017-06-19 09:45:00	2017-06-19 09:45:00	2017-07-03 09:45:00	WT	N
2275419	Alb	D4	37	2017-06-23 09:45:00	2017-06-19 09:45:00	2017-07-03 09:45:00	WT	N
2275419	Alb	D6	38	2017-06-25 09:45:00	2017-06-19 09:45:00	2017-07-03 09:45:00	WT	N
2275419	Alb	D8	40	2017-06-27 09:45:00	2017-06-19 09:45:00	2017-07-03 09:45:00	WT	N
2275419	Alb	D10	39	2017-06-29 09:45:00	2017-06-19 09:45:00	2017-07-03 09:45:00	WT	N
2275419	Alb	D12	39	2017-07-01 09:45:00	2017-06-19 09:45:00	2017-07-03 09:45:00	WT	N
2275419	Alb	D14	38	2017-07-03 09:45:00	2017-06-19 09:45:00	2017-07-03 09:45:00	WT	N
2275419	Alb	D28	37	2017-07-17 09:45:00	2017-06-19 09:45:00	2017-07-03 09:45:00	WT	N
2275872	Alb	D0	38	2017-07-06 10:10:00	2017-07-06 10:10:00	2017-07-20 10:10:00	TN	N
2275872	Alb	D1	38	2017-07-07 10:10:00	2017-07-06 10:10:00	2017-07-20 10:10:00	TN	N
2275872	Alb	D4	37	2017-07-10 10:10:00	2017-07-06 10:10:00	2017-07-20 10:10:00	TN	N
2275872	Alb	D6	39	2017-07-12 10:10:00	2017-07-06 10:10:00	2017-07-20 10:10:00	TN	N
2275872	Alb	D8	37	2017-07-14 10:10:00	2017-07-06 10:10:00	2017-07-20 10:10:00	TN	N
2275872	Alb	D10	37	2017-07-16 10:10:00	2017-07-06 10:10:00	2017-07-20 10:10:00	TN	N
2275872	Alb	D12	38	2017-07-18 10:10:00	2017-07-06 10:10:00	2017-07-20 10:10:00	TN	N
2275872	Alb	D14	36	2017-07-20 10:10:00	2017-07-06 10:10:00	2017-07-20 10:10:00	TN	N
2275872	Alb	D28	36	2017-08-03 10:10:00	2017-07-06 10:10:00	2017-07-20 10:10:00	TN	N
2276325	Alb	D0	42	2017-07-06 10:52:00	2017-07-06 10:52:00	2017-07-20 10:52:00	WT	N
2276325	Alb	D1	39	2017-07-07 10:52:00	2017-07-06 10:52:00	2017-07-20 10:52:00	WT	N
2276325	Alb	D4	39	2017-07-10 10:52:00	2017-07-06 10:52:00	2017-07-20 10:52:00	WT	N
2276325	Alb	D6	37	2017-07-12 10:52:00	2017-07-06 10:52:00	2017-07-20 10:52:00	WT	N
2276325	Alb	D8	41	2017-07-14 10:52:00	2017-07-06 10:52:00	2017-07-20 10:52:00	WT	N
2276325	Alb	D10	38	2017-07-16 10:52:00	2017-07-06 10:52:00	2017-07-20 10:52:00	WT	N
2276325	Alb	D12	39	2017-07-18 10:52:00	2017-07-06 10:52:00	2017-07-20 10:52:00	WT	N
2276325	Alb	D14	38	2017-07-20 10:52:00	2017-07-06 10:52:00	2017-07-20 10:52:00	WT	N
2276325	Alb	D28	39	2017-08-03 10:52:00	2017-07-06 10:52:00	2017-07-20 10:52:00	WT	N
2276778	Alb	D0	43	2017-07-24 09:24:00	2017-07-24 09:24:00	2017-07-29 11:55:00	TN	Y
2276778	Alb	D1	42	2017-07-25 09:24:00	2017-07-24 09:24:00	2017-07-29 11:55:00	TN	Y
2276778	Alb	TD	41	2017-07-29 11:55:00	2017-07-24 09:24:00	2017-07-29 11:55:00	TN	Y
2276778	Alb	TD_24	38	2017-07-30 11:55:00	2017-07-24 09:24:00	2017-07-29 11:55:00	TN	Y
2276778	Alb	TD_48	35	2017-07-31 11:55:00	2017-07-24 09:24:00	2017-07-29 11:55:00	TN	Y
2276778	Alb	TD_72	38	2017-08-01 11:55:00	2017-07-24 09:24:00	2017-07-29 11:55:00	TN	Y
2276778	Alb	TD_96	37	2017-08-02 11:55:00	2017-07-24 09:24:00	2017-07-29 11:55:00	TN	Y
2276778	Alb	D28	41	2017-08-21 09:24:00	2017-07-24 09:24:00	2017-07-29 11:55:00	TN	Y
2277231	Alb	D0	38	2017-07-06 08:47:00	2017-07-06 08:47:00	2017-07-12 13:56:00	TN	Y
2277231	Alb	D1	42	2017-07-07 08:47:00	2017-07-06 08:47:00	2017-07-12 13:56:00	TN	Y
2277231	Alb	D4	39	2017-07-10 08:47:00	2017-07-06 08:47:00	2017-07-12 13:56:00	TN	Y
2277231	Alb	D6	40	2017-07-12 08:47:00	2017-07-06 08:47:00	2017-07-12 13:56:00	TN	Y
2277231	Alb	TD	42	2017-07-12 13:56:00	2017-07-06 08:47:00	2017-07-12 13:56:00	TN	Y
2277231	Alb	TD_24	38	2017-07-13 13:56:00	2017-07-06 08:47:00	2017-07-12 13:56:00	TN	Y
2277231	Alb	TD_48	37	2017-07-14 13:56:00	2017-07-06 08:47:00	2017-07-12 13:56:00	TN	Y
2277231	Alb	TD_72	35	2017-07-15 13:56:00	2017-07-06 08:47:00	2017-07-12 13:56:00	TN	Y
2277231	Alb	TD_96	35	2017-07-16 13:56:00	2017-07-06 08:47:00	2017-07-12 13:56:00	TN	Y
2277231	Alb	TD14	37	2017-07-20 08:47:00	2017-07-06 08:47:00	2017-07-12 13:56:00	TN	Y
2277231	Alb	D28	38	2017-08-03 08:47:00	2017-07-06 08:47:00	2017-07-12 13:56:00	TN	Y
2277684	Alb	D0	40	2017-07-06 09:50:00	2017-07-06 09:50:00	2017-07-20 09:50:00	TN	N
2277684	Alb	D1	40	2017-07-07 09:50:00	2017-07-06 09:50:00	2017-07-20 09:50:00	TN	N
2277684	Alb	D4	39	2017-07-10 09:50:00	2017-07-06 09:50:00	2017-07-20 09:50:00	TN	N
2277684	Alb	D6	41	2017-07-12 09:50:00	2017-07-06 09:50:00	2017-07-20 09:50:00	TN	N
2277684	Alb	D10	41	2017-07-16 09:50:00	2017-07-06 09:50:00	2017-07-20 09:50:00	TN	N
2277684	Alb	D12	37	2017-07-18 09:50:00	2017-07-06 09:50:00	2017-07-20 09:50:00	TN	N
2277684	Alb	D14	40	2017-07-20 09:50:00	2017-07-06 09:50:00	2017-07-20 09:50:00	TN	N
2277684	Alb	D28	40	2017-08-03 09:50:00	2017-07-06 09:50:00	2017-07-20 09:50:00	TN	N
2278137	Alb	D0	36	2017-07-06 11:01:00	2017-07-06 11:01:00	2017-07-12 09:59:00	WT	Y
2278137	Alb	D1	37	2017-07-07 11:01:00	2017-07-06 11:01:00	2017-07-12 09:59:00	WT	Y
2278137	Alb	D4	38	2017-07-10 11:01:00	2017-07-06 11:01:00	2017-07-12 09:59:00	WT	Y
2278137	Alb	TD	38	2017-07-12 09:59:00	2017-07-06 11:01:00	2017-07-12 09:59:00	WT	Y
2278137	Alb	TD_24	38	2017-07-13 09:59:00	2017-07-06 11:01:00	2017-07-12 09:59:00	WT	Y
2278137	Alb	TD_48	36	2017-07-14 09:59:00	2017-07-06 11:01:00	2017-07-12 09:59:00	WT	Y
2278137	Alb	TD_72	34	2017-07-15 09:59:00	2017-07-06 11:01:00	2017-07-12 09:59:00	WT	Y
2278137	Alb	TD_96	36	2017-07-16 09:59:00	2017-07-06 11:01:00	2017-07-12 09:59:00	WT	Y
2278137	Alb	TD14	36	2017-07-20 11:01:00	2017-07-06 11:01:00	2017-07-12 09:59:00	WT	Y
2278137	Alb	D28	37	2017-08-03 11:01:00	2017-07-06 11:01:00	2017-07-12 09:59:00	WT	Y
2278590	Alb	D0	38	2017-07-06 09:09:00	2017-07-06 09:09:00	2017-07-13 09:10:00	WT	Y
2278590	Alb	D1	40	2017-07-07 09:09:00	2017-07-06 09:09:00	2017-07-13 09:10:00	WT	Y
2278590	Alb	D4	40	2017-07-10 09:09:00	2017-07-06 09:09:00	2017-07-13 09:10:00	WT	Y
2278590	Alb	D6	37	2017-07-12 09:09:00	2017-07-06 09:09:00	2017-07-13 09:10:00	WT	Y
2278590	Alb	TD	37	2017-07-13 09:10:00	2017-07-06 09:09:00	2017-07-13 09:10:00	WT	Y
2278590	Alb	TD_24	37	2017-07-14 09:10:00	2017-07-06 09:09:00	2017-07-13 09:10:00	WT	Y
2278590	Alb	TD_48	33	2017-07-15 09:10:00	2017-07-06 09:09:00	2017-07-13 09:10:00	WT	Y
2278590	Alb	TD_72	36	2017-07-16 09:10:00	2017-07-06 09:09:00	2017-07-13 09:10:00	WT	Y
2278590	Alb	TD_96	34	2017-07-17 09:10:00	2017-07-06 09:09:00	2017-07-13 09:10:00	WT	Y
2278590	Alb	TD14	35	2017-07-20 09:09:00	2017-07-06 09:09:00	2017-07-13 09:10:00	WT	Y
2278590	Alb	D28	37	2017-08-03 09:09:00	2017-07-06 09:09:00	2017-07-13 09:10:00	WT	Y
2279043	Alb	D0	39	2017-07-06 09:30:00	2017-07-06 09:30:00	2017-07-20 09:30:00	WT	N
2279043	Alb	D1	42	2017-07-07 09:30:00	2017-07-06 09:30:00	2017-07-20 09:30:00	WT	N
2279043	Alb	D4	40	2017-07-10 09:30:00	2017-07-06 09:30:00	2017-07-20 09:30:00	WT	N
2279043	Alb	D6	42	2017-07-12 09:30:00	2017-07-06 09:30:00	2017-07-20 09:30:00	WT	N
2279043	Alb	D8	43	2017-07-14 09:30:00	2017-07-06 09:30:00	2017-07-20 09:30:00	WT	N
2279043	Alb	D10	40	2017-07-16 09:30:00	2017-07-06 09:30:00	2017-07-20 09:30:00	WT	N
2279043	Alb	D12	38	2017-07-18 09:30:00	2017-07-06 09:30:00	2017-07-20 09:30:00	WT	N
2279043	Alb	D14	39	2017-07-20 09:30:00	2017-07-06 09:30:00	2017-07-20 09:30:00	WT	N
2279043	Alb	D28	41	2017-08-03 09:30:00	2017-07-06 09:30:00	2017-07-20 09:30:00	WT	N
2279496	Alb	D0	41	2017-07-06 10:30:00	2017-07-06 10:30:00	2017-07-13 11:02:00	TN	Y
2279496	Alb	D1	39	2017-07-07 10:30:00	2017-07-06 10:30:00	2017-07-13 11:02:00	TN	Y
2279496	Alb	D4	40	2017-07-10 10:30:00	2017-07-06 10:30:00	2017-07-13 11:02:00	TN	Y
2279496	Alb	D6	38	2017-07-12 10:30:00	2017-07-06 10:30:00	2017-07-13 11:02:00	TN	Y
2279496	Alb	TD	38	2017-07-13 11:02:00	2017-07-06 10:30:00	2017-07-13 11:02:00	TN	Y
2279496	Alb	TD_24	39	2017-07-14 11:02:00	2017-07-06 10:30:00	2017-07-13 11:02:00	TN	Y
2279496	Alb	TD_48	35	2017-07-15 11:02:00	2017-07-06 10:30:00	2017-07-13 11:02:00	TN	Y
2279496	Alb	TD_72	37	2017-07-16 11:02:00	2017-07-06 10:30:00	2017-07-13 11:02:00	TN	Y
2279496	Alb	TD_96	36	2017-07-17 11:02:00	2017-07-06 10:30:00	2017-07-13 11:02:00	TN	Y
2279496	Alb	TD14	37	2017-07-20 10:30:00	2017-07-06 10:30:00	2017-07-13 11:02:00	TN	Y
2279496	Alb	D28	39	2017-08-03 10:30:00	2017-07-06 10:30:00	2017-07-13 11:02:00	TN	Y
2279949	Alb	D0	38	2017-07-06 10:39:00	2017-07-06 10:39:00	2017-07-13 10:40:00	WT	Y
2279949	Alb	D1	39	2017-07-07 10:39:00	2017-07-06 10:39:00	2017-07-13 10:40:00	WT	Y
2279949	Alb	D4	37	2017-07-10 10:39:00	2017-07-06 10:39:00	2017-07-13 10:40:00	WT	Y
2279949	Alb	D6	40	2017-07-12 10:39:00	2017-07-06 10:39:00	2017-07-13 10:40:00	WT	Y
2279949	Alb	TD	40	2017-07-13 10:40:00	2017-07-06 10:39:00	2017-07-13 10:40:00	WT	Y
2279949	Alb	TD_24	38	2017-07-14 10:40:00	2017-07-06 10:39:00	2017-07-13 10:40:00	WT	Y
2279949	Alb	TD_48	36	2017-07-15 10:40:00	2017-07-06 10:39:00	2017-07-13 10:40:00	WT	Y
2279949	Alb	TD_72	35	2017-07-16 10:40:00	2017-07-06 10:39:00	2017-07-13 10:40:00	WT	Y
2279949	Alb	TD_96	35	2017-07-17 10:40:00	2017-07-06 10:39:00	2017-07-13 10:40:00	WT	Y
2279949	Alb	TD14	35	2017-07-20 10:39:00	2017-07-06 10:39:00	2017-07-13 10:40:00	WT	Y
2279949	Alb	D28	38	2017-08-03 10:39:00	2017-07-06 10:39:00	2017-07-13 10:40:00	WT	Y
2280855	Alb	D1	40	2017-07-25 08:35:00	2017-07-24 08:35:00	2017-08-04	WT	Y
2280855	Alb	D4	40	2017-07-28 08:35:00	2017-07-24 08:35:00	2017-08-04	WT	Y
2280855	Alb	D6	43	2017-07-30 08:35:00	2017-07-24 08:35:00	2017-08-04	WT	Y
2280855	Alb	D8	39	2017-08-01 08:35:00	2017-07-24 08:35:00	2017-08-04	WT	Y
2280855	Alb	TD	40	2017-08-04	2017-07-24 08:35:00	2017-08-04	WT	Y
2280855	Alb	TD_24	40	2017-08-05	2017-07-24 08:35:00	2017-08-04	WT	Y
2280855	Alb	TD_48	38	2017-08-06	2017-07-24 08:35:00	2017-08-04	WT	Y
2280855	Alb	TD_72	38	2017-08-07	2017-07-24 08:35:00	2017-08-04	WT	Y
2280855	Alb	TD_96	37	2017-08-08	2017-07-24 08:35:00	2017-08-04	WT	Y
2281308	Alb	D0	37	2017-07-24 09:01:00	2017-07-24 09:01:00	2017-08-07 09:01:00	TN	N
2281308	Alb	D1	38	2017-07-25 09:01:00	2017-07-24 09:01:00	2017-08-07 09:01:00	TN	N
2281308	Alb	D4	38	2017-07-28 09:01:00	2017-07-24 09:01:00	2017-08-07 09:01:00	TN	N
2281308	Alb	D6	38	2017-07-30 09:01:00	2017-07-24 09:01:00	2017-08-07 09:01:00	TN	N
2281308	Alb	D8	39	2017-08-01 09:01:00	2017-07-24 09:01:00	2017-08-07 09:01:00	TN	N
2281308	Alb	D10	39	2017-08-03 09:01:00	2017-07-24 09:01:00	2017-08-07 09:01:00	TN	N
2281308	Alb	D12	38	2017-08-05 09:01:00	2017-07-24 09:01:00	2017-08-07 09:01:00	TN	N
2281308	Alb	D14	39	2017-08-07 09:01:00	2017-07-24 09:01:00	2017-08-07 09:01:00	TN	N
2281308	Alb	D28	38	2017-08-21 09:01:00	2017-07-24 09:01:00	2017-08-07 09:01:00	TN	N
2281761	Alb	D0	39	2017-07-24 09:14:00	2017-07-24 09:14:00	2017-08-01 08:35:00	WT	Y
2281761	Alb	D1	38	2017-07-25 09:14:00	2017-07-24 09:14:00	2017-08-01 08:35:00	WT	Y
2281761	Alb	D4	40	2017-07-28 09:14:00	2017-07-24 09:14:00	2017-08-01 08:35:00	WT	Y
2281761	Alb	D6	40	2017-07-30 09:14:00	2017-07-24 09:14:00	2017-08-01 08:35:00	WT	Y
2281761	Alb	TD	38	2017-08-01 08:35:00	2017-07-24 09:14:00	2017-08-01 08:35:00	WT	Y
2281761	Alb	D8	38	2017-08-01 09:14:00	2017-07-24 09:14:00	2017-08-01 08:35:00	WT	Y
2281761	Alb	TD_24	38	2017-08-02 08:35:00	2017-07-24 09:14:00	2017-08-01 08:35:00	WT	Y
2281761	Alb	TD_48	37	2017-08-03 08:35:00	2017-07-24 09:14:00	2017-08-01 08:35:00	WT	Y
2281761	Alb	TD_72	35	2017-08-04 08:35:00	2017-07-24 09:14:00	2017-08-01 08:35:00	WT	Y
2281761	Alb	TD_96	36	2017-08-05 08:35:00	2017-07-24 09:14:00	2017-08-01 08:35:00	WT	Y
2281761	Alb	TD14	38	2017-08-07 09:14:00	2017-07-24 09:14:00	2017-08-01 08:35:00	WT	Y
2281761	Alb	D28	38	2017-08-21 09:14:00	2017-07-24 09:14:00	2017-08-01 08:35:00	WT	Y
2282214	Alb	D0	39	2017-08-01 09:28:00	2017-08-01 09:28:00	2017-08-15 09:28:00	TN	N
2282214	Alb	D1	40	2017-08-02 09:28:00	2017-08-01 09:28:00	2017-08-15 09:28:00	TN	N
2282214	Alb	D4	39	2017-08-05 09:28:00	2017-08-01 09:28:00	2017-08-15 09:28:00	TN	N
2282214	Alb	D6	37	2017-08-07 09:28:00	2017-08-01 09:28:00	2017-08-15 09:28:00	TN	N
2282214	Alb	D8	37	2017-08-09 09:28:00	2017-08-01 09:28:00	2017-08-15 09:28:00	TN	N
2282214	Alb	D10	39	2017-08-11 09:28:00	2017-08-01 09:28:00	2017-08-15 09:28:00	TN	N
2282214	Alb	D12	39	2017-08-13 09:28:00	2017-08-01 09:28:00	2017-08-15 09:28:00	TN	N
2282214	Alb	D14	36	2017-08-15 09:28:00	2017-08-01 09:28:00	2017-08-15 09:28:00	TN	N
2282214	Alb	D28	37	2017-08-29 09:28:00	2017-08-01 09:28:00	2017-08-15 09:28:00	TN	N
2282667	Alb	D0	43	2017-07-24 09:54:00	2017-07-24 09:54:00	2017-07-30 17:50:00	WT	Y
2282667	Alb	D1	41	2017-07-25 09:54:00	2017-07-24 09:54:00	2017-07-30 17:50:00	WT	Y
2282667	Alb	D4	40	2017-07-28 09:54:00	2017-07-24 09:54:00	2017-07-30 17:50:00	WT	Y
2282667	Alb	D6	40	2017-07-30 09:54:00	2017-07-24 09:54:00	2017-07-30 17:50:00	WT	Y
2282667	Alb	TD	40	2017-07-30 17:50:00	2017-07-24 09:54:00	2017-07-30 17:50:00	WT	Y
2282667	Alb	TD_24	40	2017-07-31 17:50:00	2017-07-24 09:54:00	2017-07-30 17:50:00	WT	Y
2282667	Alb	TD_48	40	2017-08-01 17:50:00	2017-07-24 09:54:00	2017-07-30 17:50:00	WT	Y
2282667	Alb	TD_72	40	2017-08-02 17:50:00	2017-07-24 09:54:00	2017-07-30 17:50:00	WT	Y
2282667	Alb	TD_96	41	2017-08-03 17:50:00	2017-07-24 09:54:00	2017-07-30 17:50:00	WT	Y
2282667	Alb	TD14	41	2017-08-07 09:54:00	2017-07-24 09:54:00	2017-07-30 17:50:00	WT	Y
2282667	Alb	D28	39	2017-08-21 09:54:00	2017-07-24 09:54:00	2017-07-30 17:50:00	WT	Y
2283120	Alb	D0	37	2017-07-24 08:52:00	2017-07-24 08:52:00	2017-07-31 18:57:00	TN	Y
2283120	Alb	D1	38	2017-07-25 08:52:00	2017-07-24 08:52:00	2017-07-31 18:57:00	TN	Y
2283120	Alb	D4	40	2017-07-28 08:52:00	2017-07-24 08:52:00	2017-07-31 18:57:00	TN	Y
2283120	Alb	D6	39	2017-07-30 08:52:00	2017-07-24 08:52:00	2017-07-31 18:57:00	TN	Y
2283120	Alb	TD	40	2017-07-31 18:57:00	2017-07-24 08:52:00	2017-07-31 18:57:00	TN	Y
2283120	Alb	TD_24	38	2017-08-01 18:57:00	2017-07-24 08:52:00	2017-07-31 18:57:00	TN	Y
2283120	Alb	TD_48	37	2017-08-02 18:57:00	2017-07-24 08:52:00	2017-07-31 18:57:00	TN	Y
2283120	Alb	TD_72	35	2017-08-03 18:57:00	2017-07-24 08:52:00	2017-07-31 18:57:00	TN	Y
2283120	Alb	TD_96	34	2017-08-04 18:57:00	2017-07-24 08:52:00	2017-07-31 18:57:00	TN	Y
2283120	Alb	TD14	36	2017-08-07 08:52:00	2017-07-24 08:52:00	2017-07-31 18:57:00	TN	Y
2283120	Alb	D28	39	2017-08-21 08:52:00	2017-07-24 08:52:00	2017-07-31 18:57:00	TN	Y
2283573	Alb	D0	38	2017-07-24 08:24:00	2017-07-24 08:24:00	2017-08-03 10:22:00	WT	Y
2283573	Alb	D1	37	2017-07-25 08:24:00	2017-07-24 08:24:00	2017-08-03 10:22:00	WT	Y
2283573	Alb	D4	37	2017-07-28 08:24:00	2017-07-24 08:24:00	2017-08-03 10:22:00	WT	Y
2283573	Alb	D6	38	2017-07-30 08:24:00	2017-07-24 08:24:00	2017-08-03 10:22:00	WT	Y
2283573	Alb	D8	35	2017-08-01 08:24:00	2017-07-24 08:24:00	2017-08-03 10:22:00	WT	Y
2283573	Alb	TD	36	2017-08-03 10:22:00	2017-07-24 08:24:00	2017-08-03 10:22:00	WT	Y
2283573	Alb	TD_24	34	2017-08-04 10:22:00	2017-07-24 08:24:00	2017-08-03 10:22:00	WT	Y
2283573	Alb	TD_48	35	2017-08-05 10:22:00	2017-07-24 08:24:00	2017-08-03 10:22:00	WT	Y
2283573	Alb	TD_72	34	2017-08-06 10:22:00	2017-07-24 08:24:00	2017-08-03 10:22:00	WT	Y
2283573	Alb	TD_96	35	2017-08-07 10:22:00	2017-07-24 08:24:00	2017-08-03 10:22:00	WT	Y
2283573	Alb	D28	38	2017-08-21 08:24:00	2017-07-24 08:24:00	2017-08-03 10:22:00	WT	Y
2284026	Alb	D0	40	2017-07-24 09:37:00	2017-07-24 09:37:00	2017-08-01 12:28:00	WT	Y
2284026	Alb	D1	38	2017-07-25 09:37:00	2017-07-24 09:37:00	2017-08-01 12:28:00	WT	Y
2284026	Alb	D4	41	2017-07-28 09:37:00	2017-07-24 09:37:00	2017-08-01 12:28:00	WT	Y
2284026	Alb	D6	42	2017-07-30 09:37:00	2017-07-24 09:37:00	2017-08-01 12:28:00	WT	Y
2284026	Alb	TD	38	2017-08-01 12:28:00	2017-07-24 09:37:00	2017-08-01 12:28:00	WT	Y
2284026	Alb	TD_24	38	2017-08-02 12:28:00	2017-07-24 09:37:00	2017-08-01 12:28:00	WT	Y
2284026	Alb	TD_48	36	2017-08-03 12:28:00	2017-07-24 09:37:00	2017-08-01 12:28:00	WT	Y
2284026	Alb	TD_72	34	2017-08-04 12:28:00	2017-07-24 09:37:00	2017-08-01 12:28:00	WT	Y
2284026	Alb	TD_96	35	2017-08-05 12:28:00	2017-07-24 09:37:00	2017-08-01 12:28:00	WT	Y
2284026	Alb	TD14	39	2017-08-07 09:37:00	2017-07-24 09:37:00	2017-08-01 12:28:00	WT	Y
2284026	Alb	D28	40	2017-08-21 09:37:00	2017-07-24 09:37:00	2017-08-01 12:28:00	WT	Y
2265453	Alp	D0	78	2017-04-10 09:30:00	2017-04-10 09:30:00	2017-04-19 09:30:00	WT	Y
2265453	Alp	D1	87	2017-04-11 09:30:00	2017-04-10 09:30:00	2017-04-19 09:30:00	WT	Y
2265453	Alp	D4	82	2017-04-14 09:30:00	2017-04-10 09:30:00	2017-04-19 09:30:00	WT	Y
2265453	Alp	D6	86	2017-04-16 09:30:00	2017-04-10 09:30:00	2017-04-19 09:30:00	WT	Y
2265453	Alp	D8	94	2017-04-18 09:30:00	2017-04-10 09:30:00	2017-04-19 09:30:00	WT	Y
2265453	Alp	TD	86	2017-04-19 09:30:00	2017-04-10 09:30:00	2017-04-19 09:30:00	WT	Y
2265453	Alp	TD_24	81	2017-04-20 09:30:00	2017-04-10 09:30:00	2017-04-19 09:30:00	WT	Y
2265453	Alp	TD_48	72	2017-04-21 09:30:00	2017-04-10 09:30:00	2017-04-19 09:30:00	WT	Y
2265453	Alp	TD_72	70	2017-04-22 09:30:00	2017-04-10 09:30:00	2017-04-19 09:30:00	WT	Y
2265453	Alp	TD_96	70	2017-04-23 09:30:00	2017-04-10 09:30:00	2017-04-19 09:30:00	WT	Y
2265453	Alp	D28	80	2017-05-08 09:30:00	2017-04-10 09:30:00	2017-04-19 09:30:00	WT	Y
2265906	Alp	D0	90	2017-04-10 09:05:00	2017-04-10 09:05:00	2017-04-20 13:50:00	TN	Y
2265906	Alp	D1	91	2017-04-11 09:05:00	2017-04-10 09:05:00	2017-04-20 13:50:00	TN	Y
2265906	Alp	D4	79	2017-04-14 09:05:00	2017-04-10 09:05:00	2017-04-20 13:50:00	TN	Y
2265906	Alp	D6	79	2017-04-16 09:05:00	2017-04-10 09:05:00	2017-04-20 13:50:00	TN	Y
2265906	Alp	D8	85	2017-04-18 09:05:00	2017-04-10 09:05:00	2017-04-20 13:50:00	TN	Y
2265906	Alp	D10	84	2017-04-20 09:05:00	2017-04-10 09:05:00	2017-04-20 13:50:00	TN	Y
2265906	Alp	TD_24	89	2017-04-21 13:50:00	2017-04-10 09:05:00	2017-04-20 13:50:00	TN	Y
2265906	Alp	TD_48	95	2017-04-22 13:50:00	2017-04-10 09:05:00	2017-04-20 13:50:00	TN	Y
2265906	Alp	TD_72	93	2017-04-23 13:50:00	2017-04-10 09:05:00	2017-04-20 13:50:00	TN	Y
2265906	Alp	TD_96	97	2017-04-24 13:50:00	2017-04-10 09:05:00	2017-04-20 13:50:00	TN	Y
2265906	Alp	D28	101	2017-05-08 09:05:00	2017-04-10 09:05:00	2017-04-20 13:50:00	TN	Y
2266359	Alp	D0	88	2017-04-25 10:02:00	2017-04-25 10:02:00	2017-05-08 11:00:00	WT	Y
2266359	Alp	D1	81	2017-04-26 10:02:00	2017-04-25 10:02:00	2017-05-08 11:00:00	WT	Y
2266359	Alp	D4	78	2017-04-29 10:02:00	2017-04-25 10:02:00	2017-05-08 11:00:00	WT	Y
2266359	Alp	D6	88	2017-05-01 10:02:00	2017-04-25 10:02:00	2017-05-08 11:00:00	WT	Y
2266359	Alp	D8	86	2017-05-03 10:02:00	2017-04-25 10:02:00	2017-05-08 11:00:00	WT	Y
2266359	Alp	D10	87	2017-05-05 10:02:00	2017-04-25 10:02:00	2017-05-08 11:00:00	WT	Y
2266359	Alp	D12	107	2017-05-07 10:02:00	2017-04-25 10:02:00	2017-05-08 11:00:00	WT	Y
2266359	Alp	TD	92	2017-05-08 11:00:00	2017-04-25 10:02:00	2017-05-08 11:00:00	WT	Y
2266359	Alp	TD_24	92	2017-05-09 11:00:00	2017-04-25 10:02:00	2017-05-08 11:00:00	WT	Y
2266359	Alp	TD_48	91	2017-05-10 11:00:00	2017-04-25 10:02:00	2017-05-08 11:00:00	WT	Y
2266359	Alp	TD_72	92	2017-05-11 11:00:00	2017-04-25 10:02:00	2017-05-08 11:00:00	WT	Y
2266359	Alp	TD_96	94	2017-05-12 11:00:00	2017-04-25 10:02:00	2017-05-08 11:00:00	WT	Y
2266359	Alp	D28	81	2017-05-23 10:02:00	2017-04-25 10:02:00	2017-05-08 11:00:00	WT	Y
2266812	Alp	D0	80	2017-04-25 09:04:00	2017-04-25 09:04:00	2017-05-01 09:30:00	TN	Y
2266812	Alp	D1	75	2017-04-26 09:04:00	2017-04-25 09:04:00	2017-05-01 09:30:00	TN	Y
2266812	Alp	D4	88	2017-04-29 09:04:00	2017-04-25 09:04:00	2017-05-01 09:30:00	TN	Y
2266812	Alp	TD	88	2017-05-01 09:30:00	2017-04-25 09:04:00	2017-05-01 09:30:00	TN	Y
2266812	Alp	TD_24	66	2017-05-02 09:30:00	2017-04-25 09:04:00	2017-05-01 09:30:00	TN	Y
2266812	Alp	TD_48	57	2017-05-03 09:30:00	2017-04-25 09:04:00	2017-05-01 09:30:00	TN	Y
2266812	Alp	TD_72	60	2017-05-04 09:30:00	2017-04-25 09:04:00	2017-05-01 09:30:00	TN	Y
2266812	Alp	TD_96	67	2017-05-05 09:30:00	2017-04-25 09:04:00	2017-05-01 09:30:00	TN	Y
2266812	Alp	TD14	75	2017-05-09 09:04:00	2017-04-25 09:04:00	2017-05-01 09:30:00	TN	Y
2266812	Alp	D28	80	2017-05-23 09:04:00	2017-04-25 09:04:00	2017-05-01 09:30:00	TN	Y
2267265	Alp	D0	35	2017-04-25 08:33:00	2017-04-25 08:33:00	2017-05-09 08:33:00	WT	N
2267265	Alp	D1	40	2017-04-26 08:33:00	2017-04-25 08:33:00	2017-05-09 08:33:00	WT	N
2267265	Alp	D4	34	2017-04-29 08:33:00	2017-04-25 08:33:00	2017-05-09 08:33:00	WT	N
2267265	Alp	D6	36	2017-05-01 08:33:00	2017-04-25 08:33:00	2017-05-09 08:33:00	WT	N
2267265	Alp	D8	33	2017-05-03 08:33:00	2017-04-25 08:33:00	2017-05-09 08:33:00	WT	N
2267265	Alp	D10	33	2017-05-05 08:33:00	2017-04-25 08:33:00	2017-05-09 08:33:00	WT	N
2267265	Alp	D12	36	2017-05-07 08:33:00	2017-04-25 08:33:00	2017-05-09 08:33:00	WT	N
2267265	Alp	D14	33	2017-05-09 08:33:00	2017-04-25 08:33:00	2017-05-09 08:33:00	WT	N
2267265	Alp	TD14	33	2017-05-09 08:33:00	2017-04-25 08:33:00	2017-05-09 08:33:00	WT	N
2267265	Alp	D28	37	2017-05-23 08:33:00	2017-04-25 08:33:00	2017-05-09 08:33:00	WT	N
2267718	Alp	D0	51	2017-04-25 09:25:00	2017-04-25 09:25:00	2017-05-01 10:00:00	TN	Y
2267718	Alp	D1	55	2017-04-26 09:25:00	2017-04-25 09:25:00	2017-05-01 10:00:00	TN	Y
2267718	Alp	D4	52	2017-04-29 09:25:00	2017-04-25 09:25:00	2017-05-01 10:00:00	TN	Y
2267718	Alp	TD	50	2017-05-01 10:00:00	2017-04-25 09:25:00	2017-05-01 10:00:00	TN	Y
2267718	Alp	TD_24	48	2017-05-02 10:00:00	2017-04-25 09:25:00	2017-05-01 10:00:00	TN	Y
2267718	Alp	TD_48	45	2017-05-03 10:00:00	2017-04-25 09:25:00	2017-05-01 10:00:00	TN	Y
2267718	Alp	TD_72	63	2017-05-04 10:00:00	2017-04-25 09:25:00	2017-05-01 10:00:00	TN	Y
2267718	Alp	TD_96	63	2017-05-05 10:00:00	2017-04-25 09:25:00	2017-05-01 10:00:00	TN	Y
2267718	Alp	TD14	72	2017-05-09 09:25:00	2017-04-25 09:25:00	2017-05-01 10:00:00	TN	Y
2267718	Alp	D28	69	2017-05-23 09:25:00	2017-04-25 09:25:00	2017-05-01 10:00:00	TN	Y
2268171	Alp	D0	52	2017-04-25 10:47:00	2017-04-25 10:47:00	2017-05-02 11:30:00	TN	Y
2268171	Alp	D1	52	2017-04-26 10:47:00	2017-04-25 10:47:00	2017-05-02 11:30:00	TN	Y
2268171	Alp	D4	47	2017-04-29 10:47:00	2017-04-25 10:47:00	2017-05-02 11:30:00	TN	Y
2268171	Alp	D6	58	2017-05-01 10:47:00	2017-04-25 10:47:00	2017-05-02 11:30:00	TN	Y
2268171	Alp	TD	52	2017-05-02 11:30:00	2017-04-25 10:47:00	2017-05-02 11:30:00	TN	Y
2268171	Alp	TD_24	63	2017-05-03 11:30:00	2017-04-25 10:47:00	2017-05-02 11:30:00	TN	Y
2268171	Alp	TD_48	57	2017-05-04 11:30:00	2017-04-25 10:47:00	2017-05-02 11:30:00	TN	Y
2268171	Alp	TD_72	58	2017-05-05 11:30:00	2017-04-25 10:47:00	2017-05-02 11:30:00	TN	Y
2268171	Alp	TD_96	56	2017-05-06 11:30:00	2017-04-25 10:47:00	2017-05-02 11:30:00	TN	Y
2268171	Alp	TD14	56	2017-05-09 10:47:00	2017-04-25 10:47:00	2017-05-02 11:30:00	TN	Y
2268171	Alp	D28	54	2017-05-23 10:47:00	2017-04-25 10:47:00	2017-05-02 11:30:00	TN	Y
2268624	Alp	D0	59	2017-04-25 09:44:00	2017-04-25 09:44:00	2017-05-09 09:44:00	WT	N
2268624	Alp	D1	63	2017-04-26 09:44:00	2017-04-25 09:44:00	2017-05-09 09:44:00	WT	N
2268624	Alp	D4	63	2017-04-29 09:44:00	2017-04-25 09:44:00	2017-05-09 09:44:00	WT	N
2268624	Alp	D6	68	2017-05-01 09:44:00	2017-04-25 09:44:00	2017-05-09 09:44:00	WT	N
2268624	Alp	D8	62	2017-05-03 09:44:00	2017-04-25 09:44:00	2017-05-09 09:44:00	WT	N
2268624	Alp	D10	64	2017-05-05 09:44:00	2017-04-25 09:44:00	2017-05-09 09:44:00	WT	N
2268624	Alp	D12	72	2017-05-07 09:44:00	2017-04-25 09:44:00	2017-05-09 09:44:00	WT	N
2268624	Alp	D14	66	2017-05-09 09:44:00	2017-04-25 09:44:00	2017-05-09 09:44:00	WT	N
2268624	Alp	D28	66	2017-05-23 09:44:00	2017-04-25 09:44:00	2017-05-09 09:44:00	WT	N
2269077	Alp	D0	52	2017-05-15 10:02:00	2017-05-15 10:02:00	2017-05-22 12:20:00	TN	Y
2269077	Alp	D1	55	2017-05-16 10:02:00	2017-05-15 10:02:00	2017-05-22 12:20:00	TN	Y
2269077	Alp	D4	56	2017-05-19 10:02:00	2017-05-15 10:02:00	2017-05-22 12:20:00	TN	Y
2269077	Alp	D6	57	2017-05-21 10:02:00	2017-05-15 10:02:00	2017-05-22 12:20:00	TN	Y
2269077	Alp	TD	60	2017-05-22 12:20:00	2017-05-15 10:02:00	2017-05-22 12:20:00	TN	Y
2269077	Alp	TD_24	61	2017-05-23 12:20:00	2017-05-15 10:02:00	2017-05-22 12:20:00	TN	Y
2269077	Alp	TD_48	68	2017-05-24 12:20:00	2017-05-15 10:02:00	2017-05-22 12:20:00	TN	Y
2269077	Alp	TD_72	59	2017-05-25 12:20:00	2017-05-15 10:02:00	2017-05-22 12:20:00	TN	Y
2269077	Alp	TD_96	56	2017-05-26 12:20:00	2017-05-15 10:02:00	2017-05-22 12:20:00	TN	Y
2269077	Alp	TD14	53	2017-05-29 10:02:00	2017-05-15 10:02:00	2017-05-22 12:20:00	TN	Y
2269077	Alp	D28	49	2017-06-12 10:02:00	2017-05-15 10:02:00	2017-05-22 12:20:00	TN	Y
2269530	Alp	D0	52	2017-05-15 09:13:00	2017-05-15 09:13:00	2017-05-25 20:20:00	WT	Y
2269530	Alp	D1	55	2017-05-16 09:13:00	2017-05-15 09:13:00	2017-05-25 20:20:00	WT	Y
2269530	Alp	D4	56	2017-05-19 09:13:00	2017-05-15 09:13:00	2017-05-25 20:20:00	WT	Y
2269530	Alp	D6	57	2017-05-21 09:13:00	2017-05-15 09:13:00	2017-05-25 20:20:00	WT	Y
2269530	Alp	TD	60	2017-05-25 20:20:00	2017-05-15 09:13:00	2017-05-25 20:20:00	WT	Y
2269530	Alp	TD_24	61	2017-05-26 20:20:00	2017-05-15 09:13:00	2017-05-25 20:20:00	WT	Y
2269530	Alp	TD_48	68	2017-05-27 20:20:00	2017-05-15 09:13:00	2017-05-25 20:20:00	WT	Y
2269530	Alp	TD_72	59	2017-05-28 20:20:00	2017-05-15 09:13:00	2017-05-25 20:20:00	WT	Y
2269530	Alp	TD14	53	2017-05-29 09:13:00	2017-05-15 09:13:00	2017-05-25 20:20:00	WT	Y
2269530	Alp	TD_96	56	2017-05-29 20:20:00	2017-05-15 09:13:00	2017-05-25 20:20:00	WT	Y
2269530	Alp	D28	49	2017-06-12 09:13:00	2017-05-15 09:13:00	2017-05-25 20:20:00	WT	Y
2269983	Alp	D0	44	2017-05-15 09:45:00	2017-05-15 09:45:00	2017-05-20 13:50:00	TN	Y
2269983	Alp	D1	46	2017-05-16 09:45:00	2017-05-15 09:45:00	2017-05-20 13:50:00	TN	Y
2269983	Alp	D4	45	2017-05-19 09:45:00	2017-05-15 09:45:00	2017-05-20 13:50:00	TN	Y
2269983	Alp	TD	48	2017-05-20 13:50:00	2017-05-15 09:45:00	2017-05-20 13:50:00	TN	Y
2269983	Alp	TD_24	49	2017-05-21 13:50:00	2017-05-15 09:45:00	2017-05-20 13:50:00	TN	Y
2269983	Alp	TD_48	47	2017-05-22 13:50:00	2017-05-15 09:45:00	2017-05-20 13:50:00	TN	Y
2269983	Alp	TD_72	47	2017-05-23 13:50:00	2017-05-15 09:45:00	2017-05-20 13:50:00	TN	Y
2269983	Alp	TD_96	57	2017-05-24 13:50:00	2017-05-15 09:45:00	2017-05-20 13:50:00	TN	Y
2269983	Alp	TD14	52	2017-05-29 09:45:00	2017-05-15 09:45:00	2017-05-20 13:50:00	TN	Y
2269983	Alp	D28	43	2017-06-12 09:45:00	2017-05-15 09:45:00	2017-05-20 13:50:00	TN	Y
2270436	Alp	D0	86	2017-05-15 08:55:00	2017-05-15 08:55:00	2017-05-21 09:30:00	WT	Y
2270436	Alp	D1	79	2017-05-16 08:55:00	2017-05-15 08:55:00	2017-05-21 09:30:00	WT	Y
2270436	Alp	D4	74	2017-05-19 08:55:00	2017-05-15 08:55:00	2017-05-21 09:30:00	WT	Y
2270436	Alp	TD	87	2017-05-21 09:30:00	2017-05-15 08:55:00	2017-05-21 09:30:00	WT	Y
2270436	Alp	TD_24	78	2017-05-22 09:30:00	2017-05-15 08:55:00	2017-05-21 09:30:00	WT	Y
2270436	Alp	TD_48	68	2017-05-23 09:30:00	2017-05-15 08:55:00	2017-05-21 09:30:00	WT	Y
2270436	Alp	TD_72	66	2017-05-24 09:30:00	2017-05-15 08:55:00	2017-05-21 09:30:00	WT	Y
2270436	Alp	TD_96	69	2017-05-25 09:30:00	2017-05-15 08:55:00	2017-05-21 09:30:00	WT	Y
2270436	Alp	TD14	81	2017-05-29 08:55:00	2017-05-15 08:55:00	2017-05-21 09:30:00	WT	Y
2270436	Alp	D28	75	2017-06-12 08:55:00	2017-05-15 08:55:00	2017-05-21 09:30:00	WT	Y
2270889	Alp	D0	61	2017-05-15 10:15:00	2017-05-15 10:15:00	2017-05-23 10:20:00	TN	Y
2270889	Alp	D1	55	2017-05-16 10:15:00	2017-05-15 10:15:00	2017-05-23 10:20:00	TN	Y
2270889	Alp	D4	67	2017-05-19 10:15:00	2017-05-15 10:15:00	2017-05-23 10:20:00	TN	Y
2270889	Alp	D6	59	2017-05-21 10:15:00	2017-05-15 10:15:00	2017-05-23 10:20:00	TN	Y
2270889	Alp	TD	60	2017-05-21 10:20:00	2017-05-15 10:15:00	2017-05-23 10:20:00	TN	Y
2270889	Alp	TD_24	58	2017-05-22 10:20:00	2017-05-15 10:15:00	2017-05-23 10:20:00	TN	Y
2270889	Alp	TD_48	68	2017-05-23 10:20:00	2017-05-15 10:15:00	2017-05-23 10:20:00	TN	Y
2270889	Alp	TD_72	71	2017-05-24 10:20:00	2017-05-15 10:15:00	2017-05-23 10:20:00	TN	Y
2270889	Alp	TD_96	62	2017-05-25 10:20:00	2017-05-15 10:15:00	2017-05-23 10:20:00	TN	Y
2270889	Alp	TD14	72	2017-05-29 10:15:00	2017-05-15 10:15:00	2017-05-23 10:20:00	TN	Y
2270889	Alp	D28	53	2017-06-12 10:15:00	2017-05-15 10:15:00	2017-05-23 10:20:00	TN	Y
2271342	Alp	D0	63	2017-05-15 09:27:00	2017-05-15 09:27:00	2017-05-23 11:00:00	TN	Y
2271342	Alp	D1	65	2017-05-16 09:27:00	2017-05-15 09:27:00	2017-05-23 11:00:00	TN	Y
2271342	Alp	D4	60	2017-05-19 09:27:00	2017-05-15 09:27:00	2017-05-23 11:00:00	TN	Y
2271342	Alp	D6	62	2017-05-21 09:27:00	2017-05-15 09:27:00	2017-05-23 11:00:00	TN	Y
2271342	Alp	TD	68	2017-05-23 11:00:00	2017-05-15 09:27:00	2017-05-23 11:00:00	TN	Y
2271342	Alp	TD_24	71	2017-05-24 11:00:00	2017-05-15 09:27:00	2017-05-23 11:00:00	TN	Y
2271342	Alp	TD_48	74	2017-05-25 11:00:00	2017-05-15 09:27:00	2017-05-23 11:00:00	TN	Y
2271342	Alp	TD_72	89	2017-05-26 11:00:00	2017-05-15 09:27:00	2017-05-23 11:00:00	TN	Y
2271342	Alp	TD_96	96	2017-05-27 11:00:00	2017-05-15 09:27:00	2017-05-23 11:00:00	TN	Y
2271342	Alp	TD14	120	2017-05-29 09:27:00	2017-05-15 09:27:00	2017-05-23 11:00:00	TN	Y
2271342	Alp	D28	67	2017-06-12 09:27:00	2017-05-15 09:27:00	2017-05-23 11:00:00	TN	Y
2271795	Alp	D0	62	2017-05-31 08:52:00	2017-05-31 08:52:00	2017-06-14 08:52:00	WT	N
2271795	Alp	D1	59	2017-06-01 08:52:00	2017-05-31 08:52:00	2017-06-14 08:52:00	WT	N
2271795	Alp	D4	58	2017-06-04 08:52:00	2017-05-31 08:52:00	2017-06-14 08:52:00	WT	N
2271795	Alp	D6	58	2017-06-06 08:52:00	2017-05-31 08:52:00	2017-06-14 08:52:00	WT	N
2271795	Alp	D8	59	2017-06-08 08:52:00	2017-05-31 08:52:00	2017-06-14 08:52:00	WT	N
2271795	Alp	D10	67	2017-06-10 08:52:00	2017-05-31 08:52:00	2017-06-14 08:52:00	WT	N
2271795	Alp	D12	65	2017-06-12 08:52:00	2017-05-31 08:52:00	2017-06-14 08:52:00	WT	N
2271795	Alp	D14	70	2017-06-14 08:52:00	2017-05-31 08:52:00	2017-06-14 08:52:00	WT	N
2271795	Alp	D28	61	2017-06-28 08:52:00	2017-05-31 08:52:00	2017-06-14 08:52:00	WT	N
2272248	Alp	D0	59	2017-05-31 09:34:00	2017-05-31 09:34:00	2017-06-13 16:17:00	WT	Y
2272248	Alp	D1	63	2017-06-01 09:34:00	2017-05-31 09:34:00	2017-06-13 16:17:00	WT	Y
2272248	Alp	D4	62	2017-06-04 09:34:00	2017-05-31 09:34:00	2017-06-13 16:17:00	WT	Y
2272248	Alp	D6	61	2017-06-06 09:34:00	2017-05-31 09:34:00	2017-06-13 16:17:00	WT	Y
2272248	Alp	D8	62	2017-06-08 09:34:00	2017-05-31 09:34:00	2017-06-13 16:17:00	WT	Y
2272248	Alp	D10	67	2017-06-10 09:34:00	2017-05-31 09:34:00	2017-06-13 16:17:00	WT	Y
2272248	Alp	D12	65	2017-06-12 09:34:00	2017-05-31 09:34:00	2017-06-13 16:17:00	WT	Y
2272248	Alp	TD	67	2017-06-13 16:17:00	2017-05-31 09:34:00	2017-06-13 16:17:00	WT	Y
2272248	Alp	TD_24	66	2017-06-14 16:17:00	2017-05-31 09:34:00	2017-06-13 16:17:00	WT	Y
2272248	Alp	TD_48	61	2017-06-15 16:17:00	2017-05-31 09:34:00	2017-06-13 16:17:00	WT	Y
2272248	Alp	TD_72	60	2017-06-16 16:17:00	2017-05-31 09:34:00	2017-06-13 16:17:00	WT	Y
2272248	Alp	D28	64	2017-06-28 09:34:00	2017-05-31 09:34:00	2017-06-13 16:17:00	WT	Y
2272701	Alp	D0	75	2017-05-31 09:15:00	2017-05-31 09:15:00	2017-06-06 10:00:00	WT	Y
2272701	Alp	D4	70	2017-06-04 09:15:00	2017-05-31 09:15:00	2017-06-06 10:00:00	WT	Y
2272701	Alp	TD	69	2017-06-06 10:00:00	2017-05-31 09:15:00	2017-06-06 10:00:00	WT	Y
2272701	Alp	TD_24	65	2017-06-07 10:00:00	2017-05-31 09:15:00	2017-06-06 10:00:00	WT	Y
2272701	Alp	TD_48	62	2017-06-08 10:00:00	2017-05-31 09:15:00	2017-06-06 10:00:00	WT	Y
2272701	Alp	TD_72	77	2017-06-09 10:00:00	2017-05-31 09:15:00	2017-06-06 10:00:00	WT	Y
2272701	Alp	TD_96	72	2017-06-10 10:00:00	2017-05-31 09:15:00	2017-06-06 10:00:00	WT	Y
2272701	Alp	TD14	71	2017-06-14 09:15:00	2017-05-31 09:15:00	2017-06-06 10:00:00	WT	Y
2273154	Alp	D0	59	2017-06-19 10:04:00	2017-06-19 10:04:00	2017-06-25 17:48:00	TN	Y
2273154	Alp	D1	61	2017-06-20 10:04:00	2017-06-19 10:04:00	2017-06-25 17:48:00	TN	Y
2273154	Alp	D4	63	2017-06-23 10:04:00	2017-06-19 10:04:00	2017-06-25 17:48:00	TN	Y
2273154	Alp	D6	72	2017-06-25 10:04:00	2017-06-19 10:04:00	2017-06-25 17:48:00	TN	Y
2273154	Alp	TD	76	2017-06-25 17:48:00	2017-06-19 10:04:00	2017-06-25 17:48:00	TN	Y
2273154	Alp	TD_24	70	2017-06-26 17:48:00	2017-06-19 10:04:00	2017-06-25 17:48:00	TN	Y
2273154	Alp	TD_48	70	2017-06-27 17:48:00	2017-06-19 10:04:00	2017-06-25 17:48:00	TN	Y
2273154	Alp	TD_72	76	2017-06-28 17:48:00	2017-06-19 10:04:00	2017-06-25 17:48:00	TN	Y
2273154	Alp	TD_96	78	2017-06-29 17:48:00	2017-06-19 10:04:00	2017-06-25 17:48:00	TN	Y
2273154	Alp	TD14	80	2017-07-03 10:04:00	2017-06-19 10:04:00	2017-06-25 17:48:00	TN	Y
2273154	Alp	D28	71	2017-07-17 10:04:00	2017-06-19 10:04:00	2017-06-25 17:48:00	TN	Y
2273607	Alp	D0	34	2017-06-19 09:40:00	2017-06-19 09:40:00	2017-06-23 09:20:00	WT	Y
2273607	Alp	D1	37	2017-06-20 09:40:00	2017-06-19 09:40:00	2017-06-23 09:20:00	WT	Y
2273607	Alp	TD	44	2017-06-23 09:20:00	2017-06-19 09:40:00	2017-06-23 09:20:00	WT	Y
2273607	Alp	TD_24	45	2017-06-24 09:20:00	2017-06-19 09:40:00	2017-06-23 09:20:00	WT	Y
2273607	Alp	TD_48	41	2017-06-25 09:20:00	2017-06-19 09:40:00	2017-06-23 09:20:00	WT	Y
2273607	Alp	TD_72	38	2017-06-26 09:20:00	2017-06-19 09:40:00	2017-06-23 09:20:00	WT	Y
2273607	Alp	TD_96	40	2017-06-27 09:20:00	2017-06-19 09:40:00	2017-06-23 09:20:00	WT	Y
2273607	Alp	TD14	41	2017-07-03 09:40:00	2017-06-19 09:40:00	2017-06-23 09:20:00	WT	Y
2273607	Alp	D28	37	2017-07-17 09:40:00	2017-06-19 09:40:00	2017-06-23 09:20:00	WT	Y
2274060	Alp	D0	32	2017-06-19 10:05:00	2017-06-19 10:05:00	2017-06-27 18:50:00	TN	Y
2274060	Alp	D1	33	2017-06-20 10:05:00	2017-06-19 10:05:00	2017-06-27 18:50:00	TN	Y
2274060	Alp	D4	46	2017-06-23 10:05:00	2017-06-19 10:05:00	2017-06-27 18:50:00	TN	Y
2274060	Alp	D6	40	2017-06-25 10:05:00	2017-06-19 10:05:00	2017-06-27 18:50:00	TN	Y
2274060	Alp	D8	42	2017-06-27 10:05:00	2017-06-19 10:05:00	2017-06-27 18:50:00	TN	Y
2274060	Alp	TD	43	2017-06-27 18:50:00	2017-06-19 10:05:00	2017-06-27 18:50:00	TN	Y
2274060	Alp	TD_24	49	2017-06-28 18:50:00	2017-06-19 10:05:00	2017-06-27 18:50:00	TN	Y
2274060	Alp	TD_48	56	2017-06-29 18:50:00	2017-06-19 10:05:00	2017-06-27 18:50:00	TN	Y
2274060	Alp	TD_72	61	2017-06-30 18:50:00	2017-06-19 10:05:00	2017-06-27 18:50:00	TN	Y
2274060	Alp	TD_96	64	2017-07-01 18:50:00	2017-06-19 10:05:00	2017-06-27 18:50:00	TN	Y
2274060	Alp	TD14	54	2017-07-03 10:05:00	2017-06-19 10:05:00	2017-06-27 18:50:00	TN	Y
2274060	Alp	D28	38	2017-07-17 10:05:00	2017-06-19 10:05:00	2017-06-27 18:50:00	TN	Y
2274966	Alp	D1	47	2017-06-20 10:26:00	2017-06-19 10:26:00	2017-06-25 09:50:00	TN	Y
2274966	Alp	D4	45	2017-06-23 10:26:00	2017-06-19 10:26:00	2017-06-25 09:50:00	TN	Y
2274966	Alp	TD	48	2017-06-25 09:50:00	2017-06-19 10:26:00	2017-06-25 09:50:00	TN	Y
2274966	Alp	TD_24	46	2017-06-26 09:50:00	2017-06-19 10:26:00	2017-06-25 09:50:00	TN	Y
2274966	Alp	TD_48	74	2017-06-27 09:50:00	2017-06-19 10:26:00	2017-06-25 09:50:00	TN	Y
2274966	Alp	TD_72	50	2017-06-28 09:50:00	2017-06-19 10:26:00	2017-06-25 09:50:00	TN	Y
2274966	Alp	TD_96	57	2017-06-29 09:50:00	2017-06-19 10:26:00	2017-06-25 09:50:00	TN	Y
2274966	Alp	TD14	60	2017-07-03 10:26:00	2017-06-19 10:26:00	2017-06-25 09:50:00	TN	Y
2274966	Alp	D28	54	2017-07-17 10:26:00	2017-06-19 10:26:00	2017-06-25 09:50:00	TN	Y
2275419	Alp	D0	71	2017-06-19 09:45:00	2017-06-19 09:45:00	2017-07-03 09:45:00	WT	N
2275419	Alp	D4	74	2017-06-23 09:45:00	2017-06-19 09:45:00	2017-07-03 09:45:00	WT	N
2275419	Alp	D6	104	2017-06-25 09:45:00	2017-06-19 09:45:00	2017-07-03 09:45:00	WT	N
2275419	Alp	D8	78	2017-06-27 09:45:00	2017-06-19 09:45:00	2017-07-03 09:45:00	WT	N
2275419	Alp	D10	79	2017-06-29 09:45:00	2017-06-19 09:45:00	2017-07-03 09:45:00	WT	N
2275419	Alp	D12	73	2017-07-01 09:45:00	2017-06-19 09:45:00	2017-07-03 09:45:00	WT	N
2275419	Alp	D14	71	2017-07-03 09:45:00	2017-06-19 09:45:00	2017-07-03 09:45:00	WT	N
2275419	Alp	D28	69	2017-07-17 09:45:00	2017-06-19 09:45:00	2017-07-03 09:45:00	WT	N
2275872	Alp	D0	55	2017-07-06 10:10:00	2017-07-06 10:10:00	2017-07-20 10:10:00	TN	N
2275872	Alp	D1	56	2017-07-07 10:10:00	2017-07-06 10:10:00	2017-07-20 10:10:00	TN	N
2275872	Alp	D4	56	2017-07-10 10:10:00	2017-07-06 10:10:00	2017-07-20 10:10:00	TN	N
2275872	Alp	D6	57	2017-07-12 10:10:00	2017-07-06 10:10:00	2017-07-20 10:10:00	TN	N
2275872	Alp	D8	63	2017-07-14 10:10:00	2017-07-06 10:10:00	2017-07-20 10:10:00	TN	N
2275872	Alp	D10	58	2017-07-16 10:10:00	2017-07-06 10:10:00	2017-07-20 10:10:00	TN	N
2275872	Alp	D12	55	2017-07-18 10:10:00	2017-07-06 10:10:00	2017-07-20 10:10:00	TN	N
2275872	Alp	D14	57	2017-07-20 10:10:00	2017-07-06 10:10:00	2017-07-20 10:10:00	TN	N
2275872	Alp	D28	52	2017-08-03 10:10:00	2017-07-06 10:10:00	2017-07-20 10:10:00	TN	N
2276325	Alp	D0	43	2017-07-06 10:52:00	2017-07-06 10:52:00	2017-07-20 10:52:00	WT	N
2276325	Alp	D1	36	2017-07-07 10:52:00	2017-07-06 10:52:00	2017-07-20 10:52:00	WT	N
2276325	Alp	D4	42	2017-07-10 10:52:00	2017-07-06 10:52:00	2017-07-20 10:52:00	WT	N
2276325	Alp	D6	40	2017-07-12 10:52:00	2017-07-06 10:52:00	2017-07-20 10:52:00	WT	N
2276325	Alp	D8	38	2017-07-14 10:52:00	2017-07-06 10:52:00	2017-07-20 10:52:00	WT	N
2276325	Alp	D10	39	2017-07-16 10:52:00	2017-07-06 10:52:00	2017-07-20 10:52:00	WT	N
2276325	Alp	D12	38	2017-07-18 10:52:00	2017-07-06 10:52:00	2017-07-20 10:52:00	WT	N
2276325	Alp	D14	38	2017-07-20 10:52:00	2017-07-06 10:52:00	2017-07-20 10:52:00	WT	N
2276325	Alp	D28	35	2017-08-03 10:52:00	2017-07-06 10:52:00	2017-07-20 10:52:00	WT	N
2276778	Alp	D0	64	2017-07-24 09:24:00	2017-07-24 09:24:00	2017-07-29 11:55:00	TN	Y
2276778	Alp	D1	59	2017-07-25 09:24:00	2017-07-24 09:24:00	2017-07-29 11:55:00	TN	Y
2276778	Alp	TD	59	2017-07-29 11:55:00	2017-07-24 09:24:00	2017-07-29 11:55:00	TN	Y
2276778	Alp	TD_24	57	2017-07-30 11:55:00	2017-07-24 09:24:00	2017-07-29 11:55:00	TN	Y
2276778	Alp	TD_48	69	2017-07-31 11:55:00	2017-07-24 09:24:00	2017-07-29 11:55:00	TN	Y
2276778	Alp	TD_72	70	2017-08-01 11:55:00	2017-07-24 09:24:00	2017-07-29 11:55:00	TN	Y
2276778	Alp	TD_96	66	2017-08-02 11:55:00	2017-07-24 09:24:00	2017-07-29 11:55:00	TN	Y
2276778	Alp	D28	58	2017-08-21 09:24:00	2017-07-24 09:24:00	2017-07-29 11:55:00	TN	Y
2277231	Alp	D0	57	2017-07-06 08:47:00	2017-07-06 08:47:00	2017-07-12 13:56:00	TN	Y
2277231	Alp	D1	58	2017-07-07 08:47:00	2017-07-06 08:47:00	2017-07-12 13:56:00	TN	Y
2277231	Alp	D4	51	2017-07-10 08:47:00	2017-07-06 08:47:00	2017-07-12 13:56:00	TN	Y
2277231	Alp	D6	63	2017-07-12 08:47:00	2017-07-06 08:47:00	2017-07-12 13:56:00	TN	Y
2277231	Alp	TD	64	2017-07-12 13:56:00	2017-07-06 08:47:00	2017-07-12 13:56:00	TN	Y
2277231	Alp	TD_24	61	2017-07-13 13:56:00	2017-07-06 08:47:00	2017-07-12 13:56:00	TN	Y
2277231	Alp	TD_48	69	2017-07-14 13:56:00	2017-07-06 08:47:00	2017-07-12 13:56:00	TN	Y
2277231	Alp	TD_72	119	2017-07-15 13:56:00	2017-07-06 08:47:00	2017-07-12 13:56:00	TN	Y
2277231	Alp	TD_96	118	2017-07-16 13:56:00	2017-07-06 08:47:00	2017-07-12 13:56:00	TN	Y
2277231	Alp	TD14	107	2017-07-20 08:47:00	2017-07-06 08:47:00	2017-07-12 13:56:00	TN	Y
2277231	Alp	D28	70	2017-08-03 08:47:00	2017-07-06 08:47:00	2017-07-12 13:56:00	TN	Y
2277684	Alp	D0	49	2017-07-06 09:50:00	2017-07-06 09:50:00	2017-07-20 09:50:00	TN	N
2277684	Alp	D1	51	2017-07-07 09:50:00	2017-07-06 09:50:00	2017-07-20 09:50:00	TN	N
2277684	Alp	D4	52	2017-07-10 09:50:00	2017-07-06 09:50:00	2017-07-20 09:50:00	TN	N
2277684	Alp	D6	52	2017-07-12 09:50:00	2017-07-06 09:50:00	2017-07-20 09:50:00	TN	N
2277684	Alp	D10	54	2017-07-16 09:50:00	2017-07-06 09:50:00	2017-07-20 09:50:00	TN	N
2277684	Alp	D12	49	2017-07-18 09:50:00	2017-07-06 09:50:00	2017-07-20 09:50:00	TN	N
2277684	Alp	D14	52	2017-07-20 09:50:00	2017-07-06 09:50:00	2017-07-20 09:50:00	TN	N
2277684	Alp	D28	58	2017-08-03 09:50:00	2017-07-06 09:50:00	2017-07-20 09:50:00	TN	N
2278137	Alp	D0	65	2017-07-06 11:01:00	2017-07-06 11:01:00	2017-07-12 09:59:00	WT	Y
2278137	Alp	D1	53	2017-07-07 11:01:00	2017-07-06 11:01:00	2017-07-12 09:59:00	WT	Y
2278137	Alp	D4	49	2017-07-10 11:01:00	2017-07-06 11:01:00	2017-07-12 09:59:00	WT	Y
2278137	Alp	TD	51	2017-07-12 09:59:00	2017-07-06 11:01:00	2017-07-12 09:59:00	WT	Y
2278137	Alp	TD_24	53	2017-07-13 09:59:00	2017-07-06 11:01:00	2017-07-12 09:59:00	WT	Y
2278137	Alp	TD_48	68	2017-07-14 09:59:00	2017-07-06 11:01:00	2017-07-12 09:59:00	WT	Y
2278137	Alp	TD_72	74	2017-07-15 09:59:00	2017-07-06 11:01:00	2017-07-12 09:59:00	WT	Y
2278137	Alp	TD_96	76	2017-07-16 09:59:00	2017-07-06 11:01:00	2017-07-12 09:59:00	WT	Y
2278137	Alp	TD14	74	2017-07-20 11:01:00	2017-07-06 11:01:00	2017-07-12 09:59:00	WT	Y
2278137	Alp	D28	67	2017-08-03 11:01:00	2017-07-06 11:01:00	2017-07-12 09:59:00	WT	Y
2278590	Alp	D0	60	2017-07-06 09:09:00	2017-07-06 09:09:00	2017-07-13 09:10:00	WT	Y
2278590	Alp	D1	56	2017-07-07 09:09:00	2017-07-06 09:09:00	2017-07-13 09:10:00	WT	Y
2278590	Alp	D4	56	2017-07-10 09:09:00	2017-07-06 09:09:00	2017-07-13 09:10:00	WT	Y
2278590	Alp	D6	56	2017-07-12 09:09:00	2017-07-06 09:09:00	2017-07-13 09:10:00	WT	Y
2278590	Alp	TD	56	2017-07-13 09:10:00	2017-07-06 09:09:00	2017-07-13 09:10:00	WT	Y
2278590	Alp	TD_24	53	2017-07-14 09:10:00	2017-07-06 09:09:00	2017-07-13 09:10:00	WT	Y
2278590	Alp	TD_48	45	2017-07-15 09:10:00	2017-07-06 09:09:00	2017-07-13 09:10:00	WT	Y
2278590	Alp	TD_72	49	2017-07-16 09:10:00	2017-07-06 09:09:00	2017-07-13 09:10:00	WT	Y
2278590	Alp	TD_96	45	2017-07-17 09:10:00	2017-07-06 09:09:00	2017-07-13 09:10:00	WT	Y
2278590	Alp	TD14	45	2017-07-20 09:09:00	2017-07-06 09:09:00	2017-07-13 09:10:00	WT	Y
2278590	Alp	D28	51	2017-08-03 09:09:00	2017-07-06 09:09:00	2017-07-13 09:10:00	WT	Y
2279043	Alp	D0	58	2017-07-06 09:30:00	2017-07-06 09:30:00	2017-07-20 09:30:00	WT	N
2279043	Alp	D1	66	2017-07-07 09:30:00	2017-07-06 09:30:00	2017-07-20 09:30:00	WT	N
2279043	Alp	D4	61	2017-07-10 09:30:00	2017-07-06 09:30:00	2017-07-20 09:30:00	WT	N
2279043	Alp	D6	64	2017-07-12 09:30:00	2017-07-06 09:30:00	2017-07-20 09:30:00	WT	N
2279043	Alp	D8	63	2017-07-14 09:30:00	2017-07-06 09:30:00	2017-07-20 09:30:00	WT	N
2279043	Alp	D10	67	2017-07-16 09:30:00	2017-07-06 09:30:00	2017-07-20 09:30:00	WT	N
2279043	Alp	D12	64	2017-07-18 09:30:00	2017-07-06 09:30:00	2017-07-20 09:30:00	WT	N
2279043	Alp	D14	67	2017-07-20 09:30:00	2017-07-06 09:30:00	2017-07-20 09:30:00	WT	N
2279043	Alp	D28	67	2017-08-03 09:30:00	2017-07-06 09:30:00	2017-07-20 09:30:00	WT	N
2279496	Alp	D0	70	2017-07-06 10:30:00	2017-07-06 10:30:00	2017-07-13 11:02:00	TN	Y
2279496	Alp	D1	65	2017-07-07 10:30:00	2017-07-06 10:30:00	2017-07-13 11:02:00	TN	Y
2279496	Alp	D4	63	2017-07-10 10:30:00	2017-07-06 10:30:00	2017-07-13 11:02:00	TN	Y
2279496	Alp	D6	68	2017-07-12 10:30:00	2017-07-06 10:30:00	2017-07-13 11:02:00	TN	Y
2279496	Alp	TD	73	2017-07-13 11:02:00	2017-07-06 10:30:00	2017-07-13 11:02:00	TN	Y
2279496	Alp	TD_24	67	2017-07-14 11:02:00	2017-07-06 10:30:00	2017-07-13 11:02:00	TN	Y
2279496	Alp	TD_48	63	2017-07-15 11:02:00	2017-07-06 10:30:00	2017-07-13 11:02:00	TN	Y
2279496	Alp	TD_72	71	2017-07-16 11:02:00	2017-07-06 10:30:00	2017-07-13 11:02:00	TN	Y
2279496	Alp	TD_96	74	2017-07-17 11:02:00	2017-07-06 10:30:00	2017-07-13 11:02:00	TN	Y
2279496	Alp	TD14	91	2017-07-20 10:30:00	2017-07-06 10:30:00	2017-07-13 11:02:00	TN	Y
2279496	Alp	D28	67	2017-08-03 10:30:00	2017-07-06 10:30:00	2017-07-13 11:02:00	TN	Y
2279949	Alp	D0	29	2017-07-06 10:39:00	2017-07-06 10:39:00	2017-07-13 10:40:00	WT	Y
2279949	Alp	D1	30	2017-07-07 10:39:00	2017-07-06 10:39:00	2017-07-13 10:40:00	WT	Y
2279949	Alp	D4	29	2017-07-10 10:39:00	2017-07-06 10:39:00	2017-07-13 10:40:00	WT	Y
2279949	Alp	D6	32	2017-07-12 10:39:00	2017-07-06 10:39:00	2017-07-13 10:40:00	WT	Y
2279949	Alp	TD	36	2017-07-13 10:40:00	2017-07-06 10:39:00	2017-07-13 10:40:00	WT	Y
2279949	Alp	TD_24	38	2017-07-14 10:40:00	2017-07-06 10:39:00	2017-07-13 10:40:00	WT	Y
2279949	Alp	TD_48	45	2017-07-15 10:40:00	2017-07-06 10:39:00	2017-07-13 10:40:00	WT	Y
2279949	Alp	TD_96	32	2017-07-17 10:40:00	2017-07-06 10:39:00	2017-07-13 10:40:00	WT	Y
2279949	Alp	TD14	32	2017-07-20 10:39:00	2017-07-06 10:39:00	2017-07-13 10:40:00	WT	Y
2279949	Alp	D28	35	2017-08-03 10:39:00	2017-07-06 10:39:00	2017-07-13 10:40:00	WT	Y
2280855	Alp	D1	53	2017-07-25 08:35:00	2017-07-24 08:35:00	2017-08-04	WT	Y
2280855	Alp	D4	54	2017-07-28 08:35:00	2017-07-24 08:35:00	2017-08-04	WT	Y
2280855	Alp	D6	53	2017-07-30 08:35:00	2017-07-24 08:35:00	2017-08-04	WT	Y
2280855	Alp	D8	53	2017-08-01 08:35:00	2017-07-24 08:35:00	2017-08-04	WT	Y
2280855	Alp	TD	58	2017-08-04	2017-07-24 08:35:00	2017-08-04	WT	Y
2280855	Alp	TD_24	58	2017-08-05	2017-07-24 08:35:00	2017-08-04	WT	Y
2280855	Alp	TD_48	57	2017-08-06	2017-07-24 08:35:00	2017-08-04	WT	Y
2280855	Alp	TD_72	62	2017-08-07	2017-07-24 08:35:00	2017-08-04	WT	Y
2280855	Alp	TD_96	56	2017-08-08	2017-07-24 08:35:00	2017-08-04	WT	Y
2281308	Alp	D0	87	2017-07-24 09:01:00	2017-07-24 09:01:00	2017-08-07 09:01:00	TN	N
2281308	Alp	D1	74	2017-07-25 09:01:00	2017-07-24 09:01:00	2017-08-07 09:01:00	TN	N
2281308	Alp	D4	75	2017-07-28 09:01:00	2017-07-24 09:01:00	2017-08-07 09:01:00	TN	N
2281308	Alp	D6	75	2017-07-30 09:01:00	2017-07-24 09:01:00	2017-08-07 09:01:00	TN	N
2281308	Alp	D8	76	2017-08-01 09:01:00	2017-07-24 09:01:00	2017-08-07 09:01:00	TN	N
2281308	Alp	D10	78	2017-08-03 09:01:00	2017-07-24 09:01:00	2017-08-07 09:01:00	TN	N
2281308	Alp	D12	75	2017-08-05 09:01:00	2017-07-24 09:01:00	2017-08-07 09:01:00	TN	N
2281308	Alp	D14	82	2017-08-07 09:01:00	2017-07-24 09:01:00	2017-08-07 09:01:00	TN	N
2281308	Alp	D28	77	2017-08-21 09:01:00	2017-07-24 09:01:00	2017-08-07 09:01:00	TN	N
2281761	Alp	D0	40	2017-07-24 09:14:00	2017-07-24 09:14:00	2017-08-01 08:35:00	WT	Y
2281761	Alp	D1	39	2017-07-25 09:14:00	2017-07-24 09:14:00	2017-08-01 08:35:00	WT	Y
2281761	Alp	D4	39	2017-07-28 09:14:00	2017-07-24 09:14:00	2017-08-01 08:35:00	WT	Y
2281761	Alp	D6	39	2017-07-30 09:14:00	2017-07-24 09:14:00	2017-08-01 08:35:00	WT	Y
2281761	Alp	TD	38	2017-08-01 08:35:00	2017-07-24 09:14:00	2017-08-01 08:35:00	WT	Y
2281761	Alp	D8	38	2017-08-01 09:14:00	2017-07-24 09:14:00	2017-08-01 08:35:00	WT	Y
2281761	Alp	TD_24	41	2017-08-02 08:35:00	2017-07-24 09:14:00	2017-08-01 08:35:00	WT	Y
2281761	Alp	TD_48	39	2017-08-03 08:35:00	2017-07-24 09:14:00	2017-08-01 08:35:00	WT	Y
2281761	Alp	TD_72	40	2017-08-04 08:35:00	2017-07-24 09:14:00	2017-08-01 08:35:00	WT	Y
2281761	Alp	TD_96	39	2017-08-05 08:35:00	2017-07-24 09:14:00	2017-08-01 08:35:00	WT	Y
2281761	Alp	TD14	40	2017-08-07 09:14:00	2017-07-24 09:14:00	2017-08-01 08:35:00	WT	Y
2281761	Alp	D28	40	2017-08-21 09:14:00	2017-07-24 09:14:00	2017-08-01 08:35:00	WT	Y
2282214	Alp	D0	78	2017-08-01 09:28:00	2017-08-01 09:28:00	2017-08-15 09:28:00	TN	N
2282214	Alp	D1	77	2017-08-02 09:28:00	2017-08-01 09:28:00	2017-08-15 09:28:00	TN	N
2282214	Alp	D4	75	2017-08-05 09:28:00	2017-08-01 09:28:00	2017-08-15 09:28:00	TN	N
2282214	Alp	D6	73	2017-08-07 09:28:00	2017-08-01 09:28:00	2017-08-15 09:28:00	TN	N
2282214	Alp	D8	74	2017-08-09 09:28:00	2017-08-01 09:28:00	2017-08-15 09:28:00	TN	N
2282214	Alp	D10	77	2017-08-11 09:28:00	2017-08-01 09:28:00	2017-08-15 09:28:00	TN	N
2282214	Alp	D12	80	2017-08-13 09:28:00	2017-08-01 09:28:00	2017-08-15 09:28:00	TN	N
2282214	Alp	D14	72	2017-08-15 09:28:00	2017-08-01 09:28:00	2017-08-15 09:28:00	TN	N
2282214	Alp	D28	73	2017-08-29 09:28:00	2017-08-01 09:28:00	2017-08-15 09:28:00	TN	N
2282667	Alp	D0	73	2017-07-24 09:54:00	2017-07-24 09:54:00	2017-07-30 17:50:00	WT	Y
2282667	Alp	D1	70	2017-07-25 09:54:00	2017-07-24 09:54:00	2017-07-30 17:50:00	WT	Y
2282667	Alp	D4	68	2017-07-28 09:54:00	2017-07-24 09:54:00	2017-07-30 17:50:00	WT	Y
2282667	Alp	D6	72	2017-07-30 09:54:00	2017-07-24 09:54:00	2017-07-30 17:50:00	WT	Y
2282667	Alp	TD	69	2017-07-30 17:50:00	2017-07-24 09:54:00	2017-07-30 17:50:00	WT	Y
2282667	Alp	TD_24	71	2017-07-31 17:50:00	2017-07-24 09:54:00	2017-07-30 17:50:00	WT	Y
2282667	Alp	TD_48	69	2017-08-01 17:50:00	2017-07-24 09:54:00	2017-07-30 17:50:00	WT	Y
2282667	Alp	TD_72	70	2017-08-02 17:50:00	2017-07-24 09:54:00	2017-07-30 17:50:00	WT	Y
2282667	Alp	TD_96	75	2017-08-03 17:50:00	2017-07-24 09:54:00	2017-07-30 17:50:00	WT	Y
2282667	Alp	TD14	74	2017-08-07 09:54:00	2017-07-24 09:54:00	2017-07-30 17:50:00	WT	Y
2282667	Alp	D28	72	2017-08-21 09:54:00	2017-07-24 09:54:00	2017-07-30 17:50:00	WT	Y
2283120	Alp	D0	54	2017-07-24 08:52:00	2017-07-24 08:52:00	2017-07-31 18:57:00	TN	Y
2283120	Alp	D1	54	2017-07-25 08:52:00	2017-07-24 08:52:00	2017-07-31 18:57:00	TN	Y
2283120	Alp	D4	57	2017-07-28 08:52:00	2017-07-24 08:52:00	2017-07-31 18:57:00	TN	Y
2283120	Alp	D6	56	2017-07-30 08:52:00	2017-07-24 08:52:00	2017-07-31 18:57:00	TN	Y
2283120	Alp	TD	55	2017-07-31 18:57:00	2017-07-24 08:52:00	2017-07-31 18:57:00	TN	Y
2283120	Alp	TD_24	58	2017-08-01 18:57:00	2017-07-24 08:52:00	2017-07-31 18:57:00	TN	Y
2283120	Alp	TD_48	52	2017-08-02 18:57:00	2017-07-24 08:52:00	2017-07-31 18:57:00	TN	Y
2283120	Alp	TD_72	50	2017-08-03 18:57:00	2017-07-24 08:52:00	2017-07-31 18:57:00	TN	Y
2283120	Alp	TD_96	55	2017-08-04 18:57:00	2017-07-24 08:52:00	2017-07-31 18:57:00	TN	Y
2283120	Alp	TD14	59	2017-08-07 08:52:00	2017-07-24 08:52:00	2017-07-31 18:57:00	TN	Y
2283120	Alp	D28	78	2017-08-21 08:52:00	2017-07-24 08:52:00	2017-07-31 18:57:00	TN	Y
2283573	Alp	D0	38	2017-07-24 08:24:00	2017-07-24 08:24:00	2017-08-03 10:22:00	WT	Y
2283573	Alp	D1	34	2017-07-25 08:24:00	2017-07-24 08:24:00	2017-08-03 10:22:00	WT	Y
2283573	Alp	D4	33	2017-07-28 08:24:00	2017-07-24 08:24:00	2017-08-03 10:22:00	WT	Y
2283573	Alp	D6	35	2017-07-30 08:24:00	2017-07-24 08:24:00	2017-08-03 10:22:00	WT	Y
2283573	Alp	D8	34	2017-08-01 08:24:00	2017-07-24 08:24:00	2017-08-03 10:22:00	WT	Y
2283573	Alp	TD	36	2017-08-03 10:22:00	2017-07-24 08:24:00	2017-08-03 10:22:00	WT	Y
2283573	Alp	TD_24	35	2017-08-04 10:22:00	2017-07-24 08:24:00	2017-08-03 10:22:00	WT	Y
2283573	Alp	TD_48	36	2017-08-05 10:22:00	2017-07-24 08:24:00	2017-08-03 10:22:00	WT	Y
2283573	Alp	TD_72	35	2017-08-06 10:22:00	2017-07-24 08:24:00	2017-08-03 10:22:00	WT	Y
2283573	Alp	TD_96	36	2017-08-07 10:22:00	2017-07-24 08:24:00	2017-08-03 10:22:00	WT	Y
2283573	Alp	D28	38	2017-08-21 08:24:00	2017-07-24 08:24:00	2017-08-03 10:22:00	WT	Y
2284026	Alp	D0	67	2017-07-24 09:37:00	2017-07-24 09:37:00	2017-08-01 12:28:00	WT	Y
2284026	Alp	D1	65	2017-07-25 09:37:00	2017-07-24 09:37:00	2017-08-01 12:28:00	WT	Y
2284026	Alp	D4	68	2017-07-28 09:37:00	2017-07-24 09:37:00	2017-08-01 12:28:00	WT	Y
2284026	Alp	D6	74	2017-07-30 09:37:00	2017-07-24 09:37:00	2017-08-01 12:28:00	WT	Y
2284026	Alp	TD	65	2017-08-01 12:28:00	2017-07-24 09:37:00	2017-08-01 12:28:00	WT	Y
2284026	Alp	TD_24	66	2017-08-02 12:28:00	2017-07-24 09:37:00	2017-08-01 12:28:00	WT	Y
2284026	Alp	TD_48	72	2017-08-03 12:28:00	2017-07-24 09:37:00	2017-08-01 12:28:00	WT	Y
2284026	Alp	TD_72	71	2017-08-04 12:28:00	2017-07-24 09:37:00	2017-08-01 12:28:00	WT	Y
2284026	Alp	TD_96	64	2017-08-05 12:28:00	2017-07-24 09:37:00	2017-08-01 12:28:00	WT	Y
2284026	Alp	TD14	69	2017-08-07 09:37:00	2017-07-24 09:37:00	2017-08-01 12:28:00	WT	Y
2284026	Alp	D28	69	2017-08-21 09:37:00	2017-07-24 09:37:00	2017-08-01 12:28:00	WT	Y
2265453	Alt	D0	29	2017-04-10 09:30:00	2017-04-10 09:30:00	2017-04-19 09:30:00	WT	Y
2265453	Alt	D1	29	2017-04-11 09:30:00	2017-04-10 09:30:00	2017-04-19 09:30:00	WT	Y
2265453	Alt	D4	33	2017-04-14 09:30:00	2017-04-10 09:30:00	2017-04-19 09:30:00	WT	Y
2265453	Alt	D6	35	2017-04-16 09:30:00	2017-04-10 09:30:00	2017-04-19 09:30:00	WT	Y
2265453	Alt	D8	36	2017-04-18 09:30:00	2017-04-10 09:30:00	2017-04-19 09:30:00	WT	Y
2265453	Alt	TD	33	2017-04-19 09:30:00	2017-04-10 09:30:00	2017-04-19 09:30:00	WT	Y
2265453	Alt	TD_24	40	2017-04-20 09:30:00	2017-04-10 09:30:00	2017-04-19 09:30:00	WT	Y
2265453	Alt	TD_48	41	2017-04-21 09:30:00	2017-04-10 09:30:00	2017-04-19 09:30:00	WT	Y
2265453	Alt	TD_72	40	2017-04-22 09:30:00	2017-04-10 09:30:00	2017-04-19 09:30:00	WT	Y
2265453	Alt	TD_96	42	2017-04-23 09:30:00	2017-04-10 09:30:00	2017-04-19 09:30:00	WT	Y
2265453	Alt	D28	46	2017-05-08 09:30:00	2017-04-10 09:30:00	2017-04-19 09:30:00	WT	Y
2265906	Alt	D0	48	2017-04-10 09:05:00	2017-04-10 09:05:00	2017-04-20 13:50:00	TN	Y
2265906	Alt	D1	45	2017-04-11 09:05:00	2017-04-10 09:05:00	2017-04-20 13:50:00	TN	Y
2265906	Alt	D4	37	2017-04-14 09:05:00	2017-04-10 09:05:00	2017-04-20 13:50:00	TN	Y
2265906	Alt	D6	30	2017-04-16 09:05:00	2017-04-10 09:05:00	2017-04-20 13:50:00	TN	Y
2265906	Alt	D8	30	2017-04-18 09:05:00	2017-04-10 09:05:00	2017-04-20 13:50:00	TN	Y
2265906	Alt	D10	24	2017-04-20 09:05:00	2017-04-10 09:05:00	2017-04-20 13:50:00	TN	Y
2265906	Alt	TD_24	31	2017-04-21 13:50:00	2017-04-10 09:05:00	2017-04-20 13:50:00	TN	Y
2265906	Alt	TD_48	41	2017-04-22 13:50:00	2017-04-10 09:05:00	2017-04-20 13:50:00	TN	Y
2265906	Alt	TD_72	37	2017-04-23 13:50:00	2017-04-10 09:05:00	2017-04-20 13:50:00	TN	Y
2265906	Alt	TD_96	36	2017-04-24 13:50:00	2017-04-10 09:05:00	2017-04-20 13:50:00	TN	Y
2265906	Alt	D28	40	2017-05-08 09:05:00	2017-04-10 09:05:00	2017-04-20 13:50:00	TN	Y
2266359	Alt	D0	26	2017-04-25 10:02:00	2017-04-25 10:02:00	2017-05-08 11:00:00	WT	Y
2266359	Alt	D1	27	2017-04-26 10:02:00	2017-04-25 10:02:00	2017-05-08 11:00:00	WT	Y
2266359	Alt	D4	25	2017-04-29 10:02:00	2017-04-25 10:02:00	2017-05-08 11:00:00	WT	Y
2266359	Alt	D6	27	2017-05-01 10:02:00	2017-04-25 10:02:00	2017-05-08 11:00:00	WT	Y
2266359	Alt	D8	25	2017-05-03 10:02:00	2017-04-25 10:02:00	2017-05-08 11:00:00	WT	Y
2266359	Alt	D10	26	2017-05-05 10:02:00	2017-04-25 10:02:00	2017-05-08 11:00:00	WT	Y
2266359	Alt	D12	24	2017-05-07 10:02:00	2017-04-25 10:02:00	2017-05-08 11:00:00	WT	Y
2266359	Alt	TD	23	2017-05-08 11:00:00	2017-04-25 10:02:00	2017-05-08 11:00:00	WT	Y
2266359	Alt	TD_24	22	2017-05-09 11:00:00	2017-04-25 10:02:00	2017-05-08 11:00:00	WT	Y
2266359	Alt	TD_48	20	2017-05-10 11:00:00	2017-04-25 10:02:00	2017-05-08 11:00:00	WT	Y
2266359	Alt	TD_72	23	2017-05-11 11:00:00	2017-04-25 10:02:00	2017-05-08 11:00:00	WT	Y
2266359	Alt	TD_96	23	2017-05-12 11:00:00	2017-04-25 10:02:00	2017-05-08 11:00:00	WT	Y
2266359	Alt	D28	23	2017-05-23 10:02:00	2017-04-25 10:02:00	2017-05-08 11:00:00	WT	Y
2266812	Alt	D0	14	2017-04-25 09:04:00	2017-04-25 09:04:00	2017-05-01 09:30:00	TN	Y
2266812	Alt	D1	15	2017-04-26 09:04:00	2017-04-25 09:04:00	2017-05-01 09:30:00	TN	Y
2266812	Alt	D4	15	2017-04-29 09:04:00	2017-04-25 09:04:00	2017-05-01 09:30:00	TN	Y
2266812	Alt	TD	14	2017-05-01 09:30:00	2017-04-25 09:04:00	2017-05-01 09:30:00	TN	Y
2266812	Alt	TD_24	19	2017-05-02 09:30:00	2017-04-25 09:04:00	2017-05-01 09:30:00	TN	Y
2266812	Alt	TD_48	42	2017-05-03 09:30:00	2017-04-25 09:04:00	2017-05-01 09:30:00	TN	Y
2266812	Alt	TD_72	40	2017-05-04 09:30:00	2017-04-25 09:04:00	2017-05-01 09:30:00	TN	Y
2266812	Alt	TD_96	37	2017-05-05 09:30:00	2017-04-25 09:04:00	2017-05-01 09:30:00	TN	Y
2266812	Alt	TD14	55	2017-05-09 09:04:00	2017-04-25 09:04:00	2017-05-01 09:30:00	TN	Y
2266812	Alt	D28	24	2017-05-23 09:04:00	2017-04-25 09:04:00	2017-05-01 09:30:00	TN	Y
2267265	Alt	D0	13	2017-04-25 08:33:00	2017-04-25 08:33:00	2017-05-09 08:33:00	WT	N
2267265	Alt	D1	14	2017-04-26 08:33:00	2017-04-25 08:33:00	2017-05-09 08:33:00	WT	N
2267265	Alt	D4	12	2017-04-29 08:33:00	2017-04-25 08:33:00	2017-05-09 08:33:00	WT	N
2267265	Alt	D6	11	2017-05-01 08:33:00	2017-04-25 08:33:00	2017-05-09 08:33:00	WT	N
2267265	Alt	D8	11	2017-05-03 08:33:00	2017-04-25 08:33:00	2017-05-09 08:33:00	WT	N
2267265	Alt	D10	10	2017-05-05 08:33:00	2017-04-25 08:33:00	2017-05-09 08:33:00	WT	N
2267265	Alt	D12	13	2017-05-07 08:33:00	2017-04-25 08:33:00	2017-05-09 08:33:00	WT	N
2267265	Alt	D14	14	2017-05-09 08:33:00	2017-04-25 08:33:00	2017-05-09 08:33:00	WT	N
2267265	Alt	TD14	14	2017-05-09 08:33:00	2017-04-25 08:33:00	2017-05-09 08:33:00	WT	N
2267265	Alt	D28	13	2017-05-23 08:33:00	2017-04-25 08:33:00	2017-05-09 08:33:00	WT	N
2267718	Alt	D0	18	2017-04-25 09:25:00	2017-04-25 09:25:00	2017-05-01 10:00:00	TN	Y
2267718	Alt	D1	16	2017-04-26 09:25:00	2017-04-25 09:25:00	2017-05-01 10:00:00	TN	Y
2267718	Alt	D4	19	2017-04-29 09:25:00	2017-04-25 09:25:00	2017-05-01 10:00:00	TN	Y
2267718	Alt	TD	17	2017-05-01 10:00:00	2017-04-25 09:25:00	2017-05-01 10:00:00	TN	Y
2267718	Alt	TD_24	20	2017-05-02 10:00:00	2017-04-25 09:25:00	2017-05-01 10:00:00	TN	Y
2267718	Alt	TD_48	24	2017-05-03 10:00:00	2017-04-25 09:25:00	2017-05-01 10:00:00	TN	Y
2267718	Alt	TD_72	22	2017-05-04 10:00:00	2017-04-25 09:25:00	2017-05-01 10:00:00	TN	Y
2267718	Alt	TD_96	26	2017-05-05 10:00:00	2017-04-25 09:25:00	2017-05-01 10:00:00	TN	Y
2267718	Alt	TD14	92	2017-05-09 09:25:00	2017-04-25 09:25:00	2017-05-01 10:00:00	TN	Y
2267718	Alt	D28	20	2017-05-23 09:25:00	2017-04-25 09:25:00	2017-05-01 10:00:00	TN	Y
2268171	Alt	D0	25	2017-04-25 10:47:00	2017-04-25 10:47:00	2017-05-02 11:30:00	TN	Y
2268171	Alt	D1	21	2017-04-26 10:47:00	2017-04-25 10:47:00	2017-05-02 11:30:00	TN	Y
2268171	Alt	D4	21	2017-04-29 10:47:00	2017-04-25 10:47:00	2017-05-02 11:30:00	TN	Y
2268171	Alt	D6	26	2017-05-01 10:47:00	2017-04-25 10:47:00	2017-05-02 11:30:00	TN	Y
2268171	Alt	TD	22	2017-05-02 11:30:00	2017-04-25 10:47:00	2017-05-02 11:30:00	TN	Y
2268171	Alt	TD_24	23	2017-05-03 11:30:00	2017-04-25 10:47:00	2017-05-02 11:30:00	TN	Y
2268171	Alt	TD_48	28	2017-05-04 11:30:00	2017-04-25 10:47:00	2017-05-02 11:30:00	TN	Y
2268171	Alt	TD_72	32	2017-05-05 11:30:00	2017-04-25 10:47:00	2017-05-02 11:30:00	TN	Y
2268171	Alt	TD_96	31	2017-05-06 11:30:00	2017-04-25 10:47:00	2017-05-02 11:30:00	TN	Y
2268171	Alt	TD14	30	2017-05-09 10:47:00	2017-04-25 10:47:00	2017-05-02 11:30:00	TN	Y
2268171	Alt	D28	27	2017-05-23 10:47:00	2017-04-25 10:47:00	2017-05-02 11:30:00	TN	Y
2268624	Alt	D0	18	2017-04-25 09:44:00	2017-04-25 09:44:00	2017-05-09 09:44:00	WT	N
2268624	Alt	D1	16	2017-04-26 09:44:00	2017-04-25 09:44:00	2017-05-09 09:44:00	WT	N
2268624	Alt	D4	17	2017-04-29 09:44:00	2017-04-25 09:44:00	2017-05-09 09:44:00	WT	N
2268624	Alt	D6	16	2017-05-01 09:44:00	2017-04-25 09:44:00	2017-05-09 09:44:00	WT	N
2268624	Alt	D8	13	2017-05-03 09:44:00	2017-04-25 09:44:00	2017-05-09 09:44:00	WT	N
2268624	Alt	D10	13	2017-05-05 09:44:00	2017-04-25 09:44:00	2017-05-09 09:44:00	WT	N
2268624	Alt	D12	12	2017-05-07 09:44:00	2017-04-25 09:44:00	2017-05-09 09:44:00	WT	N
2268624	Alt	D14	13	2017-05-09 09:44:00	2017-04-25 09:44:00	2017-05-09 09:44:00	WT	N
2268624	Alt	D28	19	2017-05-23 09:44:00	2017-04-25 09:44:00	2017-05-09 09:44:00	WT	N
2269077	Alt	D0	10	2017-05-15 10:02:00	2017-05-15 10:02:00	2017-05-22 12:20:00	TN	Y
2269077	Alt	D1	10	2017-05-16 10:02:00	2017-05-15 10:02:00	2017-05-22 12:20:00	TN	Y
2269077	Alt	TD	13	2017-05-22 12:20:00	2017-05-15 10:02:00	2017-05-22 12:20:00	TN	Y
2269077	Alt	TD_24	12	2017-05-23 12:20:00	2017-05-15 10:02:00	2017-05-22 12:20:00	TN	Y
2269077	Alt	TD_48	29	2017-05-24 12:20:00	2017-05-15 10:02:00	2017-05-22 12:20:00	TN	Y
2269077	Alt	TD_72	21	2017-05-25 12:20:00	2017-05-15 10:02:00	2017-05-22 12:20:00	TN	Y
2269077	Alt	TD_96	20	2017-05-26 12:20:00	2017-05-15 10:02:00	2017-05-22 12:20:00	TN	Y
2269077	Alt	TD14	22	2017-05-29 10:02:00	2017-05-15 10:02:00	2017-05-22 12:20:00	TN	Y
2269077	Alt	D28	10	2017-06-12 10:02:00	2017-05-15 10:02:00	2017-05-22 12:20:00	TN	Y
2269530	Alt	D0	10	2017-05-15 09:13:00	2017-05-15 09:13:00	2017-05-25 20:20:00	WT	Y
2269530	Alt	D1	10	2017-05-16 09:13:00	2017-05-15 09:13:00	2017-05-25 20:20:00	WT	Y
2269530	Alt	TD	13	2017-05-25 20:20:00	2017-05-15 09:13:00	2017-05-25 20:20:00	WT	Y
2269530	Alt	TD_24	12	2017-05-26 20:20:00	2017-05-15 09:13:00	2017-05-25 20:20:00	WT	Y
2269530	Alt	TD_48	29	2017-05-27 20:20:00	2017-05-15 09:13:00	2017-05-25 20:20:00	WT	Y
2269530	Alt	TD_72	21	2017-05-28 20:20:00	2017-05-15 09:13:00	2017-05-25 20:20:00	WT	Y
2269530	Alt	TD14	22	2017-05-29 09:13:00	2017-05-15 09:13:00	2017-05-25 20:20:00	WT	Y
2269530	Alt	TD_96	20	2017-05-29 20:20:00	2017-05-15 09:13:00	2017-05-25 20:20:00	WT	Y
2269530	Alt	D28	10	2017-06-12 09:13:00	2017-05-15 09:13:00	2017-05-25 20:20:00	WT	Y
2269983	Alt	D0	16	2017-05-15 09:45:00	2017-05-15 09:45:00	2017-05-20 13:50:00	TN	Y
2269983	Alt	D1	15	2017-05-16 09:45:00	2017-05-15 09:45:00	2017-05-20 13:50:00	TN	Y
2269983	Alt	D4	16	2017-05-19 09:45:00	2017-05-15 09:45:00	2017-05-20 13:50:00	TN	Y
2269983	Alt	TD	16	2017-05-20 13:50:00	2017-05-15 09:45:00	2017-05-20 13:50:00	TN	Y
2269983	Alt	TD_24	15	2017-05-21 13:50:00	2017-05-15 09:45:00	2017-05-20 13:50:00	TN	Y
2269983	Alt	TD_48	17	2017-05-22 13:50:00	2017-05-15 09:45:00	2017-05-20 13:50:00	TN	Y
2269983	Alt	TD_72	18	2017-05-23 13:50:00	2017-05-15 09:45:00	2017-05-20 13:50:00	TN	Y
2269983	Alt	TD_96	28	2017-05-24 13:50:00	2017-05-15 09:45:00	2017-05-20 13:50:00	TN	Y
2269983	Alt	TD14	25	2017-05-29 09:45:00	2017-05-15 09:45:00	2017-05-20 13:50:00	TN	Y
2269983	Alt	D28	15	2017-06-12 09:45:00	2017-05-15 09:45:00	2017-05-20 13:50:00	TN	Y
2270436	Alt	D0	41	2017-05-15 08:55:00	2017-05-15 08:55:00	2017-05-21 09:30:00	WT	Y
2270436	Alt	D1	38	2017-05-16 08:55:00	2017-05-15 08:55:00	2017-05-21 09:30:00	WT	Y
2270436	Alt	D4	39	2017-05-19 08:55:00	2017-05-15 08:55:00	2017-05-21 09:30:00	WT	Y
2270436	Alt	TD	34	2017-05-21 09:30:00	2017-05-15 08:55:00	2017-05-21 09:30:00	WT	Y
2270436	Alt	TD_24	36	2017-05-22 09:30:00	2017-05-15 08:55:00	2017-05-21 09:30:00	WT	Y
2270436	Alt	TD_48	51	2017-05-23 09:30:00	2017-05-15 08:55:00	2017-05-21 09:30:00	WT	Y
2270436	Alt	TD_72	45	2017-05-24 09:30:00	2017-05-15 08:55:00	2017-05-21 09:30:00	WT	Y
2270436	Alt	TD_96	63	2017-05-25 09:30:00	2017-05-15 08:55:00	2017-05-21 09:30:00	WT	Y
2270436	Alt	TD14	86	2017-05-29 08:55:00	2017-05-15 08:55:00	2017-05-21 09:30:00	WT	Y
2270436	Alt	D28	54	2017-06-12 08:55:00	2017-05-15 08:55:00	2017-05-21 09:30:00	WT	Y
2270889	Alt	D0	12	2017-05-15 10:15:00	2017-05-15 10:15:00	2017-05-23 10:20:00	TN	Y
2270889	Alt	D1	11	2017-05-16 10:15:00	2017-05-15 10:15:00	2017-05-23 10:20:00	TN	Y
2270889	Alt	D4	10	2017-05-19 10:15:00	2017-05-15 10:15:00	2017-05-23 10:20:00	TN	Y
2270889	Alt	TD	10	2017-05-21 10:20:00	2017-05-15 10:15:00	2017-05-23 10:20:00	TN	Y
2270889	Alt	TD_24	11	2017-05-22 10:20:00	2017-05-15 10:15:00	2017-05-23 10:20:00	TN	Y
2270889	Alt	TD_48	38	2017-05-23 10:20:00	2017-05-15 10:15:00	2017-05-23 10:20:00	TN	Y
2270889	Alt	TD_72	44	2017-05-24 10:20:00	2017-05-15 10:15:00	2017-05-23 10:20:00	TN	Y
2270889	Alt	TD_96	42	2017-05-25 10:20:00	2017-05-15 10:15:00	2017-05-23 10:20:00	TN	Y
2270889	Alt	TD14	46	2017-05-29 10:15:00	2017-05-15 10:15:00	2017-05-23 10:20:00	TN	Y
2270889	Alt	D28	16	2017-06-12 10:15:00	2017-05-15 10:15:00	2017-05-23 10:20:00	TN	Y
2271342	Alt	D0	26	2017-05-15 09:27:00	2017-05-15 09:27:00	2017-05-23 11:00:00	TN	Y
2271342	Alt	D1	26	2017-05-16 09:27:00	2017-05-15 09:27:00	2017-05-23 11:00:00	TN	Y
2271342	Alt	D4	25	2017-05-19 09:27:00	2017-05-15 09:27:00	2017-05-23 11:00:00	TN	Y
2271342	Alt	D6	27	2017-05-21 09:27:00	2017-05-15 09:27:00	2017-05-23 11:00:00	TN	Y
2271342	Alt	TD	38	2017-05-23 11:00:00	2017-05-15 09:27:00	2017-05-23 11:00:00	TN	Y
2271342	Alt	TD_24	78	2017-05-24 11:00:00	2017-05-15 09:27:00	2017-05-23 11:00:00	TN	Y
2271342	Alt	TD_48	82	2017-05-25 11:00:00	2017-05-15 09:27:00	2017-05-23 11:00:00	TN	Y
2271342	Alt	TD_72	113	2017-05-26 11:00:00	2017-05-15 09:27:00	2017-05-23 11:00:00	TN	Y
2271342	Alt	TD_96	104	2017-05-27 11:00:00	2017-05-15 09:27:00	2017-05-23 11:00:00	TN	Y
2271342	Alt	TD14	144	2017-05-29 09:27:00	2017-05-15 09:27:00	2017-05-23 11:00:00	TN	Y
2271342	Alt	D28	27	2017-06-12 09:27:00	2017-05-15 09:27:00	2017-05-23 11:00:00	TN	Y
2271795	Alt	D0	24	2017-05-31 08:52:00	2017-05-31 08:52:00	2017-06-14 08:52:00	WT	N
2271795	Alt	D1	22	2017-06-01 08:52:00	2017-05-31 08:52:00	2017-06-14 08:52:00	WT	N
2271795	Alt	D4	21	2017-06-04 08:52:00	2017-05-31 08:52:00	2017-06-14 08:52:00	WT	N
2271795	Alt	D6	23	2017-06-06 08:52:00	2017-05-31 08:52:00	2017-06-14 08:52:00	WT	N
2271795	Alt	D8	27	2017-06-08 08:52:00	2017-05-31 08:52:00	2017-06-14 08:52:00	WT	N
2271795	Alt	D10	53	2017-06-10 08:52:00	2017-05-31 08:52:00	2017-06-14 08:52:00	WT	N
2271795	Alt	D12	40	2017-06-12 08:52:00	2017-05-31 08:52:00	2017-06-14 08:52:00	WT	N
2271795	Alt	D14	38	2017-06-14 08:52:00	2017-05-31 08:52:00	2017-06-14 08:52:00	WT	N
2271795	Alt	D28	25	2017-06-28 08:52:00	2017-05-31 08:52:00	2017-06-14 08:52:00	WT	N
2272248	Alt	D0	13	2017-05-31 09:34:00	2017-05-31 09:34:00	2017-06-13 16:17:00	WT	Y
2272248	Alt	D1	15	2017-06-01 09:34:00	2017-05-31 09:34:00	2017-06-13 16:17:00	WT	Y
2272248	Alt	D4	14	2017-06-04 09:34:00	2017-05-31 09:34:00	2017-06-13 16:17:00	WT	Y
2272248	Alt	D6	12	2017-06-06 09:34:00	2017-05-31 09:34:00	2017-06-13 16:17:00	WT	Y
2272248	Alt	D8	11	2017-06-08 09:34:00	2017-05-31 09:34:00	2017-06-13 16:17:00	WT	Y
2272248	Alt	D10	13	2017-06-10 09:34:00	2017-05-31 09:34:00	2017-06-13 16:17:00	WT	Y
2272248	Alt	D12	19	2017-06-12 09:34:00	2017-05-31 09:34:00	2017-06-13 16:17:00	WT	Y
2272248	Alt	TD	16	2017-06-13 16:17:00	2017-05-31 09:34:00	2017-06-13 16:17:00	WT	Y
2272248	Alt	TD_24	15	2017-06-14 16:17:00	2017-05-31 09:34:00	2017-06-13 16:17:00	WT	Y
2272248	Alt	TD_48	17	2017-06-15 16:17:00	2017-05-31 09:34:00	2017-06-13 16:17:00	WT	Y
2272248	Alt	TD_72	22	2017-06-16 16:17:00	2017-05-31 09:34:00	2017-06-13 16:17:00	WT	Y
2272248	Alt	D28	18	2017-06-28 09:34:00	2017-05-31 09:34:00	2017-06-13 16:17:00	WT	Y
2272701	Alt	D0	15	2017-05-31 09:15:00	2017-05-31 09:15:00	2017-06-06 10:00:00	WT	Y
2272701	Alt	D4	17	2017-06-04 09:15:00	2017-05-31 09:15:00	2017-06-06 10:00:00	WT	Y
2272701	Alt	TD	13	2017-06-06 10:00:00	2017-05-31 09:15:00	2017-06-06 10:00:00	WT	Y
2272701	Alt	TD_24	18	2017-06-07 10:00:00	2017-05-31 09:15:00	2017-06-06 10:00:00	WT	Y
2272701	Alt	TD_48	31	2017-06-08 10:00:00	2017-05-31 09:15:00	2017-06-06 10:00:00	WT	Y
2272701	Alt	TD_72	28	2017-06-09 10:00:00	2017-05-31 09:15:00	2017-06-06 10:00:00	WT	Y
2272701	Alt	TD_96	27	2017-06-10 10:00:00	2017-05-31 09:15:00	2017-06-06 10:00:00	WT	Y
2272701	Alt	TD14	46	2017-06-14 09:15:00	2017-05-31 09:15:00	2017-06-06 10:00:00	WT	Y
2273154	Alt	D0	12	2017-06-19 10:04:00	2017-06-19 10:04:00	2017-06-25 17:48:00	TN	Y
2273154	Alt	D1	13	2017-06-20 10:04:00	2017-06-19 10:04:00	2017-06-25 17:48:00	TN	Y
2273154	Alt	D4	12	2017-06-23 10:04:00	2017-06-19 10:04:00	2017-06-25 17:48:00	TN	Y
2273154	Alt	D6	13	2017-06-25 10:04:00	2017-06-19 10:04:00	2017-06-25 17:48:00	TN	Y
2273154	Alt	TD	14	2017-06-25 17:48:00	2017-06-19 10:04:00	2017-06-25 17:48:00	TN	Y
2273154	Alt	TD_24	39	2017-06-26 17:48:00	2017-06-19 10:04:00	2017-06-25 17:48:00	TN	Y
2273154	Alt	TD_48	97	2017-06-27 17:48:00	2017-06-19 10:04:00	2017-06-25 17:48:00	TN	Y
2273154	Alt	TD_72	106	2017-06-28 17:48:00	2017-06-19 10:04:00	2017-06-25 17:48:00	TN	Y
2273154	Alt	TD_96	96	2017-06-29 17:48:00	2017-06-19 10:04:00	2017-06-25 17:48:00	TN	Y
2273154	Alt	TD14	159	2017-07-03 10:04:00	2017-06-19 10:04:00	2017-06-25 17:48:00	TN	Y
2273154	Alt	D28	17	2017-07-17 10:04:00	2017-06-19 10:04:00	2017-06-25 17:48:00	TN	Y
2273607	Alt	TD_24	10	2017-06-24 09:20:00	2017-06-19 09:40:00	2017-06-23 09:20:00	WT	Y
2273607	Alt	TD_48	10	2017-06-25 09:20:00	2017-06-19 09:40:00	2017-06-23 09:20:00	WT	Y
2273607	Alt	TD_72	11	2017-06-26 09:20:00	2017-06-19 09:40:00	2017-06-23 09:20:00	WT	Y
2273607	Alt	TD_96	14	2017-06-27 09:20:00	2017-06-19 09:40:00	2017-06-23 09:20:00	WT	Y
2273607	Alt	TD14	16	2017-07-03 09:40:00	2017-06-19 09:40:00	2017-06-23 09:20:00	WT	Y
2273607	Alt	D28	11	2017-07-17 09:40:00	2017-06-19 09:40:00	2017-06-23 09:20:00	WT	Y
2274060	Alt	D0	13	2017-06-19 10:05:00	2017-06-19 10:05:00	2017-06-27 18:50:00	TN	Y
2274060	Alt	D1	15	2017-06-20 10:05:00	2017-06-19 10:05:00	2017-06-27 18:50:00	TN	Y
2274060	Alt	D4	12	2017-06-23 10:05:00	2017-06-19 10:05:00	2017-06-27 18:50:00	TN	Y
2274060	Alt	D6	14	2017-06-25 10:05:00	2017-06-19 10:05:00	2017-06-27 18:50:00	TN	Y
2274060	Alt	D8	18	2017-06-27 10:05:00	2017-06-19 10:05:00	2017-06-27 18:50:00	TN	Y
2274060	Alt	TD	17	2017-06-27 18:50:00	2017-06-19 10:05:00	2017-06-27 18:50:00	TN	Y
2274060	Alt	TD_24	34	2017-06-28 18:50:00	2017-06-19 10:05:00	2017-06-27 18:50:00	TN	Y
2274060	Alt	TD_48	85	2017-06-29 18:50:00	2017-06-19 10:05:00	2017-06-27 18:50:00	TN	Y
2274060	Alt	TD_72	113	2017-06-30 18:50:00	2017-06-19 10:05:00	2017-06-27 18:50:00	TN	Y
2274060	Alt	TD_96	98	2017-07-01 18:50:00	2017-06-19 10:05:00	2017-06-27 18:50:00	TN	Y
2274060	Alt	TD14	62	2017-07-03 10:05:00	2017-06-19 10:05:00	2017-06-27 18:50:00	TN	Y
2274060	Alt	D28	15	2017-07-17 10:05:00	2017-06-19 10:05:00	2017-06-27 18:50:00	TN	Y
2274966	Alt	D1	21	2017-06-20 10:26:00	2017-06-19 10:26:00	2017-06-25 09:50:00	TN	Y
2274966	Alt	D4	19	2017-06-23 10:26:00	2017-06-19 10:26:00	2017-06-25 09:50:00	TN	Y
2274966	Alt	TD	17	2017-06-25 09:50:00	2017-06-19 10:26:00	2017-06-25 09:50:00	TN	Y
2274966	Alt	TD_24	40	2017-06-26 09:50:00	2017-06-19 10:26:00	2017-06-25 09:50:00	TN	Y
2274966	Alt	TD_48	49	2017-06-27 09:50:00	2017-06-19 10:26:00	2017-06-25 09:50:00	TN	Y
2274966	Alt	TD_72	47	2017-06-28 09:50:00	2017-06-19 10:26:00	2017-06-25 09:50:00	TN	Y
2274966	Alt	TD_96	46	2017-06-29 09:50:00	2017-06-19 10:26:00	2017-06-25 09:50:00	TN	Y
2274966	Alt	TD14	50	2017-07-03 10:26:00	2017-06-19 10:26:00	2017-06-25 09:50:00	TN	Y
2274966	Alt	D28	26	2017-07-17 10:26:00	2017-06-19 10:26:00	2017-06-25 09:50:00	TN	Y
2275419	Alt	D0	16	2017-06-19 09:45:00	2017-06-19 09:45:00	2017-07-03 09:45:00	WT	N
2275419	Alt	D4	13	2017-06-23 09:45:00	2017-06-19 09:45:00	2017-07-03 09:45:00	WT	N
2275419	Alt	D6	14	2017-06-25 09:45:00	2017-06-19 09:45:00	2017-07-03 09:45:00	WT	N
2275419	Alt	D8	15	2017-06-27 09:45:00	2017-06-19 09:45:00	2017-07-03 09:45:00	WT	N
2275419	Alt	D10	13	2017-06-29 09:45:00	2017-06-19 09:45:00	2017-07-03 09:45:00	WT	N
2275419	Alt	D12	15	2017-07-01 09:45:00	2017-06-19 09:45:00	2017-07-03 09:45:00	WT	N
2275419	Alt	D14	13	2017-07-03 09:45:00	2017-06-19 09:45:00	2017-07-03 09:45:00	WT	N
2275419	Alt	D28	21	2017-07-17 09:45:00	2017-06-19 09:45:00	2017-07-03 09:45:00	WT	N
2275872	Alt	D1	11	2017-07-07 10:10:00	2017-07-06 10:10:00	2017-07-20 10:10:00	TN	N
2275872	Alt	D6	10	2017-07-12 10:10:00	2017-07-06 10:10:00	2017-07-20 10:10:00	TN	N
2275872	Alt	D28	11	2017-08-03 10:10:00	2017-07-06 10:10:00	2017-07-20 10:10:00	TN	N
2276325	Alt	D0	30	2017-07-06 10:52:00	2017-07-06 10:52:00	2017-07-20 10:52:00	WT	N
2276325	Alt	D1	30	2017-07-07 10:52:00	2017-07-06 10:52:00	2017-07-20 10:52:00	WT	N
2276325	Alt	D4	38	2017-07-10 10:52:00	2017-07-06 10:52:00	2017-07-20 10:52:00	WT	N
2276325	Alt	D6	33	2017-07-12 10:52:00	2017-07-06 10:52:00	2017-07-20 10:52:00	WT	N
2276325	Alt	D8	39	2017-07-14 10:52:00	2017-07-06 10:52:00	2017-07-20 10:52:00	WT	N
2276325	Alt	D10	32	2017-07-16 10:52:00	2017-07-06 10:52:00	2017-07-20 10:52:00	WT	N
2276325	Alt	D12	37	2017-07-18 10:52:00	2017-07-06 10:52:00	2017-07-20 10:52:00	WT	N
2276325	Alt	D14	43	2017-07-20 10:52:00	2017-07-06 10:52:00	2017-07-20 10:52:00	WT	N
2276325	Alt	D28	28	2017-08-03 10:52:00	2017-07-06 10:52:00	2017-07-20 10:52:00	WT	N
2276778	Alt	D0	23	2017-07-24 09:24:00	2017-07-24 09:24:00	2017-07-29 11:55:00	TN	Y
2276778	Alt	D1	22	2017-07-25 09:24:00	2017-07-24 09:24:00	2017-07-29 11:55:00	TN	Y
2276778	Alt	TD	17	2017-07-29 11:55:00	2017-07-24 09:24:00	2017-07-29 11:55:00	TN	Y
2276778	Alt	TD_24	35	2017-07-30 11:55:00	2017-07-24 09:24:00	2017-07-29 11:55:00	TN	Y
2276778	Alt	TD_48	68	2017-07-31 11:55:00	2017-07-24 09:24:00	2017-07-29 11:55:00	TN	Y
2276778	Alt	TD_72	57	2017-08-01 11:55:00	2017-07-24 09:24:00	2017-07-29 11:55:00	TN	Y
2276778	Alt	TD_96	85	2017-08-02 11:55:00	2017-07-24 09:24:00	2017-07-29 11:55:00	TN	Y
2276778	Alt	D28	22	2017-08-21 09:24:00	2017-07-24 09:24:00	2017-07-29 11:55:00	TN	Y
2277231	Alt	D0	14	2017-07-06 08:47:00	2017-07-06 08:47:00	2017-07-12 13:56:00	TN	Y
2277231	Alt	D1	15	2017-07-07 08:47:00	2017-07-06 08:47:00	2017-07-12 13:56:00	TN	Y
2277231	Alt	D4	15	2017-07-10 08:47:00	2017-07-06 08:47:00	2017-07-12 13:56:00	TN	Y
2277231	Alt	D6	18	2017-07-12 08:47:00	2017-07-06 08:47:00	2017-07-12 13:56:00	TN	Y
2277231	Alt	TD	19	2017-07-12 13:56:00	2017-07-06 08:47:00	2017-07-12 13:56:00	TN	Y
2277231	Alt	TD_24	27	2017-07-13 13:56:00	2017-07-06 08:47:00	2017-07-12 13:56:00	TN	Y
2277231	Alt	TD_48	52	2017-07-14 13:56:00	2017-07-06 08:47:00	2017-07-12 13:56:00	TN	Y
2277231	Alt	TD_72	95	2017-07-15 13:56:00	2017-07-06 08:47:00	2017-07-12 13:56:00	TN	Y
2277231	Alt	TD_96	105	2017-07-16 13:56:00	2017-07-06 08:47:00	2017-07-12 13:56:00	TN	Y
2277231	Alt	TD14	242	2017-07-20 08:47:00	2017-07-06 08:47:00	2017-07-12 13:56:00	TN	Y
2277231	Alt	D28	18	2017-08-03 08:47:00	2017-07-06 08:47:00	2017-07-12 13:56:00	TN	Y
2277684	Alt	D0	11	2017-07-06 09:50:00	2017-07-06 09:50:00	2017-07-20 09:50:00	TN	N
2277684	Alt	D1	12	2017-07-07 09:50:00	2017-07-06 09:50:00	2017-07-20 09:50:00	TN	N
2277684	Alt	D4	14	2017-07-10 09:50:00	2017-07-06 09:50:00	2017-07-20 09:50:00	TN	N
2277684	Alt	D6	12	2017-07-12 09:50:00	2017-07-06 09:50:00	2017-07-20 09:50:00	TN	N
2277684	Alt	D10	10	2017-07-16 09:50:00	2017-07-06 09:50:00	2017-07-20 09:50:00	TN	N
2277684	Alt	D14	10	2017-07-20 09:50:00	2017-07-06 09:50:00	2017-07-20 09:50:00	TN	N
2277684	Alt	D28	13	2017-08-03 09:50:00	2017-07-06 09:50:00	2017-07-20 09:50:00	TN	N
2278137	Alt	D0	41	2017-07-06 11:01:00	2017-07-06 11:01:00	2017-07-12 09:59:00	WT	Y
2278137	Alt	D1	41	2017-07-07 11:01:00	2017-07-06 11:01:00	2017-07-12 09:59:00	WT	Y
2278137	Alt	D4	30	2017-07-10 11:01:00	2017-07-06 11:01:00	2017-07-12 09:59:00	WT	Y
2278137	Alt	TD	22	2017-07-12 09:59:00	2017-07-06 11:01:00	2017-07-12 09:59:00	WT	Y
2278137	Alt	TD_24	35	2017-07-13 09:59:00	2017-07-06 11:01:00	2017-07-12 09:59:00	WT	Y
2278137	Alt	TD_48	66	2017-07-14 09:59:00	2017-07-06 11:01:00	2017-07-12 09:59:00	WT	Y
2278137	Alt	TD_72	68	2017-07-15 09:59:00	2017-07-06 11:01:00	2017-07-12 09:59:00	WT	Y
2278137	Alt	TD_96	87	2017-07-16 09:59:00	2017-07-06 11:01:00	2017-07-12 09:59:00	WT	Y
2278137	Alt	TD14	154	2017-07-20 11:01:00	2017-07-06 11:01:00	2017-07-12 09:59:00	WT	Y
2278137	Alt	D28	40	2017-08-03 11:01:00	2017-07-06 11:01:00	2017-07-12 09:59:00	WT	Y
2278590	Alt	D0	21	2017-07-06 09:09:00	2017-07-06 09:09:00	2017-07-13 09:10:00	WT	Y
2278590	Alt	D1	20	2017-07-07 09:09:00	2017-07-06 09:09:00	2017-07-13 09:10:00	WT	Y
2278590	Alt	D4	20	2017-07-10 09:09:00	2017-07-06 09:09:00	2017-07-13 09:10:00	WT	Y
2278590	Alt	D6	19	2017-07-12 09:09:00	2017-07-06 09:09:00	2017-07-13 09:10:00	WT	Y
2278590	Alt	TD	19	2017-07-13 09:10:00	2017-07-06 09:09:00	2017-07-13 09:10:00	WT	Y
2278590	Alt	TD_24	40	2017-07-14 09:10:00	2017-07-06 09:09:00	2017-07-13 09:10:00	WT	Y
2278590	Alt	TD_48	41	2017-07-15 09:10:00	2017-07-06 09:09:00	2017-07-13 09:10:00	WT	Y
2278590	Alt	TD_72	41	2017-07-16 09:10:00	2017-07-06 09:09:00	2017-07-13 09:10:00	WT	Y
2278590	Alt	TD_96	33	2017-07-17 09:10:00	2017-07-06 09:09:00	2017-07-13 09:10:00	WT	Y
2278590	Alt	TD14	42	2017-07-20 09:09:00	2017-07-06 09:09:00	2017-07-13 09:10:00	WT	Y
2278590	Alt	D28	36	2017-08-03 09:09:00	2017-07-06 09:09:00	2017-07-13 09:10:00	WT	Y
2279043	Alt	D0	13	2017-07-06 09:30:00	2017-07-06 09:30:00	2017-07-20 09:30:00	WT	N
2279043	Alt	D1	16	2017-07-07 09:30:00	2017-07-06 09:30:00	2017-07-20 09:30:00	WT	N
2279043	Alt	D4	18	2017-07-10 09:30:00	2017-07-06 09:30:00	2017-07-20 09:30:00	WT	N
2279043	Alt	D6	18	2017-07-12 09:30:00	2017-07-06 09:30:00	2017-07-20 09:30:00	WT	N
2279043	Alt	D8	16	2017-07-14 09:30:00	2017-07-06 09:30:00	2017-07-20 09:30:00	WT	N
2279043	Alt	D10	15	2017-07-16 09:30:00	2017-07-06 09:30:00	2017-07-20 09:30:00	WT	N
2279043	Alt	D12	14	2017-07-18 09:30:00	2017-07-06 09:30:00	2017-07-20 09:30:00	WT	N
2279043	Alt	D14	14	2017-07-20 09:30:00	2017-07-06 09:30:00	2017-07-20 09:30:00	WT	N
2279043	Alt	D28	19	2017-08-03 09:30:00	2017-07-06 09:30:00	2017-07-20 09:30:00	WT	N
2279496	Alt	D0	10	2017-07-06 10:30:00	2017-07-06 10:30:00	2017-07-13 11:02:00	TN	Y
2279496	Alt	D1	11	2017-07-07 10:30:00	2017-07-06 10:30:00	2017-07-13 11:02:00	TN	Y
2279496	Alt	D4	13	2017-07-10 10:30:00	2017-07-06 10:30:00	2017-07-13 11:02:00	TN	Y
2279496	Alt	D6	10	2017-07-12 10:30:00	2017-07-06 10:30:00	2017-07-13 11:02:00	TN	Y
2279496	Alt	TD_24	11	2017-07-14 11:02:00	2017-07-06 10:30:00	2017-07-13 11:02:00	TN	Y
2279496	Alt	TD_48	14	2017-07-15 11:02:00	2017-07-06 10:30:00	2017-07-13 11:02:00	TN	Y
2279496	Alt	TD_72	20	2017-07-16 11:02:00	2017-07-06 10:30:00	2017-07-13 11:02:00	TN	Y
2279496	Alt	TD_96	32	2017-07-17 11:02:00	2017-07-06 10:30:00	2017-07-13 11:02:00	TN	Y
2279496	Alt	TD14	85	2017-07-20 10:30:00	2017-07-06 10:30:00	2017-07-13 11:02:00	TN	Y
2279496	Alt	D28	22	2017-08-03 10:30:00	2017-07-06 10:30:00	2017-07-13 11:02:00	TN	Y
2279949	Alt	D1	10	2017-07-07 10:39:00	2017-07-06 10:39:00	2017-07-13 10:40:00	WT	Y
2279949	Alt	D6	10	2017-07-12 10:39:00	2017-07-06 10:39:00	2017-07-13 10:40:00	WT	Y
2279949	Alt	TD_24	13	2017-07-14 10:40:00	2017-07-06 10:39:00	2017-07-13 10:40:00	WT	Y
2279949	Alt	TD_48	21	2017-07-15 10:40:00	2017-07-06 10:39:00	2017-07-13 10:40:00	WT	Y
2279949	Alt	TD_72	15	2017-07-16 10:40:00	2017-07-06 10:39:00	2017-07-13 10:40:00	WT	Y
2279949	Alt	TD_96	13	2017-07-17 10:40:00	2017-07-06 10:39:00	2017-07-13 10:40:00	WT	Y
2279949	Alt	TD14	11	2017-07-20 10:39:00	2017-07-06 10:39:00	2017-07-13 10:40:00	WT	Y
2279949	Alt	D28	10	2017-08-03 10:39:00	2017-07-06 10:39:00	2017-07-13 10:40:00	WT	Y
2280855	Alt	D1	21	2017-07-25 08:35:00	2017-07-24 08:35:00	2017-08-04	WT	Y
2280855	Alt	D4	24	2017-07-28 08:35:00	2017-07-24 08:35:00	2017-08-04	WT	Y
2280855	Alt	D6	27	2017-07-30 08:35:00	2017-07-24 08:35:00	2017-08-04	WT	Y
2280855	Alt	D8	23	2017-08-01 08:35:00	2017-07-24 08:35:00	2017-08-04	WT	Y
2280855	Alt	TD	25	2017-08-04	2017-07-24 08:35:00	2017-08-04	WT	Y
2280855	Alt	TD_24	28	2017-08-05	2017-07-24 08:35:00	2017-08-04	WT	Y
2280855	Alt	TD_48	34	2017-08-06	2017-07-24 08:35:00	2017-08-04	WT	Y
2280855	Alt	TD_72	35	2017-08-07	2017-07-24 08:35:00	2017-08-04	WT	Y
2280855	Alt	TD_96	34	2017-08-08	2017-07-24 08:35:00	2017-08-04	WT	Y
2281308	Alt	D0	23	2017-07-24 09:01:00	2017-07-24 09:01:00	2017-08-07 09:01:00	TN	N
2281308	Alt	D1	28	2017-07-25 09:01:00	2017-07-24 09:01:00	2017-08-07 09:01:00	TN	N
2281308	Alt	D4	31	2017-07-28 09:01:00	2017-07-24 09:01:00	2017-08-07 09:01:00	TN	N
2281308	Alt	D6	24	2017-07-30 09:01:00	2017-07-24 09:01:00	2017-08-07 09:01:00	TN	N
2281308	Alt	D8	24	2017-08-01 09:01:00	2017-07-24 09:01:00	2017-08-07 09:01:00	TN	N
2281308	Alt	D10	28	2017-08-03 09:01:00	2017-07-24 09:01:00	2017-08-07 09:01:00	TN	N
2281308	Alt	D12	23	2017-08-05 09:01:00	2017-07-24 09:01:00	2017-08-07 09:01:00	TN	N
2281308	Alt	D14	21	2017-08-07 09:01:00	2017-07-24 09:01:00	2017-08-07 09:01:00	TN	N
2281308	Alt	D28	21	2017-08-21 09:01:00	2017-07-24 09:01:00	2017-08-07 09:01:00	TN	N
2281761	Alt	D0	11	2017-07-24 09:14:00	2017-07-24 09:14:00	2017-08-01 08:35:00	WT	Y
2281761	Alt	D1	10	2017-07-25 09:14:00	2017-07-24 09:14:00	2017-08-01 08:35:00	WT	Y
2281761	Alt	TD_48	10	2017-08-03 08:35:00	2017-07-24 09:14:00	2017-08-01 08:35:00	WT	Y
2281761	Alt	TD_72	10	2017-08-04 08:35:00	2017-07-24 09:14:00	2017-08-01 08:35:00	WT	Y
2281761	Alt	TD_96	11	2017-08-05 08:35:00	2017-07-24 09:14:00	2017-08-01 08:35:00	WT	Y
2281761	Alt	TD14	13	2017-08-07 09:14:00	2017-07-24 09:14:00	2017-08-01 08:35:00	WT	Y
2281761	Alt	D28	10	2017-08-21 09:14:00	2017-07-24 09:14:00	2017-08-01 08:35:00	WT	Y
2282214	Alt	D0	40	2017-08-01 09:28:00	2017-08-01 09:28:00	2017-08-15 09:28:00	TN	N
2282214	Alt	D1	41	2017-08-02 09:28:00	2017-08-01 09:28:00	2017-08-15 09:28:00	TN	N
2282214	Alt	D4	42	2017-08-05 09:28:00	2017-08-01 09:28:00	2017-08-15 09:28:00	TN	N
2282214	Alt	D6	37	2017-08-07 09:28:00	2017-08-01 09:28:00	2017-08-15 09:28:00	TN	N
2282214	Alt	D8	34	2017-08-09 09:28:00	2017-08-01 09:28:00	2017-08-15 09:28:00	TN	N
2282214	Alt	D10	44	2017-08-11 09:28:00	2017-08-01 09:28:00	2017-08-15 09:28:00	TN	N
2282214	Alt	D12	39	2017-08-13 09:28:00	2017-08-01 09:28:00	2017-08-15 09:28:00	TN	N
2282214	Alt	D14	33	2017-08-15 09:28:00	2017-08-01 09:28:00	2017-08-15 09:28:00	TN	N
2282214	Alt	D28	38	2017-08-29 09:28:00	2017-08-01 09:28:00	2017-08-15 09:28:00	TN	N
2282667	Alt	D0	22	2017-07-24 09:54:00	2017-07-24 09:54:00	2017-07-30 17:50:00	WT	Y
2282667	Alt	D1	19	2017-07-25 09:54:00	2017-07-24 09:54:00	2017-07-30 17:50:00	WT	Y
2282667	Alt	D4	18	2017-07-28 09:54:00	2017-07-24 09:54:00	2017-07-30 17:50:00	WT	Y
2282667	Alt	D6	21	2017-07-30 09:54:00	2017-07-24 09:54:00	2017-07-30 17:50:00	WT	Y
2282667	Alt	TD	23	2017-07-30 17:50:00	2017-07-24 09:54:00	2017-07-30 17:50:00	WT	Y
2282667	Alt	TD_24	24	2017-07-31 17:50:00	2017-07-24 09:54:00	2017-07-30 17:50:00	WT	Y
2282667	Alt	TD_48	19	2017-08-01 17:50:00	2017-07-24 09:54:00	2017-07-30 17:50:00	WT	Y
2282667	Alt	TD_72	26	2017-08-02 17:50:00	2017-07-24 09:54:00	2017-07-30 17:50:00	WT	Y
2282667	Alt	TD_96	27	2017-08-03 17:50:00	2017-07-24 09:54:00	2017-07-30 17:50:00	WT	Y
2282667	Alt	TD14	21	2017-08-07 09:54:00	2017-07-24 09:54:00	2017-07-30 17:50:00	WT	Y
2282667	Alt	D28	46	2017-08-21 09:54:00	2017-07-24 09:54:00	2017-07-30 17:50:00	WT	Y
2283120	Alt	D0	14	2017-07-24 08:52:00	2017-07-24 08:52:00	2017-07-31 18:57:00	TN	Y
2283120	Alt	D1	12	2017-07-25 08:52:00	2017-07-24 08:52:00	2017-07-31 18:57:00	TN	Y
2283120	Alt	D4	12	2017-07-28 08:52:00	2017-07-24 08:52:00	2017-07-31 18:57:00	TN	Y
2283120	Alt	D6	11	2017-07-30 08:52:00	2017-07-24 08:52:00	2017-07-31 18:57:00	TN	Y
2283120	Alt	TD	12	2017-07-31 18:57:00	2017-07-24 08:52:00	2017-07-31 18:57:00	TN	Y
2283120	Alt	TD_24	14	2017-08-01 18:57:00	2017-07-24 08:52:00	2017-07-31 18:57:00	TN	Y
2283120	Alt	TD_48	17	2017-08-02 18:57:00	2017-07-24 08:52:00	2017-07-31 18:57:00	TN	Y
2283120	Alt	TD_72	21	2017-08-03 18:57:00	2017-07-24 08:52:00	2017-07-31 18:57:00	TN	Y
2283120	Alt	TD_96	21	2017-08-04 18:57:00	2017-07-24 08:52:00	2017-07-31 18:57:00	TN	Y
2283120	Alt	TD14	22	2017-08-07 08:52:00	2017-07-24 08:52:00	2017-07-31 18:57:00	TN	Y
2283120	Alt	D28	16	2017-08-21 08:52:00	2017-07-24 08:52:00	2017-07-31 18:57:00	TN	Y
2283573	Alt	D0	15	2017-07-24 08:24:00	2017-07-24 08:24:00	2017-08-03 10:22:00	WT	Y
2283573	Alt	D1	13	2017-07-25 08:24:00	2017-07-24 08:24:00	2017-08-03 10:22:00	WT	Y
2283573	Alt	D4	14	2017-07-28 08:24:00	2017-07-24 08:24:00	2017-08-03 10:22:00	WT	Y
2283573	Alt	D6	14	2017-07-30 08:24:00	2017-07-24 08:24:00	2017-08-03 10:22:00	WT	Y
2283573	Alt	D8	15	2017-08-01 08:24:00	2017-07-24 08:24:00	2017-08-03 10:22:00	WT	Y
2283573	Alt	TD	17	2017-08-03 10:22:00	2017-07-24 08:24:00	2017-08-03 10:22:00	WT	Y
2283573	Alt	TD_24	17	2017-08-04 10:22:00	2017-07-24 08:24:00	2017-08-03 10:22:00	WT	Y
2283573	Alt	TD_48	18	2017-08-05 10:22:00	2017-07-24 08:24:00	2017-08-03 10:22:00	WT	Y
2283573	Alt	TD_72	20	2017-08-06 10:22:00	2017-07-24 08:24:00	2017-08-03 10:22:00	WT	Y
2283573	Alt	TD_96	24	2017-08-07 10:22:00	2017-07-24 08:24:00	2017-08-03 10:22:00	WT	Y
2283573	Alt	D28	14	2017-08-21 08:24:00	2017-07-24 08:24:00	2017-08-03 10:22:00	WT	Y
2284026	Alt	D0	42	2017-07-24 09:37:00	2017-07-24 09:37:00	2017-08-01 12:28:00	WT	Y
2284026	Alt	D1	41	2017-07-25 09:37:00	2017-07-24 09:37:00	2017-08-01 12:28:00	WT	Y
2284026	Alt	D4	35	2017-07-28 09:37:00	2017-07-24 09:37:00	2017-08-01 12:28:00	WT	Y
2284026	Alt	D6	35	2017-07-30 09:37:00	2017-07-24 09:37:00	2017-08-01 12:28:00	WT	Y
2284026	Alt	TD	32	2017-08-01 12:28:00	2017-07-24 09:37:00	2017-08-01 12:28:00	WT	Y
2284026	Alt	TD_24	47	2017-08-02 12:28:00	2017-07-24 09:37:00	2017-08-01 12:28:00	WT	Y
2284026	Alt	TD_48	60	2017-08-03 12:28:00	2017-07-24 09:37:00	2017-08-01 12:28:00	WT	Y
2284026	Alt	TD_72	65	2017-08-04 12:28:00	2017-07-24 09:37:00	2017-08-01 12:28:00	WT	Y
2284026	Alt	TD_96	78	2017-08-05 12:28:00	2017-07-24 09:37:00	2017-08-01 12:28:00	WT	Y
2284026	Alt	TD14	103	2017-08-07 09:37:00	2017-07-24 09:37:00	2017-08-01 12:28:00	WT	Y
2284026	Alt	D28	43	2017-08-21 09:37:00	2017-07-24 09:37:00	2017-08-01 12:28:00	WT	Y
2265453	Bili	D0	14	2017-04-10 09:30:00	2017-04-10 09:30:00	2017-04-19 09:30:00	WT	Y
2265453	Bili	D1	12	2017-04-11 09:30:00	2017-04-10 09:30:00	2017-04-19 09:30:00	WT	Y
2265453	Bili	D4	15	2017-04-14 09:30:00	2017-04-10 09:30:00	2017-04-19 09:30:00	WT	Y
2265453	Bili	D6	15	2017-04-16 09:30:00	2017-04-10 09:30:00	2017-04-19 09:30:00	WT	Y
2265453	Bili	TD_24	12	2017-04-20 09:30:00	2017-04-10 09:30:00	2017-04-19 09:30:00	WT	Y
2265453	Bili	TD_48	11	2017-04-21 09:30:00	2017-04-10 09:30:00	2017-04-19 09:30:00	WT	Y
2265453	Bili	D28	22	2017-05-08 09:30:00	2017-04-10 09:30:00	2017-04-19 09:30:00	WT	Y
2265906	Bili	D1	12	2017-04-11 09:05:00	2017-04-10 09:05:00	2017-04-20 13:50:00	TN	Y
2265906	Bili	D10	10	2017-04-20 09:05:00	2017-04-10 09:05:00	2017-04-20 13:50:00	TN	Y
2266359	Bili	D8	10	2017-05-03 10:02:00	2017-04-25 10:02:00	2017-05-08 11:00:00	WT	Y
2266359	Bili	D10	12	2017-05-05 10:02:00	2017-04-25 10:02:00	2017-05-08 11:00:00	WT	Y
2266359	Bili	D12	12	2017-05-07 10:02:00	2017-04-25 10:02:00	2017-05-08 11:00:00	WT	Y
2266359	Bili	TD	11	2017-05-08 11:00:00	2017-04-25 10:02:00	2017-05-08 11:00:00	WT	Y
2266359	Bili	TD_48	10	2017-05-10 11:00:00	2017-04-25 10:02:00	2017-05-08 11:00:00	WT	Y
2266812	Bili	D0	11	2017-04-25 09:04:00	2017-04-25 09:04:00	2017-05-01 09:30:00	TN	Y
2266812	Bili	D1	15	2017-04-26 09:04:00	2017-04-25 09:04:00	2017-05-01 09:30:00	TN	Y
2266812	Bili	D4	14	2017-04-29 09:04:00	2017-04-25 09:04:00	2017-05-01 09:30:00	TN	Y
2266812	Bili	TD	16	2017-05-01 09:30:00	2017-04-25 09:04:00	2017-05-01 09:30:00	TN	Y
2266812	Bili	TD_24	18	2017-05-02 09:30:00	2017-04-25 09:04:00	2017-05-01 09:30:00	TN	Y
2266812	Bili	TD_48	17	2017-05-03 09:30:00	2017-04-25 09:04:00	2017-05-01 09:30:00	TN	Y
2266812	Bili	TD_72	13	2017-05-04 09:30:00	2017-04-25 09:04:00	2017-05-01 09:30:00	TN	Y
2266812	Bili	TD_96	10	2017-05-05 09:30:00	2017-04-25 09:04:00	2017-05-01 09:30:00	TN	Y
2266812	Bili	D28	12	2017-05-23 09:04:00	2017-04-25 09:04:00	2017-05-01 09:30:00	TN	Y
2267265	Bili	D0	18	2017-04-25 08:33:00	2017-04-25 08:33:00	2017-05-09 08:33:00	WT	N
2267265	Bili	D1	13	2017-04-26 08:33:00	2017-04-25 08:33:00	2017-05-09 08:33:00	WT	N
2267265	Bili	D4	11	2017-04-29 08:33:00	2017-04-25 08:33:00	2017-05-09 08:33:00	WT	N
2267265	Bili	D6	10	2017-05-01 08:33:00	2017-04-25 08:33:00	2017-05-09 08:33:00	WT	N
2267718	Bili	D0	10	2017-04-25 09:25:00	2017-04-25 09:25:00	2017-05-01 10:00:00	TN	Y
2268624	Bili	D0	13	2017-04-25 09:44:00	2017-04-25 09:44:00	2017-05-09 09:44:00	WT	N
2268624	Bili	D1	10	2017-04-26 09:44:00	2017-04-25 09:44:00	2017-05-09 09:44:00	WT	N
2268624	Bili	D4	12	2017-04-29 09:44:00	2017-04-25 09:44:00	2017-05-09 09:44:00	WT	N
2268624	Bili	D6	11	2017-05-01 09:44:00	2017-04-25 09:44:00	2017-05-09 09:44:00	WT	N
2268624	Bili	D10	11	2017-05-05 09:44:00	2017-04-25 09:44:00	2017-05-09 09:44:00	WT	N
2268624	Bili	D28	15	2017-05-23 09:44:00	2017-04-25 09:44:00	2017-05-09 09:44:00	WT	N
2269077	Bili	D1	10	2017-05-16 10:02:00	2017-05-15 10:02:00	2017-05-22 12:20:00	TN	Y
2269530	Bili	D1	10	2017-05-16 09:13:00	2017-05-15 09:13:00	2017-05-25 20:20:00	WT	Y
2270436	Bili	D0	13	2017-05-15 08:55:00	2017-05-15 08:55:00	2017-05-21 09:30:00	WT	Y
2270436	Bili	D1	14	2017-05-16 08:55:00	2017-05-15 08:55:00	2017-05-21 09:30:00	WT	Y
2270436	Bili	D4	12	2017-05-19 08:55:00	2017-05-15 08:55:00	2017-05-21 09:30:00	WT	Y
2270436	Bili	TD	13	2017-05-21 09:30:00	2017-05-15 08:55:00	2017-05-21 09:30:00	WT	Y
2270436	Bili	TD_24	12	2017-05-22 09:30:00	2017-05-15 08:55:00	2017-05-21 09:30:00	WT	Y
2270436	Bili	TD_48	13	2017-05-23 09:30:00	2017-05-15 08:55:00	2017-05-21 09:30:00	WT	Y
2270436	Bili	D28	14	2017-06-12 08:55:00	2017-05-15 08:55:00	2017-05-21 09:30:00	WT	Y
2270889	Bili	D0	11	2017-05-15 10:15:00	2017-05-15 10:15:00	2017-05-23 10:20:00	TN	Y
2270889	Bili	D1	13	2017-05-16 10:15:00	2017-05-15 10:15:00	2017-05-23 10:20:00	TN	Y
2270889	Bili	TD	10	2017-05-21 10:20:00	2017-05-15 10:15:00	2017-05-23 10:20:00	TN	Y
2270889	Bili	TD_24	10	2017-05-22 10:20:00	2017-05-15 10:15:00	2017-05-23 10:20:00	TN	Y
2270889	Bili	D28	17	2017-06-12 10:15:00	2017-05-15 10:15:00	2017-05-23 10:20:00	TN	Y
2271342	Bili	D0	10	2017-05-15 09:27:00	2017-05-15 09:27:00	2017-05-23 11:00:00	TN	Y
2271342	Bili	D1	11	2017-05-16 09:27:00	2017-05-15 09:27:00	2017-05-23 11:00:00	TN	Y
2271342	Bili	TD	11	2017-05-23 11:00:00	2017-05-15 09:27:00	2017-05-23 11:00:00	TN	Y
2271342	Bili	TD_24	12	2017-05-24 11:00:00	2017-05-15 09:27:00	2017-05-23 11:00:00	TN	Y
2271342	Bili	TD_48	13	2017-05-25 11:00:00	2017-05-15 09:27:00	2017-05-23 11:00:00	TN	Y
2271795	Bili	D14	10	2017-06-14 08:52:00	2017-05-31 08:52:00	2017-06-14 08:52:00	WT	N
2272248	Bili	D1	18	2017-06-01 09:34:00	2017-05-31 09:34:00	2017-06-13 16:17:00	WT	Y
2272248	Bili	D4	17	2017-06-04 09:34:00	2017-05-31 09:34:00	2017-06-13 16:17:00	WT	Y
2272248	Bili	D6	15	2017-06-06 09:34:00	2017-05-31 09:34:00	2017-06-13 16:17:00	WT	Y
2272248	Bili	D28	15	2017-06-28 09:34:00	2017-05-31 09:34:00	2017-06-13 16:17:00	WT	Y
2272701	Bili	D0	13	2017-05-31 09:15:00	2017-05-31 09:15:00	2017-06-06 10:00:00	WT	Y
2272701	Bili	D4	19	2017-06-04 09:15:00	2017-05-31 09:15:00	2017-06-06 10:00:00	WT	Y
2272701	Bili	TD	18	2017-06-06 10:00:00	2017-05-31 09:15:00	2017-06-06 10:00:00	WT	Y
2272701	Bili	TD_24	19	2017-06-07 10:00:00	2017-05-31 09:15:00	2017-06-06 10:00:00	WT	Y
2272701	Bili	TD_48	24	2017-06-08 10:00:00	2017-05-31 09:15:00	2017-06-06 10:00:00	WT	Y
2272701	Bili	TD_72	15	2017-06-09 10:00:00	2017-05-31 09:15:00	2017-06-06 10:00:00	WT	Y
2272701	Bili	TD_96	13	2017-06-10 10:00:00	2017-05-31 09:15:00	2017-06-06 10:00:00	WT	Y
2273154	Bili	D1	13	2017-06-20 10:04:00	2017-06-19 10:04:00	2017-06-25 17:48:00	TN	Y
2273154	Bili	D4	13	2017-06-23 10:04:00	2017-06-19 10:04:00	2017-06-25 17:48:00	TN	Y
2273154	Bili	D6	10	2017-06-25 10:04:00	2017-06-19 10:04:00	2017-06-25 17:48:00	TN	Y
2273154	Bili	D28	15	2017-07-17 10:04:00	2017-06-19 10:04:00	2017-06-25 17:48:00	TN	Y
2274060	Bili	D0	10	2017-06-19 10:05:00	2017-06-19 10:05:00	2017-06-27 18:50:00	TN	Y
2274060	Bili	D1	11	2017-06-20 10:05:00	2017-06-19 10:05:00	2017-06-27 18:50:00	TN	Y
2274060	Bili	D28	10	2017-07-17 10:05:00	2017-06-19 10:05:00	2017-06-27 18:50:00	TN	Y
2274966	Bili	D1	16	2017-06-20 10:26:00	2017-06-19 10:26:00	2017-06-25 09:50:00	TN	Y
2274966	Bili	D4	19	2017-06-23 10:26:00	2017-06-19 10:26:00	2017-06-25 09:50:00	TN	Y
2274966	Bili	TD	14	2017-06-25 09:50:00	2017-06-19 10:26:00	2017-06-25 09:50:00	TN	Y
2274966	Bili	TD_24	13	2017-06-26 09:50:00	2017-06-19 10:26:00	2017-06-25 09:50:00	TN	Y
2274966	Bili	TD_48	10	2017-06-27 09:50:00	2017-06-19 10:26:00	2017-06-25 09:50:00	TN	Y
2274966	Bili	TD_72	10	2017-06-28 09:50:00	2017-06-19 10:26:00	2017-06-25 09:50:00	TN	Y
2274966	Bili	D28	11	2017-07-17 10:26:00	2017-06-19 10:26:00	2017-06-25 09:50:00	TN	Y
2275419	Bili	D0	10	2017-06-19 09:45:00	2017-06-19 09:45:00	2017-07-03 09:45:00	WT	N
2275419	Bili	D8	10	2017-06-27 09:45:00	2017-06-19 09:45:00	2017-07-03 09:45:00	WT	N
2275872	Bili	D6	10	2017-07-12 10:10:00	2017-07-06 10:10:00	2017-07-20 10:10:00	TN	N
2275872	Bili	D10	12	2017-07-16 10:10:00	2017-07-06 10:10:00	2017-07-20 10:10:00	TN	N
2275872	Bili	D12	12	2017-07-18 10:10:00	2017-07-06 10:10:00	2017-07-20 10:10:00	TN	N
2275872	Bili	D28	10	2017-08-03 10:10:00	2017-07-06 10:10:00	2017-07-20 10:10:00	TN	N
2276778	Bili	D0	11	2017-07-24 09:24:00	2017-07-24 09:24:00	2017-07-29 11:55:00	TN	Y
2276778	Bili	D1	12	2017-07-25 09:24:00	2017-07-24 09:24:00	2017-07-29 11:55:00	TN	Y
2276778	Bili	TD	14	2017-07-29 11:55:00	2017-07-24 09:24:00	2017-07-29 11:55:00	TN	Y
2276778	Bili	TD_24	14	2017-07-30 11:55:00	2017-07-24 09:24:00	2017-07-29 11:55:00	TN	Y
2276778	Bili	TD_48	18	2017-07-31 11:55:00	2017-07-24 09:24:00	2017-07-29 11:55:00	TN	Y
2276778	Bili	TD_72	13	2017-08-01 11:55:00	2017-07-24 09:24:00	2017-07-29 11:55:00	TN	Y
2276778	Bili	TD_96	10	2017-08-02 11:55:00	2017-07-24 09:24:00	2017-07-29 11:55:00	TN	Y
2276778	Bili	D28	15	2017-08-21 09:24:00	2017-07-24 09:24:00	2017-07-29 11:55:00	TN	Y
2277231	Bili	TD	10	2017-07-12 13:56:00	2017-07-06 08:47:00	2017-07-12 13:56:00	TN	Y
2277231	Bili	TD_24	11	2017-07-13 13:56:00	2017-07-06 08:47:00	2017-07-12 13:56:00	TN	Y
2277231	Bili	TD_48	11	2017-07-14 13:56:00	2017-07-06 08:47:00	2017-07-12 13:56:00	TN	Y
2277684	Bili	D0	11	2017-07-06 09:50:00	2017-07-06 09:50:00	2017-07-20 09:50:00	TN	N
2277684	Bili	D1	10	2017-07-07 09:50:00	2017-07-06 09:50:00	2017-07-20 09:50:00	TN	N
2277684	Bili	D6	13	2017-07-12 09:50:00	2017-07-06 09:50:00	2017-07-20 09:50:00	TN	N
2277684	Bili	D10	10	2017-07-16 09:50:00	2017-07-06 09:50:00	2017-07-20 09:50:00	TN	N
2277684	Bili	D12	12	2017-07-18 09:50:00	2017-07-06 09:50:00	2017-07-20 09:50:00	TN	N
2277684	Bili	D14	11	2017-07-20 09:50:00	2017-07-06 09:50:00	2017-07-20 09:50:00	TN	N
2278137	Bili	TD_48	10	2017-07-14 09:59:00	2017-07-06 11:01:00	2017-07-12 09:59:00	WT	Y
2278590	Bili	D0	16	2017-07-06 09:09:00	2017-07-06 09:09:00	2017-07-13 09:10:00	WT	Y
2278590	Bili	D1	14	2017-07-07 09:09:00	2017-07-06 09:09:00	2017-07-13 09:10:00	WT	Y
2278590	Bili	D4	14	2017-07-10 09:09:00	2017-07-06 09:09:00	2017-07-13 09:10:00	WT	Y
2278590	Bili	D6	12	2017-07-12 09:09:00	2017-07-06 09:09:00	2017-07-13 09:10:00	WT	Y
2278590	Bili	TD	10	2017-07-13 09:10:00	2017-07-06 09:09:00	2017-07-13 09:10:00	WT	Y
2278590	Bili	TD_24	12	2017-07-14 09:10:00	2017-07-06 09:09:00	2017-07-13 09:10:00	WT	Y
2278590	Bili	D28	12	2017-08-03 09:09:00	2017-07-06 09:09:00	2017-07-13 09:10:00	WT	Y
2279043	Bili	D0	11	2017-07-06 09:30:00	2017-07-06 09:30:00	2017-07-20 09:30:00	WT	N
2279043	Bili	D1	13	2017-07-07 09:30:00	2017-07-06 09:30:00	2017-07-20 09:30:00	WT	N
2279043	Bili	D4	18	2017-07-10 09:30:00	2017-07-06 09:30:00	2017-07-20 09:30:00	WT	N
2279043	Bili	D6	13	2017-07-12 09:30:00	2017-07-06 09:30:00	2017-07-20 09:30:00	WT	N
2279043	Bili	D8	10	2017-07-14 09:30:00	2017-07-06 09:30:00	2017-07-20 09:30:00	WT	N
2279043	Bili	D10	11	2017-07-16 09:30:00	2017-07-06 09:30:00	2017-07-20 09:30:00	WT	N
2279043	Bili	D12	12	2017-07-18 09:30:00	2017-07-06 09:30:00	2017-07-20 09:30:00	WT	N
2279043	Bili	D14	11	2017-07-20 09:30:00	2017-07-06 09:30:00	2017-07-20 09:30:00	WT	N
2279043	Bili	D28	11	2017-08-03 09:30:00	2017-07-06 09:30:00	2017-07-20 09:30:00	WT	N
2279496	Bili	D4	14	2017-07-10 10:30:00	2017-07-06 10:30:00	2017-07-13 11:02:00	TN	Y
2279949	Bili	D1	14	2017-07-07 10:39:00	2017-07-06 10:39:00	2017-07-13 10:40:00	WT	Y
2279949	Bili	D4	12	2017-07-10 10:39:00	2017-07-06 10:39:00	2017-07-13 10:40:00	WT	Y
2279949	Bili	D6	10	2017-07-12 10:39:00	2017-07-06 10:39:00	2017-07-13 10:40:00	WT	Y
2279949	Bili	TD	11	2017-07-13 10:40:00	2017-07-06 10:39:00	2017-07-13 10:40:00	WT	Y
2279949	Bili	TD_24	12	2017-07-14 10:40:00	2017-07-06 10:39:00	2017-07-13 10:40:00	WT	Y
2281308	Bili	D4	11	2017-07-28 09:01:00	2017-07-24 09:01:00	2017-08-07 09:01:00	TN	N
2281761	Bili	D0	12	2017-07-24 09:14:00	2017-07-24 09:14:00	2017-08-01 08:35:00	WT	Y
2281761	Bili	D1	13	2017-07-25 09:14:00	2017-07-24 09:14:00	2017-08-01 08:35:00	WT	Y
2281761	Bili	D4	14	2017-07-28 09:14:00	2017-07-24 09:14:00	2017-08-01 08:35:00	WT	Y
2281761	Bili	D6	12	2017-07-30 09:14:00	2017-07-24 09:14:00	2017-08-01 08:35:00	WT	Y
2281761	Bili	D28	10	2017-08-21 09:14:00	2017-07-24 09:14:00	2017-08-01 08:35:00	WT	Y
2282214	Bili	D1	10	2017-08-02 09:28:00	2017-08-01 09:28:00	2017-08-15 09:28:00	TN	N
2282214	Bili	D4	16	2017-08-05 09:28:00	2017-08-01 09:28:00	2017-08-15 09:28:00	TN	N
2282214	Bili	D10	12	2017-08-11 09:28:00	2017-08-01 09:28:00	2017-08-15 09:28:00	TN	N
2282214	Bili	D14	10	2017-08-15 09:28:00	2017-08-01 09:28:00	2017-08-15 09:28:00	TN	N
2282214	Bili	D28	10	2017-08-29 09:28:00	2017-08-01 09:28:00	2017-08-15 09:28:00	TN	N
2282667	Bili	D0	10	2017-07-24 09:54:00	2017-07-24 09:54:00	2017-07-30 17:50:00	WT	Y
2282667	Bili	D1	14	2017-07-25 09:54:00	2017-07-24 09:54:00	2017-07-30 17:50:00	WT	Y
2282667	Bili	D4	10	2017-07-28 09:54:00	2017-07-24 09:54:00	2017-07-30 17:50:00	WT	Y
2282667	Bili	D28	12	2017-08-21 09:54:00	2017-07-24 09:54:00	2017-07-30 17:50:00	WT	Y
2283573	Bili	D0	10	2017-07-24 08:24:00	2017-07-24 08:24:00	2017-08-03 10:22:00	WT	Y
2284026	Bili	D1	10	2017-07-25 09:37:00	2017-07-24 09:37:00	2017-08-01 12:28:00	WT	Y
2284026	Bili	D28	17	2017-08-21 09:37:00	2017-07-24 09:37:00	2017-08-01 12:28:00	WT	Y
2265453	Cr	D0	86	2017-04-10 09:30:00	2017-04-10 09:30:00	2017-04-19 09:30:00	WT	Y
2265453	Cr	D1	85	2017-04-11 09:30:00	2017-04-10 09:30:00	2017-04-19 09:30:00	WT	Y
2265453	Cr	D4	89	2017-04-14 09:30:00	2017-04-10 09:30:00	2017-04-19 09:30:00	WT	Y
2265453	Cr	D6	92	2017-04-16 09:30:00	2017-04-10 09:30:00	2017-04-19 09:30:00	WT	Y
2265453	Cr	D8	94	2017-04-18 09:30:00	2017-04-10 09:30:00	2017-04-19 09:30:00	WT	Y
2265453	Cr	TD	111	2017-04-19 09:30:00	2017-04-10 09:30:00	2017-04-19 09:30:00	WT	Y
2265453	Cr	TD_24	101	2017-04-20 09:30:00	2017-04-10 09:30:00	2017-04-19 09:30:00	WT	Y
2265453	Cr	TD_48	101	2017-04-21 09:30:00	2017-04-10 09:30:00	2017-04-19 09:30:00	WT	Y
2265453	Cr	TD_72	88	2017-04-22 09:30:00	2017-04-10 09:30:00	2017-04-19 09:30:00	WT	Y
2265453	Cr	TD_96	87	2017-04-23 09:30:00	2017-04-10 09:30:00	2017-04-19 09:30:00	WT	Y
2265453	Cr	D28	85	2017-05-08 09:30:00	2017-04-10 09:30:00	2017-04-19 09:30:00	WT	Y
2265906	Cr	D0	78	2017-04-10 09:05:00	2017-04-10 09:05:00	2017-04-20 13:50:00	TN	Y
2265906	Cr	D1	72	2017-04-11 09:05:00	2017-04-10 09:05:00	2017-04-20 13:50:00	TN	Y
2265906	Cr	D4	72	2017-04-14 09:05:00	2017-04-10 09:05:00	2017-04-20 13:50:00	TN	Y
2265906	Cr	D6	73	2017-04-16 09:05:00	2017-04-10 09:05:00	2017-04-20 13:50:00	TN	Y
2265906	Cr	D8	75	2017-04-18 09:05:00	2017-04-10 09:05:00	2017-04-20 13:50:00	TN	Y
2265906	Cr	D10	78	2017-04-20 09:05:00	2017-04-10 09:05:00	2017-04-20 13:50:00	TN	Y
2265906	Cr	TD_24	76	2017-04-21 13:50:00	2017-04-10 09:05:00	2017-04-20 13:50:00	TN	Y
2265906	Cr	TD_48	71	2017-04-22 13:50:00	2017-04-10 09:05:00	2017-04-20 13:50:00	TN	Y
2265906	Cr	TD_72	71	2017-04-23 13:50:00	2017-04-10 09:05:00	2017-04-20 13:50:00	TN	Y
2265906	Cr	TD_96	65	2017-04-24 13:50:00	2017-04-10 09:05:00	2017-04-20 13:50:00	TN	Y
2265906	Cr	D28	67	2017-05-08 09:05:00	2017-04-10 09:05:00	2017-04-20 13:50:00	TN	Y
2266359	Cr	D0	79	2017-04-25 10:02:00	2017-04-25 10:02:00	2017-05-08 11:00:00	WT	Y
2266359	Cr	D1	80	2017-04-26 10:02:00	2017-04-25 10:02:00	2017-05-08 11:00:00	WT	Y
2266359	Cr	D4	80	2017-04-29 10:02:00	2017-04-25 10:02:00	2017-05-08 11:00:00	WT	Y
2266359	Cr	D6	73	2017-05-01 10:02:00	2017-04-25 10:02:00	2017-05-08 11:00:00	WT	Y
2266359	Cr	D8	86	2017-05-03 10:02:00	2017-04-25 10:02:00	2017-05-08 11:00:00	WT	Y
2266359	Cr	D10	80	2017-05-05 10:02:00	2017-04-25 10:02:00	2017-05-08 11:00:00	WT	Y
2266359	Cr	D12	86	2017-05-07 10:02:00	2017-04-25 10:02:00	2017-05-08 11:00:00	WT	Y
2266359	Cr	TD	83	2017-05-08 11:00:00	2017-04-25 10:02:00	2017-05-08 11:00:00	WT	Y
2266359	Cr	TD_24	84	2017-05-09 11:00:00	2017-04-25 10:02:00	2017-05-08 11:00:00	WT	Y
2266359	Cr	TD_48	95	2017-05-10 11:00:00	2017-04-25 10:02:00	2017-05-08 11:00:00	WT	Y
2266359	Cr	TD_72	94	2017-05-11 11:00:00	2017-04-25 10:02:00	2017-05-08 11:00:00	WT	Y
2266359	Cr	TD_96	90	2017-05-12 11:00:00	2017-04-25 10:02:00	2017-05-08 11:00:00	WT	Y
2266359	Cr	D28	77	2017-05-23 10:02:00	2017-04-25 10:02:00	2017-05-08 11:00:00	WT	Y
2266812	Cr	D0	93	2017-04-25 09:04:00	2017-04-25 09:04:00	2017-05-01 09:30:00	TN	Y
2266812	Cr	D1	90	2017-04-26 09:04:00	2017-04-25 09:04:00	2017-05-01 09:30:00	TN	Y
2266812	Cr	D4	93	2017-04-29 09:04:00	2017-04-25 09:04:00	2017-05-01 09:30:00	TN	Y
2266812	Cr	TD	115	2017-05-01 09:30:00	2017-04-25 09:04:00	2017-05-01 09:30:00	TN	Y
2266812	Cr	TD_24	121	2017-05-02 09:30:00	2017-04-25 09:04:00	2017-05-01 09:30:00	TN	Y
2266812	Cr	TD_48	105	2017-05-03 09:30:00	2017-04-25 09:04:00	2017-05-01 09:30:00	TN	Y
2266812	Cr	TD_72	91	2017-05-04 09:30:00	2017-04-25 09:04:00	2017-05-01 09:30:00	TN	Y
2266812	Cr	TD_96	90	2017-05-05 09:30:00	2017-04-25 09:04:00	2017-05-01 09:30:00	TN	Y
2266812	Cr	TD14	88	2017-05-09 09:04:00	2017-04-25 09:04:00	2017-05-01 09:30:00	TN	Y
2266812	Cr	D28	89	2017-05-23 09:04:00	2017-04-25 09:04:00	2017-05-01 09:30:00	TN	Y
2267265	Cr	D0	69	2017-04-25 08:33:00	2017-04-25 08:33:00	2017-05-09 08:33:00	WT	N
2267265	Cr	D1	68	2017-04-26 08:33:00	2017-04-25 08:33:00	2017-05-09 08:33:00	WT	N
2267265	Cr	D4	71	2017-04-29 08:33:00	2017-04-25 08:33:00	2017-05-09 08:33:00	WT	N
2267265	Cr	D6	59	2017-05-01 08:33:00	2017-04-25 08:33:00	2017-05-09 08:33:00	WT	N
2267265	Cr	D8	68	2017-05-03 08:33:00	2017-04-25 08:33:00	2017-05-09 08:33:00	WT	N
2267265	Cr	D10	64	2017-05-05 08:33:00	2017-04-25 08:33:00	2017-05-09 08:33:00	WT	N
2267265	Cr	D12	68	2017-05-07 08:33:00	2017-04-25 08:33:00	2017-05-09 08:33:00	WT	N
2267265	Cr	D14	60	2017-05-09 08:33:00	2017-04-25 08:33:00	2017-05-09 08:33:00	WT	N
2267265	Cr	TD14	60	2017-05-09 08:33:00	2017-04-25 08:33:00	2017-05-09 08:33:00	WT	N
2267265	Cr	D28	69	2017-05-23 08:33:00	2017-04-25 08:33:00	2017-05-09 08:33:00	WT	N
2267718	Cr	D0	72	2017-04-25 09:25:00	2017-04-25 09:25:00	2017-05-01 10:00:00	TN	Y
2267718	Cr	D1	72	2017-04-26 09:25:00	2017-04-25 09:25:00	2017-05-01 10:00:00	TN	Y
2267718	Cr	D4	76	2017-04-29 09:25:00	2017-04-25 09:25:00	2017-05-01 10:00:00	TN	Y
2267718	Cr	TD	82	2017-05-01 10:00:00	2017-04-25 09:25:00	2017-05-01 10:00:00	TN	Y
2267718	Cr	TD_24	81	2017-05-02 10:00:00	2017-04-25 09:25:00	2017-05-01 10:00:00	TN	Y
2267718	Cr	TD_48	71	2017-05-03 10:00:00	2017-04-25 09:25:00	2017-05-01 10:00:00	TN	Y
2267718	Cr	TD_72	68	2017-05-04 10:00:00	2017-04-25 09:25:00	2017-05-01 10:00:00	TN	Y
2267718	Cr	TD_96	70	2017-05-05 10:00:00	2017-04-25 09:25:00	2017-05-01 10:00:00	TN	Y
2267718	Cr	TD14	72	2017-05-09 09:25:00	2017-04-25 09:25:00	2017-05-01 10:00:00	TN	Y
2267718	Cr	D28	63	2017-05-23 09:25:00	2017-04-25 09:25:00	2017-05-01 10:00:00	TN	Y
2268171	Cr	D0	125	2017-04-25 10:47:00	2017-04-25 10:47:00	2017-05-02 11:30:00	TN	Y
2268171	Cr	D1	125	2017-04-26 10:47:00	2017-04-25 10:47:00	2017-05-02 11:30:00	TN	Y
2268171	Cr	D4	105	2017-04-29 10:47:00	2017-04-25 10:47:00	2017-05-02 11:30:00	TN	Y
2268171	Cr	D6	121	2017-05-01 10:47:00	2017-04-25 10:47:00	2017-05-02 11:30:00	TN	Y
2268171	Cr	TD	122	2017-05-02 11:30:00	2017-04-25 10:47:00	2017-05-02 11:30:00	TN	Y
2268171	Cr	TD_24	120	2017-05-03 11:30:00	2017-04-25 10:47:00	2017-05-02 11:30:00	TN	Y
2268171	Cr	TD_48	143	2017-05-04 11:30:00	2017-04-25 10:47:00	2017-05-02 11:30:00	TN	Y
2268171	Cr	TD_72	120	2017-05-05 11:30:00	2017-04-25 10:47:00	2017-05-02 11:30:00	TN	Y
2268171	Cr	TD_96	119	2017-05-06 11:30:00	2017-04-25 10:47:00	2017-05-02 11:30:00	TN	Y
2268171	Cr	TD14	118	2017-05-09 10:47:00	2017-04-25 10:47:00	2017-05-02 11:30:00	TN	Y
2268171	Cr	D28	108	2017-05-23 10:47:00	2017-04-25 10:47:00	2017-05-02 11:30:00	TN	Y
2268624	Cr	D0	80	2017-04-25 09:44:00	2017-04-25 09:44:00	2017-05-09 09:44:00	WT	N
2268624	Cr	D1	71	2017-04-26 09:44:00	2017-04-25 09:44:00	2017-05-09 09:44:00	WT	N
2268624	Cr	D4	74	2017-04-29 09:44:00	2017-04-25 09:44:00	2017-05-09 09:44:00	WT	N
2268624	Cr	D6	73	2017-05-01 09:44:00	2017-04-25 09:44:00	2017-05-09 09:44:00	WT	N
2268624	Cr	D8	70	2017-05-03 09:44:00	2017-04-25 09:44:00	2017-05-09 09:44:00	WT	N
2268624	Cr	D10	75	2017-05-05 09:44:00	2017-04-25 09:44:00	2017-05-09 09:44:00	WT	N
2268624	Cr	D12	88	2017-05-07 09:44:00	2017-04-25 09:44:00	2017-05-09 09:44:00	WT	N
2268624	Cr	D14	69	2017-05-09 09:44:00	2017-04-25 09:44:00	2017-05-09 09:44:00	WT	N
2268624	Cr	D28	73	2017-05-23 09:44:00	2017-04-25 09:44:00	2017-05-09 09:44:00	WT	N
2269077	Cr	D0	56	2017-05-15 10:02:00	2017-05-15 10:02:00	2017-05-22 12:20:00	TN	Y
2269077	Cr	D1	57	2017-05-16 10:02:00	2017-05-15 10:02:00	2017-05-22 12:20:00	TN	Y
2269077	Cr	D4	57	2017-05-19 10:02:00	2017-05-15 10:02:00	2017-05-22 12:20:00	TN	Y
2269077	Cr	D6	53	2017-05-21 10:02:00	2017-05-15 10:02:00	2017-05-22 12:20:00	TN	Y
2269077	Cr	TD	57	2017-05-22 12:20:00	2017-05-15 10:02:00	2017-05-22 12:20:00	TN	Y
2269077	Cr	TD_24	54	2017-05-23 12:20:00	2017-05-15 10:02:00	2017-05-22 12:20:00	TN	Y
2269077	Cr	TD_48	57	2017-05-24 12:20:00	2017-05-15 10:02:00	2017-05-22 12:20:00	TN	Y
2269077	Cr	TD_72	59	2017-05-25 12:20:00	2017-05-15 10:02:00	2017-05-22 12:20:00	TN	Y
2269077	Cr	TD_96	58	2017-05-26 12:20:00	2017-05-15 10:02:00	2017-05-22 12:20:00	TN	Y
2269077	Cr	TD14	56	2017-05-29 10:02:00	2017-05-15 10:02:00	2017-05-22 12:20:00	TN	Y
2269077	Cr	D28	59	2017-06-12 10:02:00	2017-05-15 10:02:00	2017-05-22 12:20:00	TN	Y
2269530	Cr	D0	56	2017-05-15 09:13:00	2017-05-15 09:13:00	2017-05-25 20:20:00	WT	Y
2269530	Cr	D1	57	2017-05-16 09:13:00	2017-05-15 09:13:00	2017-05-25 20:20:00	WT	Y
2269530	Cr	D4	57	2017-05-19 09:13:00	2017-05-15 09:13:00	2017-05-25 20:20:00	WT	Y
2269530	Cr	D6	53	2017-05-21 09:13:00	2017-05-15 09:13:00	2017-05-25 20:20:00	WT	Y
2269530	Cr	TD	57	2017-05-25 20:20:00	2017-05-15 09:13:00	2017-05-25 20:20:00	WT	Y
2269530	Cr	TD_24	54	2017-05-26 20:20:00	2017-05-15 09:13:00	2017-05-25 20:20:00	WT	Y
2269530	Cr	TD_48	57	2017-05-27 20:20:00	2017-05-15 09:13:00	2017-05-25 20:20:00	WT	Y
2269530	Cr	TD_72	59	2017-05-28 20:20:00	2017-05-15 09:13:00	2017-05-25 20:20:00	WT	Y
2269530	Cr	TD14	56	2017-05-29 09:13:00	2017-05-15 09:13:00	2017-05-25 20:20:00	WT	Y
2269530	Cr	TD_96	58	2017-05-29 20:20:00	2017-05-15 09:13:00	2017-05-25 20:20:00	WT	Y
2269530	Cr	D28	59	2017-06-12 09:13:00	2017-05-15 09:13:00	2017-05-25 20:20:00	WT	Y
2269983	Cr	D0	73	2017-05-15 09:45:00	2017-05-15 09:45:00	2017-05-20 13:50:00	TN	Y
2269983	Cr	D1	74	2017-05-16 09:45:00	2017-05-15 09:45:00	2017-05-20 13:50:00	TN	Y
2269983	Cr	D4	65	2017-05-19 09:45:00	2017-05-15 09:45:00	2017-05-20 13:50:00	TN	Y
2269983	Cr	TD	70	2017-05-20 13:50:00	2017-05-15 09:45:00	2017-05-20 13:50:00	TN	Y
2269983	Cr	TD_24	73	2017-05-21 13:50:00	2017-05-15 09:45:00	2017-05-20 13:50:00	TN	Y
2269983	Cr	TD_48	70	2017-05-22 13:50:00	2017-05-15 09:45:00	2017-05-20 13:50:00	TN	Y
2269983	Cr	TD_72	65	2017-05-23 13:50:00	2017-05-15 09:45:00	2017-05-20 13:50:00	TN	Y
2269983	Cr	TD_96	66	2017-05-24 13:50:00	2017-05-15 09:45:00	2017-05-20 13:50:00	TN	Y
2269983	Cr	TD14	63	2017-05-29 09:45:00	2017-05-15 09:45:00	2017-05-20 13:50:00	TN	Y
2269983	Cr	D28	60	2017-06-12 09:45:00	2017-05-15 09:45:00	2017-05-20 13:50:00	TN	Y
2270436	Cr	D0	70	2017-05-15 08:55:00	2017-05-15 08:55:00	2017-05-21 09:30:00	WT	Y
2270436	Cr	D1	67	2017-05-16 08:55:00	2017-05-15 08:55:00	2017-05-21 09:30:00	WT	Y
2270436	Cr	D4	71	2017-05-19 08:55:00	2017-05-15 08:55:00	2017-05-21 09:30:00	WT	Y
2270436	Cr	TD	89	2017-05-21 09:30:00	2017-05-15 08:55:00	2017-05-21 09:30:00	WT	Y
2270436	Cr	TD_24	92	2017-05-22 09:30:00	2017-05-15 08:55:00	2017-05-21 09:30:00	WT	Y
2270436	Cr	TD_48	79	2017-05-23 09:30:00	2017-05-15 08:55:00	2017-05-21 09:30:00	WT	Y
2270436	Cr	TD_72	79	2017-05-24 09:30:00	2017-05-15 08:55:00	2017-05-21 09:30:00	WT	Y
2270436	Cr	TD_96	73	2017-05-25 09:30:00	2017-05-15 08:55:00	2017-05-21 09:30:00	WT	Y
2270436	Cr	TD14	71	2017-05-29 08:55:00	2017-05-15 08:55:00	2017-05-21 09:30:00	WT	Y
2270436	Cr	D28	76	2017-06-12 08:55:00	2017-05-15 08:55:00	2017-05-21 09:30:00	WT	Y
2270889	Cr	D0	57	2017-05-15 10:15:00	2017-05-15 10:15:00	2017-05-23 10:20:00	TN	Y
2270889	Cr	D1	61	2017-05-16 10:15:00	2017-05-15 10:15:00	2017-05-23 10:20:00	TN	Y
2270889	Cr	D4	61	2017-05-19 10:15:00	2017-05-15 10:15:00	2017-05-23 10:20:00	TN	Y
2270889	Cr	D6	62	2017-05-21 10:15:00	2017-05-15 10:15:00	2017-05-23 10:20:00	TN	Y
2270889	Cr	TD	64	2017-05-21 10:20:00	2017-05-15 10:15:00	2017-05-23 10:20:00	TN	Y
2270889	Cr	TD_24	66	2017-05-22 10:20:00	2017-05-15 10:15:00	2017-05-23 10:20:00	TN	Y
2270889	Cr	TD_48	66	2017-05-23 10:20:00	2017-05-15 10:15:00	2017-05-23 10:20:00	TN	Y
2270889	Cr	TD_72	57	2017-05-24 10:20:00	2017-05-15 10:15:00	2017-05-23 10:20:00	TN	Y
2270889	Cr	TD_96	67	2017-05-25 10:20:00	2017-05-15 10:15:00	2017-05-23 10:20:00	TN	Y
2270889	Cr	TD14	58	2017-05-29 10:15:00	2017-05-15 10:15:00	2017-05-23 10:20:00	TN	Y
2270889	Cr	D28	67	2017-06-12 10:15:00	2017-05-15 10:15:00	2017-05-23 10:20:00	TN	Y
2271342	Cr	D0	104	2017-05-15 09:27:00	2017-05-15 09:27:00	2017-05-23 11:00:00	TN	Y
2271342	Cr	D1	101	2017-05-16 09:27:00	2017-05-15 09:27:00	2017-05-23 11:00:00	TN	Y
2271342	Cr	D4	94	2017-05-19 09:27:00	2017-05-15 09:27:00	2017-05-23 11:00:00	TN	Y
2271342	Cr	D6	101	2017-05-21 09:27:00	2017-05-15 09:27:00	2017-05-23 11:00:00	TN	Y
2271342	Cr	TD	104	2017-05-23 11:00:00	2017-05-15 09:27:00	2017-05-23 11:00:00	TN	Y
2271342	Cr	TD_24	122	2017-05-24 11:00:00	2017-05-15 09:27:00	2017-05-23 11:00:00	TN	Y
2271342	Cr	TD_48	116	2017-05-25 11:00:00	2017-05-15 09:27:00	2017-05-23 11:00:00	TN	Y
2271342	Cr	TD_72	99	2017-05-26 11:00:00	2017-05-15 09:27:00	2017-05-23 11:00:00	TN	Y
2271342	Cr	TD_96	100	2017-05-27 11:00:00	2017-05-15 09:27:00	2017-05-23 11:00:00	TN	Y
2271342	Cr	TD14	96	2017-05-29 09:27:00	2017-05-15 09:27:00	2017-05-23 11:00:00	TN	Y
2271342	Cr	D28	110	2017-06-12 09:27:00	2017-05-15 09:27:00	2017-05-23 11:00:00	TN	Y
2271795	Cr	D0	84	2017-05-31 08:52:00	2017-05-31 08:52:00	2017-06-14 08:52:00	WT	N
2271795	Cr	D1	84	2017-06-01 08:52:00	2017-05-31 08:52:00	2017-06-14 08:52:00	WT	N
2271795	Cr	D4	78	2017-06-04 08:52:00	2017-05-31 08:52:00	2017-06-14 08:52:00	WT	N
2271795	Cr	D6	78	2017-06-06 08:52:00	2017-05-31 08:52:00	2017-06-14 08:52:00	WT	N
2271795	Cr	D8	81	2017-06-08 08:52:00	2017-05-31 08:52:00	2017-06-14 08:52:00	WT	N
2271795	Cr	D10	75	2017-06-10 08:52:00	2017-05-31 08:52:00	2017-06-14 08:52:00	WT	N
2271795	Cr	D12	100	2017-06-12 08:52:00	2017-05-31 08:52:00	2017-06-14 08:52:00	WT	N
2271795	Cr	D14	87	2017-06-14 08:52:00	2017-05-31 08:52:00	2017-06-14 08:52:00	WT	N
2271795	Cr	D28	74	2017-06-28 08:52:00	2017-05-31 08:52:00	2017-06-14 08:52:00	WT	N
2272248	Cr	D0	76	2017-05-31 09:34:00	2017-05-31 09:34:00	2017-06-13 16:17:00	WT	Y
2272248	Cr	D1	80	2017-06-01 09:34:00	2017-05-31 09:34:00	2017-06-13 16:17:00	WT	Y
2272248	Cr	D4	84	2017-06-04 09:34:00	2017-05-31 09:34:00	2017-06-13 16:17:00	WT	Y
2272248	Cr	D6	82	2017-06-06 09:34:00	2017-05-31 09:34:00	2017-06-13 16:17:00	WT	Y
2272248	Cr	D8	86	2017-06-08 09:34:00	2017-05-31 09:34:00	2017-06-13 16:17:00	WT	Y
2272248	Cr	D10	81	2017-06-10 09:34:00	2017-05-31 09:34:00	2017-06-13 16:17:00	WT	Y
2272248	Cr	D12	87	2017-06-12 09:34:00	2017-05-31 09:34:00	2017-06-13 16:17:00	WT	Y
2272248	Cr	TD	89	2017-06-13 16:17:00	2017-05-31 09:34:00	2017-06-13 16:17:00	WT	Y
2272248	Cr	TD_24	88	2017-06-14 16:17:00	2017-05-31 09:34:00	2017-06-13 16:17:00	WT	Y
2272248	Cr	TD_48	78	2017-06-15 16:17:00	2017-05-31 09:34:00	2017-06-13 16:17:00	WT	Y
2272248	Cr	TD_72	86	2017-06-16 16:17:00	2017-05-31 09:34:00	2017-06-13 16:17:00	WT	Y
2272248	Cr	D28	81	2017-06-28 09:34:00	2017-05-31 09:34:00	2017-06-13 16:17:00	WT	Y
2272701	Cr	D0	58	2017-05-31 09:15:00	2017-05-31 09:15:00	2017-06-06 10:00:00	WT	Y
2272701	Cr	D4	59	2017-06-04 09:15:00	2017-05-31 09:15:00	2017-06-06 10:00:00	WT	Y
2272701	Cr	TD	72	2017-06-06 10:00:00	2017-05-31 09:15:00	2017-06-06 10:00:00	WT	Y
2272701	Cr	TD_24	70	2017-06-07 10:00:00	2017-05-31 09:15:00	2017-06-06 10:00:00	WT	Y
2272701	Cr	TD_48	63	2017-06-08 10:00:00	2017-05-31 09:15:00	2017-06-06 10:00:00	WT	Y
2272701	Cr	TD_72	51	2017-06-09 10:00:00	2017-05-31 09:15:00	2017-06-06 10:00:00	WT	Y
2272701	Cr	TD_96	57	2017-06-10 10:00:00	2017-05-31 09:15:00	2017-06-06 10:00:00	WT	Y
2272701	Cr	TD14	57	2017-06-14 09:15:00	2017-05-31 09:15:00	2017-06-06 10:00:00	WT	Y
2273154	Cr	D0	76	2017-06-19 10:04:00	2017-06-19 10:04:00	2017-06-25 17:48:00	TN	Y
2273154	Cr	D1	78	2017-06-20 10:04:00	2017-06-19 10:04:00	2017-06-25 17:48:00	TN	Y
2273154	Cr	D4	79	2017-06-23 10:04:00	2017-06-19 10:04:00	2017-06-25 17:48:00	TN	Y
2273154	Cr	D6	79	2017-06-25 10:04:00	2017-06-19 10:04:00	2017-06-25 17:48:00	TN	Y
2273154	Cr	TD	77	2017-06-25 17:48:00	2017-06-19 10:04:00	2017-06-25 17:48:00	TN	Y
2273154	Cr	TD_24	82	2017-06-26 17:48:00	2017-06-19 10:04:00	2017-06-25 17:48:00	TN	Y
2273154	Cr	TD_48	77	2017-06-27 17:48:00	2017-06-19 10:04:00	2017-06-25 17:48:00	TN	Y
2273154	Cr	TD_72	71	2017-06-28 17:48:00	2017-06-19 10:04:00	2017-06-25 17:48:00	TN	Y
2273154	Cr	TD_96	71	2017-06-29 17:48:00	2017-06-19 10:04:00	2017-06-25 17:48:00	TN	Y
2273154	Cr	TD14	72	2017-07-03 10:04:00	2017-06-19 10:04:00	2017-06-25 17:48:00	TN	Y
2273154	Cr	D28	75	2017-07-17 10:04:00	2017-06-19 10:04:00	2017-06-25 17:48:00	TN	Y
2273607	Cr	D0	61	2017-06-19 09:40:00	2017-06-19 09:40:00	2017-06-23 09:20:00	WT	Y
2273607	Cr	D1	69	2017-06-20 09:40:00	2017-06-19 09:40:00	2017-06-23 09:20:00	WT	Y
2273607	Cr	TD	62	2017-06-23 09:20:00	2017-06-19 09:40:00	2017-06-23 09:20:00	WT	Y
2273607	Cr	TD_24	60	2017-06-24 09:20:00	2017-06-19 09:40:00	2017-06-23 09:20:00	WT	Y
2273607	Cr	TD_48	60	2017-06-25 09:20:00	2017-06-19 09:40:00	2017-06-23 09:20:00	WT	Y
2273607	Cr	TD_72	58	2017-06-26 09:20:00	2017-06-19 09:40:00	2017-06-23 09:20:00	WT	Y
2273607	Cr	TD_96	60	2017-06-27 09:20:00	2017-06-19 09:40:00	2017-06-23 09:20:00	WT	Y
2273607	Cr	TD14	61	2017-07-03 09:40:00	2017-06-19 09:40:00	2017-06-23 09:20:00	WT	Y
2273607	Cr	D28	63	2017-07-17 09:40:00	2017-06-19 09:40:00	2017-06-23 09:20:00	WT	Y
2274060	Cr	D0	65	2017-06-19 10:05:00	2017-06-19 10:05:00	2017-06-27 18:50:00	TN	Y
2274060	Cr	D1	64	2017-06-20 10:05:00	2017-06-19 10:05:00	2017-06-27 18:50:00	TN	Y
2274060	Cr	D4	58	2017-06-23 10:05:00	2017-06-19 10:05:00	2017-06-27 18:50:00	TN	Y
2274060	Cr	D6	61	2017-06-25 10:05:00	2017-06-19 10:05:00	2017-06-27 18:50:00	TN	Y
2274060	Cr	D8	70	2017-06-27 10:05:00	2017-06-19 10:05:00	2017-06-27 18:50:00	TN	Y
2274060	Cr	TD	55	2017-06-27 18:50:00	2017-06-19 10:05:00	2017-06-27 18:50:00	TN	Y
2274060	Cr	TD_24	62	2017-06-28 18:50:00	2017-06-19 10:05:00	2017-06-27 18:50:00	TN	Y
2274060	Cr	TD_48	69	2017-06-29 18:50:00	2017-06-19 10:05:00	2017-06-27 18:50:00	TN	Y
2274060	Cr	TD_72	62	2017-06-30 18:50:00	2017-06-19 10:05:00	2017-06-27 18:50:00	TN	Y
2274060	Cr	TD_96	60	2017-07-01 18:50:00	2017-06-19 10:05:00	2017-06-27 18:50:00	TN	Y
2274060	Cr	TD14	58	2017-07-03 10:05:00	2017-06-19 10:05:00	2017-06-27 18:50:00	TN	Y
2274060	Cr	D28	62	2017-07-17 10:05:00	2017-06-19 10:05:00	2017-06-27 18:50:00	TN	Y
2274966	Cr	D1	88	2017-06-20 10:26:00	2017-06-19 10:26:00	2017-06-25 09:50:00	TN	Y
2274966	Cr	D4	90	2017-06-23 10:26:00	2017-06-19 10:26:00	2017-06-25 09:50:00	TN	Y
2274966	Cr	TD	103	2017-06-25 09:50:00	2017-06-19 10:26:00	2017-06-25 09:50:00	TN	Y
2274966	Cr	TD_24	95	2017-06-26 09:50:00	2017-06-19 10:26:00	2017-06-25 09:50:00	TN	Y
2274966	Cr	TD_48	101	2017-06-27 09:50:00	2017-06-19 10:26:00	2017-06-25 09:50:00	TN	Y
2274966	Cr	TD_72	93	2017-06-28 09:50:00	2017-06-19 10:26:00	2017-06-25 09:50:00	TN	Y
2274966	Cr	TD_96	85	2017-06-29 09:50:00	2017-06-19 10:26:00	2017-06-25 09:50:00	TN	Y
2274966	Cr	TD14	77	2017-07-03 10:26:00	2017-06-19 10:26:00	2017-06-25 09:50:00	TN	Y
2274966	Cr	D28	77	2017-07-17 10:26:00	2017-06-19 10:26:00	2017-06-25 09:50:00	TN	Y
2275419	Cr	D0	77	2017-06-19 09:45:00	2017-06-19 09:45:00	2017-07-03 09:45:00	WT	N
2275419	Cr	D4	71	2017-06-23 09:45:00	2017-06-19 09:45:00	2017-07-03 09:45:00	WT	N
2275419	Cr	D6	78	2017-06-25 09:45:00	2017-06-19 09:45:00	2017-07-03 09:45:00	WT	N
2275419	Cr	D8	80	2017-06-27 09:45:00	2017-06-19 09:45:00	2017-07-03 09:45:00	WT	N
2275419	Cr	D10	70	2017-06-29 09:45:00	2017-06-19 09:45:00	2017-07-03 09:45:00	WT	N
2275419	Cr	D12	73	2017-07-01 09:45:00	2017-06-19 09:45:00	2017-07-03 09:45:00	WT	N
2275419	Cr	D14	71	2017-07-03 09:45:00	2017-06-19 09:45:00	2017-07-03 09:45:00	WT	N
2275419	Cr	D28	83	2017-07-17 09:45:00	2017-06-19 09:45:00	2017-07-03 09:45:00	WT	N
2275872	Cr	D0	72	2017-07-06 10:10:00	2017-07-06 10:10:00	2017-07-20 10:10:00	TN	N
2275872	Cr	D1	72	2017-07-07 10:10:00	2017-07-06 10:10:00	2017-07-20 10:10:00	TN	N
2275872	Cr	D4	71	2017-07-10 10:10:00	2017-07-06 10:10:00	2017-07-20 10:10:00	TN	N
2275872	Cr	D6	74	2017-07-12 10:10:00	2017-07-06 10:10:00	2017-07-20 10:10:00	TN	N
2275872	Cr	D8	69	2017-07-14 10:10:00	2017-07-06 10:10:00	2017-07-20 10:10:00	TN	N
2275872	Cr	D10	70	2017-07-16 10:10:00	2017-07-06 10:10:00	2017-07-20 10:10:00	TN	N
2275872	Cr	D12	70	2017-07-18 10:10:00	2017-07-06 10:10:00	2017-07-20 10:10:00	TN	N
2275872	Cr	D14	69	2017-07-20 10:10:00	2017-07-06 10:10:00	2017-07-20 10:10:00	TN	N
2275872	Cr	D28	71	2017-08-03 10:10:00	2017-07-06 10:10:00	2017-07-20 10:10:00	TN	N
2276325	Cr	D0	82	2017-07-06 10:52:00	2017-07-06 10:52:00	2017-07-20 10:52:00	WT	N
2276325	Cr	D1	76	2017-07-07 10:52:00	2017-07-06 10:52:00	2017-07-20 10:52:00	WT	N
2276325	Cr	D4	83	2017-07-10 10:52:00	2017-07-06 10:52:00	2017-07-20 10:52:00	WT	N
2276325	Cr	D6	72	2017-07-12 10:52:00	2017-07-06 10:52:00	2017-07-20 10:52:00	WT	N
2276325	Cr	D8	73	2017-07-14 10:52:00	2017-07-06 10:52:00	2017-07-20 10:52:00	WT	N
2276325	Cr	D10	88	2017-07-16 10:52:00	2017-07-06 10:52:00	2017-07-20 10:52:00	WT	N
2276325	Cr	D12	72	2017-07-18 10:52:00	2017-07-06 10:52:00	2017-07-20 10:52:00	WT	N
2276325	Cr	D14	91	2017-07-20 10:52:00	2017-07-06 10:52:00	2017-07-20 10:52:00	WT	N
2276325	Cr	D28	78	2017-08-03 10:52:00	2017-07-06 10:52:00	2017-07-20 10:52:00	WT	N
2276778	Cr	D0	68	2017-07-24 09:24:00	2017-07-24 09:24:00	2017-07-29 11:55:00	TN	Y
2276778	Cr	D1	70	2017-07-25 09:24:00	2017-07-24 09:24:00	2017-07-29 11:55:00	TN	Y
2276778	Cr	TD	78	2017-07-29 11:55:00	2017-07-24 09:24:00	2017-07-29 11:55:00	TN	Y
2276778	Cr	TD_24	74	2017-07-30 11:55:00	2017-07-24 09:24:00	2017-07-29 11:55:00	TN	Y
2276778	Cr	TD_48	66	2017-07-31 11:55:00	2017-07-24 09:24:00	2017-07-29 11:55:00	TN	Y
2276778	Cr	TD_72	66	2017-08-01 11:55:00	2017-07-24 09:24:00	2017-07-29 11:55:00	TN	Y
2276778	Cr	TD_96	63	2017-08-02 11:55:00	2017-07-24 09:24:00	2017-07-29 11:55:00	TN	Y
2276778	Cr	D28	71	2017-08-21 09:24:00	2017-07-24 09:24:00	2017-07-29 11:55:00	TN	Y
2277231	Cr	D0	83	2017-07-06 08:47:00	2017-07-06 08:47:00	2017-07-12 13:56:00	TN	Y
2277231	Cr	D1	82	2017-07-07 08:47:00	2017-07-06 08:47:00	2017-07-12 13:56:00	TN	Y
2277231	Cr	D4	83	2017-07-10 08:47:00	2017-07-06 08:47:00	2017-07-12 13:56:00	TN	Y
2277231	Cr	D6	92	2017-07-12 08:47:00	2017-07-06 08:47:00	2017-07-12 13:56:00	TN	Y
2277231	Cr	TD	89	2017-07-12 13:56:00	2017-07-06 08:47:00	2017-07-12 13:56:00	TN	Y
2277231	Cr	TD_24	93	2017-07-13 13:56:00	2017-07-06 08:47:00	2017-07-12 13:56:00	TN	Y
2277231	Cr	TD_48	88	2017-07-14 13:56:00	2017-07-06 08:47:00	2017-07-12 13:56:00	TN	Y
2277231	Cr	TD_72	71	2017-07-15 13:56:00	2017-07-06 08:47:00	2017-07-12 13:56:00	TN	Y
2277231	Cr	TD_96	69	2017-07-16 13:56:00	2017-07-06 08:47:00	2017-07-12 13:56:00	TN	Y
2277231	Cr	TD14	82	2017-07-20 08:47:00	2017-07-06 08:47:00	2017-07-12 13:56:00	TN	Y
2277231	Cr	D28	82	2017-08-03 08:47:00	2017-07-06 08:47:00	2017-07-12 13:56:00	TN	Y
2277684	Cr	D0	64	2017-07-06 09:50:00	2017-07-06 09:50:00	2017-07-20 09:50:00	TN	N
2277684	Cr	D1	66	2017-07-07 09:50:00	2017-07-06 09:50:00	2017-07-20 09:50:00	TN	N
2277684	Cr	D4	71	2017-07-10 09:50:00	2017-07-06 09:50:00	2017-07-20 09:50:00	TN	N
2277684	Cr	D6	82	2017-07-12 09:50:00	2017-07-06 09:50:00	2017-07-20 09:50:00	TN	N
2277684	Cr	D10	62	2017-07-16 09:50:00	2017-07-06 09:50:00	2017-07-20 09:50:00	TN	N
2277684	Cr	D12	71	2017-07-18 09:50:00	2017-07-06 09:50:00	2017-07-20 09:50:00	TN	N
2277684	Cr	D14	72	2017-07-20 09:50:00	2017-07-06 09:50:00	2017-07-20 09:50:00	TN	N
2277684	Cr	D28	56	2017-08-03 09:50:00	2017-07-06 09:50:00	2017-07-20 09:50:00	TN	N
2278137	Cr	D0	72	2017-07-06 11:01:00	2017-07-06 11:01:00	2017-07-12 09:59:00	WT	Y
2278137	Cr	D1	60	2017-07-07 11:01:00	2017-07-06 11:01:00	2017-07-12 09:59:00	WT	Y
2278137	Cr	D4	60	2017-07-10 11:01:00	2017-07-06 11:01:00	2017-07-12 09:59:00	WT	Y
2278137	Cr	TD	71	2017-07-12 09:59:00	2017-07-06 11:01:00	2017-07-12 09:59:00	WT	Y
2278137	Cr	TD_24	74	2017-07-13 09:59:00	2017-07-06 11:01:00	2017-07-12 09:59:00	WT	Y
2278137	Cr	TD_48	73	2017-07-14 09:59:00	2017-07-06 11:01:00	2017-07-12 09:59:00	WT	Y
2278137	Cr	TD_72	65	2017-07-15 09:59:00	2017-07-06 11:01:00	2017-07-12 09:59:00	WT	Y
2278137	Cr	TD_96	60	2017-07-16 09:59:00	2017-07-06 11:01:00	2017-07-12 09:59:00	WT	Y
2278137	Cr	TD14	57	2017-07-20 11:01:00	2017-07-06 11:01:00	2017-07-12 09:59:00	WT	Y
2278137	Cr	D28	62	2017-08-03 11:01:00	2017-07-06 11:01:00	2017-07-12 09:59:00	WT	Y
2278590	Cr	D0	108	2017-07-06 09:09:00	2017-07-06 09:09:00	2017-07-13 09:10:00	WT	Y
2278590	Cr	D1	93	2017-07-07 09:09:00	2017-07-06 09:09:00	2017-07-13 09:10:00	WT	Y
2278590	Cr	D4	93	2017-07-10 09:09:00	2017-07-06 09:09:00	2017-07-13 09:10:00	WT	Y
2278590	Cr	D6	110	2017-07-12 09:09:00	2017-07-06 09:09:00	2017-07-13 09:10:00	WT	Y
2278590	Cr	TD	118	2017-07-13 09:10:00	2017-07-06 09:09:00	2017-07-13 09:10:00	WT	Y
2278590	Cr	TD_24	118	2017-07-14 09:10:00	2017-07-06 09:09:00	2017-07-13 09:10:00	WT	Y
2278590	Cr	TD_48	108	2017-07-15 09:10:00	2017-07-06 09:09:00	2017-07-13 09:10:00	WT	Y
2278590	Cr	TD_72	97	2017-07-16 09:10:00	2017-07-06 09:09:00	2017-07-13 09:10:00	WT	Y
2278590	Cr	TD_96	93	2017-07-17 09:10:00	2017-07-06 09:09:00	2017-07-13 09:10:00	WT	Y
2278590	Cr	TD14	100	2017-07-20 09:09:00	2017-07-06 09:09:00	2017-07-13 09:10:00	WT	Y
2278590	Cr	D28	107	2017-08-03 09:09:00	2017-07-06 09:09:00	2017-07-13 09:10:00	WT	Y
2279043	Cr	D0	81	2017-07-06 09:30:00	2017-07-06 09:30:00	2017-07-20 09:30:00	WT	N
2279043	Cr	D1	81	2017-07-07 09:30:00	2017-07-06 09:30:00	2017-07-20 09:30:00	WT	N
2279043	Cr	D4	77	2017-07-10 09:30:00	2017-07-06 09:30:00	2017-07-20 09:30:00	WT	N
2279043	Cr	D6	77	2017-07-12 09:30:00	2017-07-06 09:30:00	2017-07-20 09:30:00	WT	N
2279043	Cr	D8	84	2017-07-14 09:30:00	2017-07-06 09:30:00	2017-07-20 09:30:00	WT	N
2279043	Cr	D10	78	2017-07-16 09:30:00	2017-07-06 09:30:00	2017-07-20 09:30:00	WT	N
2279043	Cr	D12	78	2017-07-18 09:30:00	2017-07-06 09:30:00	2017-07-20 09:30:00	WT	N
2279043	Cr	D14	80	2017-07-20 09:30:00	2017-07-06 09:30:00	2017-07-20 09:30:00	WT	N
2279043	Cr	D28	79	2017-08-03 09:30:00	2017-07-06 09:30:00	2017-07-20 09:30:00	WT	N
2279496	Cr	D0	54	2017-07-06 10:30:00	2017-07-06 10:30:00	2017-07-13 11:02:00	TN	Y
2279496	Cr	D1	47	2017-07-07 10:30:00	2017-07-06 10:30:00	2017-07-13 11:02:00	TN	Y
2279496	Cr	D4	57	2017-07-10 10:30:00	2017-07-06 10:30:00	2017-07-13 11:02:00	TN	Y
2279496	Cr	D6	57	2017-07-12 10:30:00	2017-07-06 10:30:00	2017-07-13 11:02:00	TN	Y
2279496	Cr	TD	63	2017-07-13 11:02:00	2017-07-06 10:30:00	2017-07-13 11:02:00	TN	Y
2279496	Cr	TD_24	59	2017-07-14 11:02:00	2017-07-06 10:30:00	2017-07-13 11:02:00	TN	Y
2279496	Cr	TD_48	58	2017-07-15 11:02:00	2017-07-06 10:30:00	2017-07-13 11:02:00	TN	Y
2279496	Cr	TD_72	60	2017-07-16 11:02:00	2017-07-06 10:30:00	2017-07-13 11:02:00	TN	Y
2279496	Cr	TD_96	60	2017-07-17 11:02:00	2017-07-06 10:30:00	2017-07-13 11:02:00	TN	Y
2279496	Cr	TD14	50	2017-07-20 10:30:00	2017-07-06 10:30:00	2017-07-13 11:02:00	TN	Y
2279496	Cr	D28	54	2017-08-03 10:30:00	2017-07-06 10:30:00	2017-07-13 11:02:00	TN	Y
2279949	Cr	D0	62	2017-07-06 10:39:00	2017-07-06 10:39:00	2017-07-13 10:40:00	WT	Y
2279949	Cr	D1	62	2017-07-07 10:39:00	2017-07-06 10:39:00	2017-07-13 10:40:00	WT	Y
2279949	Cr	D4	59	2017-07-10 10:39:00	2017-07-06 10:39:00	2017-07-13 10:40:00	WT	Y
2279949	Cr	D6	61	2017-07-12 10:39:00	2017-07-06 10:39:00	2017-07-13 10:40:00	WT	Y
2279949	Cr	TD	67	2017-07-13 10:40:00	2017-07-06 10:39:00	2017-07-13 10:40:00	WT	Y
2279949	Cr	TD_24	66	2017-07-14 10:40:00	2017-07-06 10:39:00	2017-07-13 10:40:00	WT	Y
2279949	Cr	TD_48	66	2017-07-15 10:40:00	2017-07-06 10:39:00	2017-07-13 10:40:00	WT	Y
2279949	Cr	TD_72	61	2017-07-16 10:40:00	2017-07-06 10:39:00	2017-07-13 10:40:00	WT	Y
2279949	Cr	TD_96	60	2017-07-17 10:40:00	2017-07-06 10:39:00	2017-07-13 10:40:00	WT	Y
2279949	Cr	TD14	61	2017-07-20 10:39:00	2017-07-06 10:39:00	2017-07-13 10:40:00	WT	Y
2279949	Cr	D28	61	2017-08-03 10:39:00	2017-07-06 10:39:00	2017-07-13 10:40:00	WT	Y
2280855	Cr	D1	87	2017-07-25 08:35:00	2017-07-24 08:35:00	2017-08-04	WT	Y
2280855	Cr	D4	98	2017-07-28 08:35:00	2017-07-24 08:35:00	2017-08-04	WT	Y
2280855	Cr	D6	95	2017-07-30 08:35:00	2017-07-24 08:35:00	2017-08-04	WT	Y
2280855	Cr	D8	93	2017-08-01 08:35:00	2017-07-24 08:35:00	2017-08-04	WT	Y
2280855	Cr	TD	92	2017-08-04	2017-07-24 08:35:00	2017-08-04	WT	Y
2280855	Cr	TD_24	95	2017-08-05	2017-07-24 08:35:00	2017-08-04	WT	Y
2280855	Cr	TD_48	92	2017-08-06	2017-07-24 08:35:00	2017-08-04	WT	Y
2280855	Cr	TD_72	92	2017-08-07	2017-07-24 08:35:00	2017-08-04	WT	Y
2280855	Cr	TD_96	82	2017-08-08	2017-07-24 08:35:00	2017-08-04	WT	Y
2281308	Cr	D0	70	2017-07-24 09:01:00	2017-07-24 09:01:00	2017-08-07 09:01:00	TN	N
2281308	Cr	D1	70	2017-07-25 09:01:00	2017-07-24 09:01:00	2017-08-07 09:01:00	TN	N
2281308	Cr	D4	74	2017-07-28 09:01:00	2017-07-24 09:01:00	2017-08-07 09:01:00	TN	N
2281308	Cr	D6	71	2017-07-30 09:01:00	2017-07-24 09:01:00	2017-08-07 09:01:00	TN	N
2281308	Cr	D8	65	2017-08-01 09:01:00	2017-07-24 09:01:00	2017-08-07 09:01:00	TN	N
2281308	Cr	D10	69	2017-08-03 09:01:00	2017-07-24 09:01:00	2017-08-07 09:01:00	TN	N
2281308	Cr	D12	72	2017-08-05 09:01:00	2017-07-24 09:01:00	2017-08-07 09:01:00	TN	N
2281308	Cr	D14	73	2017-08-07 09:01:00	2017-07-24 09:01:00	2017-08-07 09:01:00	TN	N
2281308	Cr	D28	77	2017-08-21 09:01:00	2017-07-24 09:01:00	2017-08-07 09:01:00	TN	N
2281761	Cr	D0	81	2017-07-24 09:14:00	2017-07-24 09:14:00	2017-08-01 08:35:00	WT	Y
2281761	Cr	D1	86	2017-07-25 09:14:00	2017-07-24 09:14:00	2017-08-01 08:35:00	WT	Y
2281761	Cr	D4	87	2017-07-28 09:14:00	2017-07-24 09:14:00	2017-08-01 08:35:00	WT	Y
2281761	Cr	D6	80	2017-07-30 09:14:00	2017-07-24 09:14:00	2017-08-01 08:35:00	WT	Y
2281761	Cr	TD	78	2017-08-01 08:35:00	2017-07-24 09:14:00	2017-08-01 08:35:00	WT	Y
2281761	Cr	D8	78	2017-08-01 09:14:00	2017-07-24 09:14:00	2017-08-01 08:35:00	WT	Y
2281761	Cr	TD_24	81	2017-08-02 08:35:00	2017-07-24 09:14:00	2017-08-01 08:35:00	WT	Y
2281761	Cr	TD_48	81	2017-08-03 08:35:00	2017-07-24 09:14:00	2017-08-01 08:35:00	WT	Y
2281761	Cr	TD_72	84	2017-08-04 08:35:00	2017-07-24 09:14:00	2017-08-01 08:35:00	WT	Y
2281761	Cr	TD_96	80	2017-08-05 08:35:00	2017-07-24 09:14:00	2017-08-01 08:35:00	WT	Y
2281761	Cr	TD14	82	2017-08-07 09:14:00	2017-07-24 09:14:00	2017-08-01 08:35:00	WT	Y
2281761	Cr	D28	81	2017-08-21 09:14:00	2017-07-24 09:14:00	2017-08-01 08:35:00	WT	Y
2282214	Cr	D0	77	2017-08-01 09:28:00	2017-08-01 09:28:00	2017-08-15 09:28:00	TN	N
2282214	Cr	D1	79	2017-08-02 09:28:00	2017-08-01 09:28:00	2017-08-15 09:28:00	TN	N
2282214	Cr	D4	83	2017-08-05 09:28:00	2017-08-01 09:28:00	2017-08-15 09:28:00	TN	N
2282214	Cr	D6	79	2017-08-07 09:28:00	2017-08-01 09:28:00	2017-08-15 09:28:00	TN	N
2282214	Cr	D8	79	2017-08-09 09:28:00	2017-08-01 09:28:00	2017-08-15 09:28:00	TN	N
2282214	Cr	D10	82	2017-08-11 09:28:00	2017-08-01 09:28:00	2017-08-15 09:28:00	TN	N
2282214	Cr	D12	78	2017-08-13 09:28:00	2017-08-01 09:28:00	2017-08-15 09:28:00	TN	N
2282214	Cr	D14	79	2017-08-15 09:28:00	2017-08-01 09:28:00	2017-08-15 09:28:00	TN	N
2282214	Cr	D28	91	2017-08-29 09:28:00	2017-08-01 09:28:00	2017-08-15 09:28:00	TN	N
2282667	Cr	D0	100	2017-07-24 09:54:00	2017-07-24 09:54:00	2017-07-30 17:50:00	WT	Y
2282667	Cr	D1	102	2017-07-25 09:54:00	2017-07-24 09:54:00	2017-07-30 17:50:00	WT	Y
2282667	Cr	D4	103	2017-07-28 09:54:00	2017-07-24 09:54:00	2017-07-30 17:50:00	WT	Y
2282667	Cr	D6	103	2017-07-30 09:54:00	2017-07-24 09:54:00	2017-07-30 17:50:00	WT	Y
2282667	Cr	TD	97	2017-07-30 17:50:00	2017-07-24 09:54:00	2017-07-30 17:50:00	WT	Y
2282667	Cr	TD_24	103	2017-07-31 17:50:00	2017-07-24 09:54:00	2017-07-30 17:50:00	WT	Y
2282667	Cr	TD_48	107	2017-08-01 17:50:00	2017-07-24 09:54:00	2017-07-30 17:50:00	WT	Y
2282667	Cr	TD_72	101	2017-08-02 17:50:00	2017-07-24 09:54:00	2017-07-30 17:50:00	WT	Y
2282667	Cr	TD_96	101	2017-08-03 17:50:00	2017-07-24 09:54:00	2017-07-30 17:50:00	WT	Y
2282667	Cr	TD14	102	2017-08-07 09:54:00	2017-07-24 09:54:00	2017-07-30 17:50:00	WT	Y
2282667	Cr	D28	99	2017-08-21 09:54:00	2017-07-24 09:54:00	2017-07-30 17:50:00	WT	Y
2283120	Cr	D0	84	2017-07-24 08:52:00	2017-07-24 08:52:00	2017-07-31 18:57:00	TN	Y
2283120	Cr	D1	76	2017-07-25 08:52:00	2017-07-24 08:52:00	2017-07-31 18:57:00	TN	Y
2283120	Cr	D4	79	2017-07-28 08:52:00	2017-07-24 08:52:00	2017-07-31 18:57:00	TN	Y
2283120	Cr	D6	82	2017-07-30 08:52:00	2017-07-24 08:52:00	2017-07-31 18:57:00	TN	Y
2283120	Cr	TD	77	2017-07-31 18:57:00	2017-07-24 08:52:00	2017-07-31 18:57:00	TN	Y
2283120	Cr	TD_24	90	2017-08-01 18:57:00	2017-07-24 08:52:00	2017-07-31 18:57:00	TN	Y
2283120	Cr	TD_48	80	2017-08-02 18:57:00	2017-07-24 08:52:00	2017-07-31 18:57:00	TN	Y
2283120	Cr	TD_72	79	2017-08-03 18:57:00	2017-07-24 08:52:00	2017-07-31 18:57:00	TN	Y
2283120	Cr	TD_96	72	2017-08-04 18:57:00	2017-07-24 08:52:00	2017-07-31 18:57:00	TN	Y
2283120	Cr	TD14	76	2017-08-07 08:52:00	2017-07-24 08:52:00	2017-07-31 18:57:00	TN	Y
2283120	Cr	D28	76	2017-08-21 08:52:00	2017-07-24 08:52:00	2017-07-31 18:57:00	TN	Y
2283573	Cr	D0	69	2017-07-24 08:24:00	2017-07-24 08:24:00	2017-08-03 10:22:00	WT	Y
2283573	Cr	D1	62	2017-07-25 08:24:00	2017-07-24 08:24:00	2017-08-03 10:22:00	WT	Y
2283573	Cr	D4	59	2017-07-28 08:24:00	2017-07-24 08:24:00	2017-08-03 10:22:00	WT	Y
2283573	Cr	D6	55	2017-07-30 08:24:00	2017-07-24 08:24:00	2017-08-03 10:22:00	WT	Y
2283573	Cr	D8	63	2017-08-01 08:24:00	2017-07-24 08:24:00	2017-08-03 10:22:00	WT	Y
2283573	Cr	TD	65	2017-08-03 10:22:00	2017-07-24 08:24:00	2017-08-03 10:22:00	WT	Y
2283573	Cr	TD_24	55	2017-08-04 10:22:00	2017-07-24 08:24:00	2017-08-03 10:22:00	WT	Y
2283573	Cr	TD_48	63	2017-08-05 10:22:00	2017-07-24 08:24:00	2017-08-03 10:22:00	WT	Y
2283573	Cr	TD_72	56	2017-08-06 10:22:00	2017-07-24 08:24:00	2017-08-03 10:22:00	WT	Y
2283573	Cr	TD_96	57	2017-08-07 10:22:00	2017-07-24 08:24:00	2017-08-03 10:22:00	WT	Y
2283573	Cr	D28	59	2017-08-21 08:24:00	2017-07-24 08:24:00	2017-08-03 10:22:00	WT	Y
2284026	Cr	D0	88	2017-07-24 09:37:00	2017-07-24 09:37:00	2017-08-01 12:28:00	WT	Y
2284026	Cr	D1	80	2017-07-25 09:37:00	2017-07-24 09:37:00	2017-08-01 12:28:00	WT	Y
2284026	Cr	D4	82	2017-07-28 09:37:00	2017-07-24 09:37:00	2017-08-01 12:28:00	WT	Y
2284026	Cr	D6	85	2017-07-30 09:37:00	2017-07-24 09:37:00	2017-08-01 12:28:00	WT	Y
2284026	Cr	TD	91	2017-08-01 12:28:00	2017-07-24 09:37:00	2017-08-01 12:28:00	WT	Y
2284026	Cr	TD_24	85	2017-08-02 12:28:00	2017-07-24 09:37:00	2017-08-01 12:28:00	WT	Y
2284026	Cr	TD_48	83	2017-08-03 12:28:00	2017-07-24 09:37:00	2017-08-01 12:28:00	WT	Y
2284026	Cr	TD_72	80	2017-08-04 12:28:00	2017-07-24 09:37:00	2017-08-01 12:28:00	WT	Y
2284026	Cr	TD_96	75	2017-08-05 12:28:00	2017-07-24 09:37:00	2017-08-01 12:28:00	WT	Y
2284026	Cr	TD14	84	2017-08-07 09:37:00	2017-07-24 09:37:00	2017-08-01 12:28:00	WT	Y
2284026	Cr	D28	93	2017-08-21 09:37:00	2017-07-24 09:37:00	2017-08-01 12:28:00	WT	Y
2265453	Crp	D0	1.1	2017-04-10 09:30:00	2017-04-10 09:30:00	2017-04-19 09:30:00	WT	Y
2265453	Crp	D1	0.7	2017-04-11 09:30:00	2017-04-10 09:30:00	2017-04-19 09:30:00	WT	Y
2265453	Crp	D4	0.9	2017-04-14 09:30:00	2017-04-10 09:30:00	2017-04-19 09:30:00	WT	Y
2265453	Crp	D6	0.8	2017-04-16 09:30:00	2017-04-10 09:30:00	2017-04-19 09:30:00	WT	Y
2265453	Crp	D8	5.7	2017-04-18 09:30:00	2017-04-10 09:30:00	2017-04-19 09:30:00	WT	Y
2265453	Crp	TD	19.8	2017-04-19 09:30:00	2017-04-10 09:30:00	2017-04-19 09:30:00	WT	Y
2265453	Crp	TD_24	36	2017-04-20 09:30:00	2017-04-10 09:30:00	2017-04-19 09:30:00	WT	Y
2265453	Crp	TD_48	52.8	2017-04-21 09:30:00	2017-04-10 09:30:00	2017-04-19 09:30:00	WT	Y
2265453	Crp	TD_72	35.5	2017-04-22 09:30:00	2017-04-10 09:30:00	2017-04-19 09:30:00	WT	Y
2265453	Crp	TD_96	22.4	2017-04-23 09:30:00	2017-04-10 09:30:00	2017-04-19 09:30:00	WT	Y
2265453	Crp	D28	0.9	2017-05-08 09:30:00	2017-04-10 09:30:00	2017-04-19 09:30:00	WT	Y
2265906	Crp	D0	1.1	2017-04-10 09:05:00	2017-04-10 09:05:00	2017-04-20 13:50:00	TN	Y
2265906	Crp	D1	3.3	2017-04-11 09:05:00	2017-04-10 09:05:00	2017-04-20 13:50:00	TN	Y
2265906	Crp	D4	1.7	2017-04-14 09:05:00	2017-04-10 09:05:00	2017-04-20 13:50:00	TN	Y
2265906	Crp	D6	1.1	2017-04-16 09:05:00	2017-04-10 09:05:00	2017-04-20 13:50:00	TN	Y
2265906	Crp	D8	10.1	2017-04-18 09:05:00	2017-04-10 09:05:00	2017-04-20 13:50:00	TN	Y
2265906	Crp	D10	70.1	2017-04-20 09:05:00	2017-04-10 09:05:00	2017-04-20 13:50:00	TN	Y
2265906	Crp	TD_24	73	2017-04-21 13:50:00	2017-04-10 09:05:00	2017-04-20 13:50:00	TN	Y
2265906	Crp	TD_48	55	2017-04-22 13:50:00	2017-04-10 09:05:00	2017-04-20 13:50:00	TN	Y
2265906	Crp	TD_72	37.8	2017-04-23 13:50:00	2017-04-10 09:05:00	2017-04-20 13:50:00	TN	Y
2265906	Crp	TD_96	26.1	2017-04-24 13:50:00	2017-04-10 09:05:00	2017-04-20 13:50:00	TN	Y
2265906	Crp	D28	1.4	2017-05-08 09:05:00	2017-04-10 09:05:00	2017-04-20 13:50:00	TN	Y
2266359	Crp	D0	7.8	2017-04-25 10:02:00	2017-04-25 10:02:00	2017-05-08 11:00:00	WT	Y
2266359	Crp	D1	4.8	2017-04-26 10:02:00	2017-04-25 10:02:00	2017-05-08 11:00:00	WT	Y
2266359	Crp	D4	2.7	2017-04-29 10:02:00	2017-04-25 10:02:00	2017-05-08 11:00:00	WT	Y
2266359	Crp	D8	38.2	2017-05-03 10:02:00	2017-04-25 10:02:00	2017-05-08 11:00:00	WT	Y
2266359	Crp	D10	31.4	2017-05-05 10:02:00	2017-04-25 10:02:00	2017-05-08 11:00:00	WT	Y
2266359	Crp	D12	31.5	2017-05-07 10:02:00	2017-04-25 10:02:00	2017-05-08 11:00:00	WT	Y
2266359	Crp	TD	30.8	2017-05-08 11:00:00	2017-04-25 10:02:00	2017-05-08 11:00:00	WT	Y
2266359	Crp	TD_24	27.5	2017-05-09 11:00:00	2017-04-25 10:02:00	2017-05-08 11:00:00	WT	Y
2266359	Crp	TD_48	35.3	2017-05-10 11:00:00	2017-04-25 10:02:00	2017-05-08 11:00:00	WT	Y
2266359	Crp	TD_72	37.3	2017-05-11 11:00:00	2017-04-25 10:02:00	2017-05-08 11:00:00	WT	Y
2266359	Crp	TD_96	24	2017-05-12 11:00:00	2017-04-25 10:02:00	2017-05-08 11:00:00	WT	Y
2266359	Crp	D28	2.5	2017-05-23 10:02:00	2017-04-25 10:02:00	2017-05-08 11:00:00	WT	Y
2266812	Crp	D0	0.1	2017-04-25 09:04:00	2017-04-25 09:04:00	2017-05-01 09:30:00	TN	Y
2266812	Crp	D1	0.2	2017-04-26 09:04:00	2017-04-25 09:04:00	2017-05-01 09:30:00	TN	Y
2266812	Crp	D4	0.1	2017-04-29 09:04:00	2017-04-25 09:04:00	2017-05-01 09:30:00	TN	Y
2266812	Crp	TD_24	101.7	2017-05-02 09:30:00	2017-04-25 09:04:00	2017-05-01 09:30:00	TN	Y
2266812	Crp	TD_48	168.7	2017-05-03 09:30:00	2017-04-25 09:04:00	2017-05-01 09:30:00	TN	Y
2266812	Crp	TD_72	135.8	2017-05-04 09:30:00	2017-04-25 09:04:00	2017-05-01 09:30:00	TN	Y
2266812	Crp	TD_96	86.3	2017-05-05 09:30:00	2017-04-25 09:04:00	2017-05-01 09:30:00	TN	Y
2266812	Crp	TD14	16.9	2017-05-09 09:04:00	2017-04-25 09:04:00	2017-05-01 09:30:00	TN	Y
2266812	Crp	D28	0.5	2017-05-23 09:04:00	2017-04-25 09:04:00	2017-05-01 09:30:00	TN	Y
2267265	Crp	D0	0.5	2017-04-25 08:33:00	2017-04-25 08:33:00	2017-05-09 08:33:00	WT	N
2267265	Crp	D1	0.5	2017-04-26 08:33:00	2017-04-25 08:33:00	2017-05-09 08:33:00	WT	N
2267265	Crp	D4	0.1	2017-04-29 08:33:00	2017-04-25 08:33:00	2017-05-09 08:33:00	WT	N
2267265	Crp	D6	0.2	2017-05-01 08:33:00	2017-04-25 08:33:00	2017-05-09 08:33:00	WT	N
2267265	Crp	D8	0.6	2017-05-03 08:33:00	2017-04-25 08:33:00	2017-05-09 08:33:00	WT	N
2267265	Crp	D10	0.7	2017-05-05 08:33:00	2017-04-25 08:33:00	2017-05-09 08:33:00	WT	N
2267265	Crp	D12	2.7	2017-05-07 08:33:00	2017-04-25 08:33:00	2017-05-09 08:33:00	WT	N
2267265	Crp	D14	1.9	2017-05-09 08:33:00	2017-04-25 08:33:00	2017-05-09 08:33:00	WT	N
2267265	Crp	TD14	1.9	2017-05-09 08:33:00	2017-04-25 08:33:00	2017-05-09 08:33:00	WT	N
2267265	Crp	D28	2.4	2017-05-23 08:33:00	2017-04-25 08:33:00	2017-05-09 08:33:00	WT	N
2267718	Crp	D0	0.1	2017-04-25 09:25:00	2017-04-25 09:25:00	2017-05-01 10:00:00	TN	Y
2267718	Crp	D1	0.1	2017-04-26 09:25:00	2017-04-25 09:25:00	2017-05-01 10:00:00	TN	Y
2267718	Crp	D4	0.2	2017-04-29 09:25:00	2017-04-25 09:25:00	2017-05-01 10:00:00	TN	Y
2267718	Crp	TD	11.2	2017-05-01 10:00:00	2017-04-25 09:25:00	2017-05-01 10:00:00	TN	Y
2267718	Crp	TD_24	58.5	2017-05-02 10:00:00	2017-04-25 09:25:00	2017-05-01 10:00:00	TN	Y
2267718	Crp	TD_48	65.5	2017-05-03 10:00:00	2017-04-25 09:25:00	2017-05-01 10:00:00	TN	Y
2267718	Crp	TD_72	35.2	2017-05-04 10:00:00	2017-04-25 09:25:00	2017-05-01 10:00:00	TN	Y
2267718	Crp	TD_96	19.8	2017-05-05 10:00:00	2017-04-25 09:25:00	2017-05-01 10:00:00	TN	Y
2267718	Crp	TD14	3.1	2017-05-09 09:25:00	2017-04-25 09:25:00	2017-05-01 10:00:00	TN	Y
2267718	Crp	D28	0.3	2017-05-23 09:25:00	2017-04-25 09:25:00	2017-05-01 10:00:00	TN	Y
2268171	Crp	D0	1.1	2017-04-25 10:47:00	2017-04-25 10:47:00	2017-05-02 11:30:00	TN	Y
2268171	Crp	D4	0.7	2017-04-29 10:47:00	2017-04-25 10:47:00	2017-05-02 11:30:00	TN	Y
2268171	Crp	D6	0.6	2017-05-01 10:47:00	2017-04-25 10:47:00	2017-05-02 11:30:00	TN	Y
2268171	Crp	TD	4.2	2017-05-02 11:30:00	2017-04-25 10:47:00	2017-05-02 11:30:00	TN	Y
2268171	Crp	TD_24	25.1	2017-05-03 11:30:00	2017-04-25 10:47:00	2017-05-02 11:30:00	TN	Y
2268171	Crp	TD_48	45	2017-05-04 11:30:00	2017-04-25 10:47:00	2017-05-02 11:30:00	TN	Y
2268171	Crp	TD_72	47.6	2017-05-05 11:30:00	2017-04-25 10:47:00	2017-05-02 11:30:00	TN	Y
2268171	Crp	TD_96	54.4	2017-05-06 11:30:00	2017-04-25 10:47:00	2017-05-02 11:30:00	TN	Y
2268171	Crp	TD14	5.5	2017-05-09 10:47:00	2017-04-25 10:47:00	2017-05-02 11:30:00	TN	Y
2268624	Crp	D0	0.4	2017-04-25 09:44:00	2017-04-25 09:44:00	2017-05-09 09:44:00	WT	N
2268624	Crp	D1	0.5	2017-04-26 09:44:00	2017-04-25 09:44:00	2017-05-09 09:44:00	WT	N
2268624	Crp	D4	0.4	2017-04-29 09:44:00	2017-04-25 09:44:00	2017-05-09 09:44:00	WT	N
2268624	Crp	D6	0.6	2017-05-01 09:44:00	2017-04-25 09:44:00	2017-05-09 09:44:00	WT	N
2268624	Crp	D8	0.6	2017-05-03 09:44:00	2017-04-25 09:44:00	2017-05-09 09:44:00	WT	N
2268624	Crp	D10	0.4	2017-05-05 09:44:00	2017-04-25 09:44:00	2017-05-09 09:44:00	WT	N
2268624	Crp	D12	0.3	2017-05-07 09:44:00	2017-04-25 09:44:00	2017-05-09 09:44:00	WT	N
2268624	Crp	D28	1.3	2017-05-23 09:44:00	2017-04-25 09:44:00	2017-05-09 09:44:00	WT	N
2269077	Crp	D0	1.3	2017-05-15 10:02:00	2017-05-15 10:02:00	2017-05-22 12:20:00	TN	Y
2269077	Crp	D1	1.5	2017-05-16 10:02:00	2017-05-15 10:02:00	2017-05-22 12:20:00	TN	Y
2269077	Crp	D4	2.4	2017-05-19 10:02:00	2017-05-15 10:02:00	2017-05-22 12:20:00	TN	Y
2269077	Crp	D6	2.6	2017-05-21 10:02:00	2017-05-15 10:02:00	2017-05-22 12:20:00	TN	Y
2269077	Crp	TD	19.1	2017-05-22 12:20:00	2017-05-15 10:02:00	2017-05-22 12:20:00	TN	Y
2269077	Crp	TD_24	57.9	2017-05-23 12:20:00	2017-05-15 10:02:00	2017-05-22 12:20:00	TN	Y
2269077	Crp	TD_48	97.2	2017-05-24 12:20:00	2017-05-15 10:02:00	2017-05-22 12:20:00	TN	Y
2269077	Crp	TD_72	64.6	2017-05-25 12:20:00	2017-05-15 10:02:00	2017-05-22 12:20:00	TN	Y
2269077	Crp	TD_96	34.4	2017-05-26 12:20:00	2017-05-15 10:02:00	2017-05-22 12:20:00	TN	Y
2269077	Crp	TD14	7.9	2017-05-29 10:02:00	2017-05-15 10:02:00	2017-05-22 12:20:00	TN	Y
2269077	Crp	D28	1.4	2017-06-12 10:02:00	2017-05-15 10:02:00	2017-05-22 12:20:00	TN	Y
2269530	Crp	D0	1.3	2017-05-15 09:13:00	2017-05-15 09:13:00	2017-05-25 20:20:00	WT	Y
2269530	Crp	D1	1.5	2017-05-16 09:13:00	2017-05-15 09:13:00	2017-05-25 20:20:00	WT	Y
2269530	Crp	D4	2.4	2017-05-19 09:13:00	2017-05-15 09:13:00	2017-05-25 20:20:00	WT	Y
2269530	Crp	D6	2.6	2017-05-21 09:13:00	2017-05-15 09:13:00	2017-05-25 20:20:00	WT	Y
2269530	Crp	TD	19.1	2017-05-25 20:20:00	2017-05-15 09:13:00	2017-05-25 20:20:00	WT	Y
2269530	Crp	TD_24	57.9	2017-05-26 20:20:00	2017-05-15 09:13:00	2017-05-25 20:20:00	WT	Y
2269530	Crp	TD_48	97.2	2017-05-27 20:20:00	2017-05-15 09:13:00	2017-05-25 20:20:00	WT	Y
2269530	Crp	TD_72	64.6	2017-05-28 20:20:00	2017-05-15 09:13:00	2017-05-25 20:20:00	WT	Y
2269530	Crp	TD14	7.9	2017-05-29 09:13:00	2017-05-15 09:13:00	2017-05-25 20:20:00	WT	Y
2269530	Crp	TD_96	34.4	2017-05-29 20:20:00	2017-05-15 09:13:00	2017-05-25 20:20:00	WT	Y
2269530	Crp	D28	1.4	2017-06-12 09:13:00	2017-05-15 09:13:00	2017-05-25 20:20:00	WT	Y
2269983	Crp	D0	0.8	2017-05-15 09:45:00	2017-05-15 09:45:00	2017-05-20 13:50:00	TN	Y
2269983	Crp	D1	0.7	2017-05-16 09:45:00	2017-05-15 09:45:00	2017-05-20 13:50:00	TN	Y
2269983	Crp	D4	1.7	2017-05-19 09:45:00	2017-05-15 09:45:00	2017-05-20 13:50:00	TN	Y
2269983	Crp	TD_24	19.1	2017-05-21 13:50:00	2017-05-15 09:45:00	2017-05-20 13:50:00	TN	Y
2269983	Crp	TD_48	90	2017-05-22 13:50:00	2017-05-15 09:45:00	2017-05-20 13:50:00	TN	Y
2269983	Crp	TD_72	55.5	2017-05-23 13:50:00	2017-05-15 09:45:00	2017-05-20 13:50:00	TN	Y
2269983	Crp	TD_96	36	2017-05-24 13:50:00	2017-05-15 09:45:00	2017-05-20 13:50:00	TN	Y
2269983	Crp	TD14	11.3	2017-05-29 09:45:00	2017-05-15 09:45:00	2017-05-20 13:50:00	TN	Y
2269983	Crp	D28	0.9	2017-06-12 09:45:00	2017-05-15 09:45:00	2017-05-20 13:50:00	TN	Y
2270436	Crp	D0	1.3	2017-05-15 08:55:00	2017-05-15 08:55:00	2017-05-21 09:30:00	WT	Y
2270436	Crp	D1	1.7	2017-05-16 08:55:00	2017-05-15 08:55:00	2017-05-21 09:30:00	WT	Y
2270436	Crp	TD	11.6	2017-05-21 09:30:00	2017-05-15 08:55:00	2017-05-21 09:30:00	WT	Y
2270436	Crp	TD_24	39.9	2017-05-22 09:30:00	2017-05-15 08:55:00	2017-05-21 09:30:00	WT	Y
2270436	Crp	TD_48	69	2017-05-23 09:30:00	2017-05-15 08:55:00	2017-05-21 09:30:00	WT	Y
2270436	Crp	TD_72	44.4	2017-05-24 09:30:00	2017-05-15 08:55:00	2017-05-21 09:30:00	WT	Y
2270436	Crp	TD_96	24.9	2017-05-25 09:30:00	2017-05-15 08:55:00	2017-05-21 09:30:00	WT	Y
2270436	Crp	TD14	4.3	2017-05-29 08:55:00	2017-05-15 08:55:00	2017-05-21 09:30:00	WT	Y
2270889	Crp	D0	0.1	2017-05-15 10:15:00	2017-05-15 10:15:00	2017-05-23 10:20:00	TN	Y
2270889	Crp	D1	0.1	2017-05-16 10:15:00	2017-05-15 10:15:00	2017-05-23 10:20:00	TN	Y
2270889	Crp	D4	0.1	2017-05-19 10:15:00	2017-05-15 10:15:00	2017-05-23 10:20:00	TN	Y
2270889	Crp	D6	0.5	2017-05-21 10:15:00	2017-05-15 10:15:00	2017-05-23 10:20:00	TN	Y
2270889	Crp	TD	22.3	2017-05-21 10:20:00	2017-05-15 10:15:00	2017-05-23 10:20:00	TN	Y
2270889	Crp	TD_24	48.5	2017-05-22 10:20:00	2017-05-15 10:15:00	2017-05-23 10:20:00	TN	Y
2270889	Crp	TD_48	57	2017-05-23 10:20:00	2017-05-15 10:15:00	2017-05-23 10:20:00	TN	Y
2270889	Crp	TD_96	15	2017-05-25 10:20:00	2017-05-15 10:15:00	2017-05-23 10:20:00	TN	Y
2270889	Crp	TD14	5.4	2017-05-29 10:15:00	2017-05-15 10:15:00	2017-05-23 10:20:00	TN	Y
2270889	Crp	D28	0.1	2017-06-12 10:15:00	2017-05-15 10:15:00	2017-05-23 10:20:00	TN	Y
2271342	Crp	D0	0.4	2017-05-15 09:27:00	2017-05-15 09:27:00	2017-05-23 11:00:00	TN	Y
2271342	Crp	D1	0.5	2017-05-16 09:27:00	2017-05-15 09:27:00	2017-05-23 11:00:00	TN	Y
2271342	Crp	D4	0.3	2017-05-19 09:27:00	2017-05-15 09:27:00	2017-05-23 11:00:00	TN	Y
2271342	Crp	D6	0.7	2017-05-21 09:27:00	2017-05-15 09:27:00	2017-05-23 11:00:00	TN	Y
2271342	Crp	TD	28.3	2017-05-23 11:00:00	2017-05-15 09:27:00	2017-05-23 11:00:00	TN	Y
2271342	Crp	TD_24	98	2017-05-24 11:00:00	2017-05-15 09:27:00	2017-05-23 11:00:00	TN	Y
2271342	Crp	TD_48	162.2	2017-05-25 11:00:00	2017-05-15 09:27:00	2017-05-23 11:00:00	TN	Y
2271342	Crp	TD_72	128.2	2017-05-26 11:00:00	2017-05-15 09:27:00	2017-05-23 11:00:00	TN	Y
2271342	Crp	TD_96	88.3	2017-05-27 11:00:00	2017-05-15 09:27:00	2017-05-23 11:00:00	TN	Y
2271342	Crp	TD14	41.1	2017-05-29 09:27:00	2017-05-15 09:27:00	2017-05-23 11:00:00	TN	Y
2271342	Crp	D28	0.5	2017-06-12 09:27:00	2017-05-15 09:27:00	2017-05-23 11:00:00	TN	Y
2271795	Crp	D0	3.4	2017-05-31 08:52:00	2017-05-31 08:52:00	2017-06-14 08:52:00	WT	N
2271795	Crp	D1	2.7	2017-06-01 08:52:00	2017-05-31 08:52:00	2017-06-14 08:52:00	WT	N
2271795	Crp	D4	2.3	2017-06-04 08:52:00	2017-05-31 08:52:00	2017-06-14 08:52:00	WT	N
2271795	Crp	D6	2.5	2017-06-06 08:52:00	2017-05-31 08:52:00	2017-06-14 08:52:00	WT	N
2271795	Crp	D8	3.8	2017-06-08 08:52:00	2017-05-31 08:52:00	2017-06-14 08:52:00	WT	N
2271795	Crp	D10	15.9	2017-06-10 08:52:00	2017-05-31 08:52:00	2017-06-14 08:52:00	WT	N
2271795	Crp	D12	34.1	2017-06-12 08:52:00	2017-05-31 08:52:00	2017-06-14 08:52:00	WT	N
2271795	Crp	D14	26.5	2017-06-14 08:52:00	2017-05-31 08:52:00	2017-06-14 08:52:00	WT	N
2272248	Crp	D0	0.4	2017-05-31 09:34:00	2017-05-31 09:34:00	2017-06-13 16:17:00	WT	Y
2272248	Crp	D1	0.6	2017-06-01 09:34:00	2017-05-31 09:34:00	2017-06-13 16:17:00	WT	Y
2272248	Crp	D4	0.3	2017-06-04 09:34:00	2017-05-31 09:34:00	2017-06-13 16:17:00	WT	Y
2272248	Crp	D6	0.7	2017-06-06 09:34:00	2017-05-31 09:34:00	2017-06-13 16:17:00	WT	Y
2272248	Crp	D8	8.5	2017-06-08 09:34:00	2017-05-31 09:34:00	2017-06-13 16:17:00	WT	Y
2272248	Crp	D10	22.9	2017-06-10 09:34:00	2017-05-31 09:34:00	2017-06-13 16:17:00	WT	Y
2272248	Crp	D12	25.3	2017-06-12 09:34:00	2017-05-31 09:34:00	2017-06-13 16:17:00	WT	Y
2272248	Crp	TD	38.2	2017-06-13 16:17:00	2017-05-31 09:34:00	2017-06-13 16:17:00	WT	Y
2272248	Crp	TD_24	65.7	2017-06-14 16:17:00	2017-05-31 09:34:00	2017-06-13 16:17:00	WT	Y
2272248	Crp	TD_48	93.2	2017-06-15 16:17:00	2017-05-31 09:34:00	2017-06-13 16:17:00	WT	Y
2272248	Crp	TD_72	81.4	2017-06-16 16:17:00	2017-05-31 09:34:00	2017-06-13 16:17:00	WT	Y
2272701	Crp	D0	0.1	2017-05-31 09:15:00	2017-05-31 09:15:00	2017-06-06 10:00:00	WT	Y
2272701	Crp	D4	0.1	2017-06-04 09:15:00	2017-05-31 09:15:00	2017-06-06 10:00:00	WT	Y
2272701	Crp	TD	27	2017-06-06 10:00:00	2017-05-31 09:15:00	2017-06-06 10:00:00	WT	Y
2272701	Crp	TD_24	139	2017-06-07 10:00:00	2017-05-31 09:15:00	2017-06-06 10:00:00	WT	Y
2272701	Crp	TD_48	163.5	2017-06-08 10:00:00	2017-05-31 09:15:00	2017-06-06 10:00:00	WT	Y
2272701	Crp	TD_72	96.4	2017-06-09 10:00:00	2017-05-31 09:15:00	2017-06-06 10:00:00	WT	Y
2272701	Crp	TD_96	46.1	2017-06-10 10:00:00	2017-05-31 09:15:00	2017-06-06 10:00:00	WT	Y
2272701	Crp	TD14	3.8	2017-06-14 09:15:00	2017-05-31 09:15:00	2017-06-06 10:00:00	WT	Y
2273154	Crp	D0	0.9	2017-06-19 10:04:00	2017-06-19 10:04:00	2017-06-25 17:48:00	TN	Y
2273154	Crp	D1	0.6	2017-06-20 10:04:00	2017-06-19 10:04:00	2017-06-25 17:48:00	TN	Y
2273154	Crp	D4	0.7	2017-06-23 10:04:00	2017-06-19 10:04:00	2017-06-25 17:48:00	TN	Y
2273154	Crp	D6	21.2	2017-06-25 10:04:00	2017-06-19 10:04:00	2017-06-25 17:48:00	TN	Y
2273154	Crp	TD	36.8	2017-06-25 17:48:00	2017-06-19 10:04:00	2017-06-25 17:48:00	TN	Y
2273154	Crp	TD_24	76.3	2017-06-26 17:48:00	2017-06-19 10:04:00	2017-06-25 17:48:00	TN	Y
2273154	Crp	TD_48	119	2017-06-27 17:48:00	2017-06-19 10:04:00	2017-06-25 17:48:00	TN	Y
2273154	Crp	TD_72	86.4	2017-06-28 17:48:00	2017-06-19 10:04:00	2017-06-25 17:48:00	TN	Y
2273154	Crp	TD_96	48.4	2017-06-29 17:48:00	2017-06-19 10:04:00	2017-06-25 17:48:00	TN	Y
2273154	Crp	TD14	6.4	2017-07-03 10:04:00	2017-06-19 10:04:00	2017-06-25 17:48:00	TN	Y
2273607	Crp	D0	8.8	2017-06-19 09:40:00	2017-06-19 09:40:00	2017-06-23 09:20:00	WT	Y
2273607	Crp	D1	9.4	2017-06-20 09:40:00	2017-06-19 09:40:00	2017-06-23 09:20:00	WT	Y
2273607	Crp	TD	37.8	2017-06-23 09:20:00	2017-06-19 09:40:00	2017-06-23 09:20:00	WT	Y
2273607	Crp	TD_24	165.2	2017-06-24 09:20:00	2017-06-19 09:40:00	2017-06-23 09:20:00	WT	Y
2273607	Crp	TD_48	168.5	2017-06-25 09:20:00	2017-06-19 09:40:00	2017-06-23 09:20:00	WT	Y
2273607	Crp	TD_72	93.1	2017-06-26 09:20:00	2017-06-19 09:40:00	2017-06-23 09:20:00	WT	Y
2273607	Crp	TD_96	57.2	2017-06-27 09:20:00	2017-06-19 09:40:00	2017-06-23 09:20:00	WT	Y
2273607	Crp	TD14	5.7	2017-07-03 09:40:00	2017-06-19 09:40:00	2017-06-23 09:20:00	WT	Y
2273607	Crp	D28	8.5	2017-07-17 09:40:00	2017-06-19 09:40:00	2017-06-23 09:20:00	WT	Y
2274060	Crp	D0	0.4	2017-06-19 10:05:00	2017-06-19 10:05:00	2017-06-27 18:50:00	TN	Y
2274060	Crp	D1	0.3	2017-06-20 10:05:00	2017-06-19 10:05:00	2017-06-27 18:50:00	TN	Y
2274060	Crp	D4	3.7	2017-06-23 10:05:00	2017-06-19 10:05:00	2017-06-27 18:50:00	TN	Y
2274060	Crp	D6	5.3	2017-06-25 10:05:00	2017-06-19 10:05:00	2017-06-27 18:50:00	TN	Y
2274060	Crp	D8	7.9	2017-06-27 10:05:00	2017-06-19 10:05:00	2017-06-27 18:50:00	TN	Y
2274060	Crp	TD	9.7	2017-06-27 18:50:00	2017-06-19 10:05:00	2017-06-27 18:50:00	TN	Y
2274060	Crp	TD_24	13.5	2017-06-28 18:50:00	2017-06-19 10:05:00	2017-06-27 18:50:00	TN	Y
2274060	Crp	TD_48	30.1	2017-06-29 18:50:00	2017-06-19 10:05:00	2017-06-27 18:50:00	TN	Y
2274060	Crp	TD_72	16.2	2017-06-30 18:50:00	2017-06-19 10:05:00	2017-06-27 18:50:00	TN	Y
2274060	Crp	TD_96	6.2	2017-07-01 18:50:00	2017-06-19 10:05:00	2017-06-27 18:50:00	TN	Y
2274060	Crp	D28	0.5	2017-07-17 10:05:00	2017-06-19 10:05:00	2017-06-27 18:50:00	TN	Y
2274966	Crp	D1	0.2	2017-06-20 10:26:00	2017-06-19 10:26:00	2017-06-25 09:50:00	TN	Y
2274966	Crp	D4	0.3	2017-06-23 10:26:00	2017-06-19 10:26:00	2017-06-25 09:50:00	TN	Y
2274966	Crp	TD	42.5	2017-06-25 09:50:00	2017-06-19 10:26:00	2017-06-25 09:50:00	TN	Y
2274966	Crp	TD_24	137.2	2017-06-26 09:50:00	2017-06-19 10:26:00	2017-06-25 09:50:00	TN	Y
2274966	Crp	TD_48	170.5	2017-06-27 09:50:00	2017-06-19 10:26:00	2017-06-25 09:50:00	TN	Y
2274966	Crp	TD_72	89.1	2017-06-28 09:50:00	2017-06-19 10:26:00	2017-06-25 09:50:00	TN	Y
2274966	Crp	TD_96	54.2	2017-06-29 09:50:00	2017-06-19 10:26:00	2017-06-25 09:50:00	TN	Y
2274966	Crp	TD14	7.1	2017-07-03 10:26:00	2017-06-19 10:26:00	2017-06-25 09:50:00	TN	Y
2274966	Crp	D28	0.4	2017-07-17 10:26:00	2017-06-19 10:26:00	2017-06-25 09:50:00	TN	Y
2275419	Crp	D0	0.8	2017-06-19 09:45:00	2017-06-19 09:45:00	2017-07-03 09:45:00	WT	N
2275419	Crp	D4	0.4	2017-06-23 09:45:00	2017-06-19 09:45:00	2017-07-03 09:45:00	WT	N
2275419	Crp	D6	0.7	2017-06-25 09:45:00	2017-06-19 09:45:00	2017-07-03 09:45:00	WT	N
2275419	Crp	D8	0.8	2017-06-27 09:45:00	2017-06-19 09:45:00	2017-07-03 09:45:00	WT	N
2275419	Crp	D10	1.3	2017-06-29 09:45:00	2017-06-19 09:45:00	2017-07-03 09:45:00	WT	N
2275419	Crp	D14	0.9	2017-07-03 09:45:00	2017-06-19 09:45:00	2017-07-03 09:45:00	WT	N
2275872	Crp	D0	0.3	2017-07-06 10:10:00	2017-07-06 10:10:00	2017-07-20 10:10:00	TN	N
2275872	Crp	D1	0.1	2017-07-07 10:10:00	2017-07-06 10:10:00	2017-07-20 10:10:00	TN	N
2275872	Crp	D4	0.2	2017-07-10 10:10:00	2017-07-06 10:10:00	2017-07-20 10:10:00	TN	N
2275872	Crp	D6	0.1	2017-07-12 10:10:00	2017-07-06 10:10:00	2017-07-20 10:10:00	TN	N
2275872	Crp	D12	0.1	2017-07-18 10:10:00	2017-07-06 10:10:00	2017-07-20 10:10:00	TN	N
2275872	Crp	D14	0.1	2017-07-20 10:10:00	2017-07-06 10:10:00	2017-07-20 10:10:00	TN	N
2275872	Crp	D28	0.1	2017-08-03 10:10:00	2017-07-06 10:10:00	2017-07-20 10:10:00	TN	N
2276325	Crp	D0	16.5	2017-07-06 10:52:00	2017-07-06 10:52:00	2017-07-20 10:52:00	WT	N
2276325	Crp	D1	10.8	2017-07-07 10:52:00	2017-07-06 10:52:00	2017-07-20 10:52:00	WT	N
2276325	Crp	D4	3.6	2017-07-10 10:52:00	2017-07-06 10:52:00	2017-07-20 10:52:00	WT	N
2276325	Crp	D6	2.5	2017-07-12 10:52:00	2017-07-06 10:52:00	2017-07-20 10:52:00	WT	N
2276325	Crp	D10	1.3	2017-07-16 10:52:00	2017-07-06 10:52:00	2017-07-20 10:52:00	WT	N
2276325	Crp	D12	1.6	2017-07-18 10:52:00	2017-07-06 10:52:00	2017-07-20 10:52:00	WT	N
2276325	Crp	D14	1.2	2017-07-20 10:52:00	2017-07-06 10:52:00	2017-07-20 10:52:00	WT	N
2276325	Crp	D28	1.2	2017-08-03 10:52:00	2017-07-06 10:52:00	2017-07-20 10:52:00	WT	N
2276778	Crp	D0	0.7	2017-07-24 09:24:00	2017-07-24 09:24:00	2017-07-29 11:55:00	TN	Y
2276778	Crp	D1	0.7	2017-07-25 09:24:00	2017-07-24 09:24:00	2017-07-29 11:55:00	TN	Y
2276778	Crp	TD	39.4	2017-07-29 11:55:00	2017-07-24 09:24:00	2017-07-29 11:55:00	TN	Y
2276778	Crp	TD_24	114.9	2017-07-30 11:55:00	2017-07-24 09:24:00	2017-07-29 11:55:00	TN	Y
2276778	Crp	TD_48	214.7	2017-07-31 11:55:00	2017-07-24 09:24:00	2017-07-29 11:55:00	TN	Y
2276778	Crp	TD_72	135.9	2017-08-01 11:55:00	2017-07-24 09:24:00	2017-07-29 11:55:00	TN	Y
2276778	Crp	TD_96	63.2	2017-08-02 11:55:00	2017-07-24 09:24:00	2017-07-29 11:55:00	TN	Y
2276778	Crp	D28	1.4	2017-08-21 09:24:00	2017-07-24 09:24:00	2017-07-29 11:55:00	TN	Y
2277231	Crp	D0	8.3	2017-07-06 08:47:00	2017-07-06 08:47:00	2017-07-12 13:56:00	TN	Y
2277231	Crp	D4	6.8	2017-07-10 08:47:00	2017-07-06 08:47:00	2017-07-12 13:56:00	TN	Y
2277231	Crp	D6	69.2	2017-07-12 08:47:00	2017-07-06 08:47:00	2017-07-12 13:56:00	TN	Y
2277231	Crp	TD	92.1	2017-07-12 13:56:00	2017-07-06 08:47:00	2017-07-12 13:56:00	TN	Y
2277231	Crp	TD_48	375.5	2017-07-14 13:56:00	2017-07-06 08:47:00	2017-07-12 13:56:00	TN	Y
2277231	Crp	TD_72	270.5	2017-07-15 13:56:00	2017-07-06 08:47:00	2017-07-12 13:56:00	TN	Y
2277231	Crp	TD_96	161.6	2017-07-16 13:56:00	2017-07-06 08:47:00	2017-07-12 13:56:00	TN	Y
2277231	Crp	TD14	29.1	2017-07-20 08:47:00	2017-07-06 08:47:00	2017-07-12 13:56:00	TN	Y
2277684	Crp	D0	0.5	2017-07-06 09:50:00	2017-07-06 09:50:00	2017-07-20 09:50:00	TN	N
2277684	Crp	D1	0.7	2017-07-07 09:50:00	2017-07-06 09:50:00	2017-07-20 09:50:00	TN	N
2277684	Crp	D4	1.4	2017-07-10 09:50:00	2017-07-06 09:50:00	2017-07-20 09:50:00	TN	N
2277684	Crp	D6	0.9	2017-07-12 09:50:00	2017-07-06 09:50:00	2017-07-20 09:50:00	TN	N
2277684	Crp	D10	0.4	2017-07-16 09:50:00	2017-07-06 09:50:00	2017-07-20 09:50:00	TN	N
2277684	Crp	D12	0.3	2017-07-18 09:50:00	2017-07-06 09:50:00	2017-07-20 09:50:00	TN	N
2277684	Crp	D14	0.3	2017-07-20 09:50:00	2017-07-06 09:50:00	2017-07-20 09:50:00	TN	N
2277684	Crp	D28	0.3	2017-08-03 09:50:00	2017-07-06 09:50:00	2017-07-20 09:50:00	TN	N
2278137	Crp	D0	3.8	2017-07-06 11:01:00	2017-07-06 11:01:00	2017-07-12 09:59:00	WT	Y
2278137	Crp	D1	2.8	2017-07-07 11:01:00	2017-07-06 11:01:00	2017-07-12 09:59:00	WT	Y
[truncated: 4,819 more rows]
