# Supplementary material for: Investigation of the role of typhoid toxin in acute typhoid fever in a human challenge model
Source: Nat Med. 2019 Jul 3;25(7):1082–8. doi: 10.1038/s41591-019-0505-4 (PMC6892374; doi:10.1038/s41591-019-0505-4)
Supplement: Source Data Extended Data Fig. 5 — Statistical Source Data [file 41591_2019_505_MOESM12_ESM.xlsx]

## Sheet: Extended_Data_Fig_5
ID	Allocation	Diagnosed	Temperature_All	Systolic_Hypertension	Systolic_Hypotension	Diastolic_Blood_Pressure	Tachycardia	Bradycardia	Headache	Malaise	Anorexia	Abdominal_ pain	Nausea_ vomiting	Myalgia	Arthralgia	Cough	Diarrhoea	Constipation	Rash	Hb_Decrease	Leukocytosis	Leukopaenia	Neutropaenia	Lymphopaenia	Eosinophilia	Thrombocytopaenia	Hyponatraemia_Na+	Hypernatraemia_Na+	Hypokalaemia_K+	Hyperkalaemia_K+	Elevated_Urea	Elevated_Creatinine	Bilirubin	ALT	ALP	ALB	CRP	Duration_Bacteraemia	Fever_Clearance	Blood_Quant_CFU/ml	Time_to_bacteraemia	Time_to_fever	Total_Score
1	WT	TD	12	5	0	1	0	1	15	23	10	2	1	10	7	0	0	4	0	0	0	9	10	10	0	1	0	1	0	0	1	0	0	0	0	0	7	3.55	56.63	0.005	221.2	202.867	130
2	TN	TD	2	4	0	5	0	0	10	9	6	0	0	0	0	0	0	9	0	12	0	0	3	3	0	0	0	0	5	0	0	0	0	0	0	0	9	47.17	0	0	218	360	77
3	WT	TD	5	0	0	0	0	0	1	1	5	4	0	0	0	0	0	0	0	20	0	0	0	0	0	0	0	2	14	0	0	0	0	0	0	0	12	25.23	0	0.005	268.3	360	64
4	TN	TD	15	0	0	0	0	0	11	11	6	0	1	7	1	6	0	0	0	9	0	3	2	9	0	5	0	2	15	0	0	0	0	1	0	0	12	28.92	57.62	1.6	125.117	144.433	116
5	WT	nTD	0	0	0	0	0	0	4	2	1	1	0	2	0	0	0	0	0	8	0	0	0	0	0	0	0	0	1	0	0	0	0	0	0	0	0	0	0	0	0	0	19
6	TN	TD	18	0	0	1	0	0	16	16	18	5	0	14	11	4	0	0	0	24	1	1	2	3	0	0	1	0	1	0	0	0	0	1	0	0	7	72.02	71	2.7	97.5833	144.583	144
7	TN	TD	0	0	0	1	1	0	1	3	1	0	0	1	4	0	0	1	0	11	0	0	0	2	0	0	0	0	2	0	0	1	0	0	0	0	6	97	0	0.3	120.217	360	35
8	WT	nTD	0	0	0	0	0	12	1	0	0	0	0	0	0	0	0	0	0	6	0	0	6	0	1	1	0	0	3	0	0	0	0	0	0	0	0	0	0	0	0	0	30
9	TN	TD	1	0	0	0	0	0	12	12	10	1	3	2	2	0	0	2	0	10	0	1	10	4	4	0	0	0	13	0	0	0	0	0	0	0	8	46.5	0	1.5	147.3	360	95
10	WT	TD	14	0	0	0	6	0	9	9	6	5	2	4	0	1	0	6	0	7	0	1	2	2	0	0	2	0	18	0	0	0	0	0	0	2	12	34.83	38	0.005	216.2	251.283	108
11	TN	TD	5	0	0	2	0	0	5	9	4	8	7	9	8	4	2	0	0	12	0	4	3	7	0	0	0	0	4	0	0	0	0	0	0	0	7	47.55	0	0.2	100.017	360	100
12	WT	TD	16	0	0	0	1	0	9	7	4	2	1	6	6	5	0	0	0	17	0	0	1	3	0	0	2	0	7	0	0	0	0	3	0	0	7	32.03	49.67	1.8	126.9	130.917	97
13	TN	TD	2	0	0	0	0	1	12	6	6	0	0	3	0	0	0	3	0	11	0	2	6	2	0	0	1	0	3	0	0	0	0	0	0	0	9	60.65	0	2.6	144.75	360	67
14	TN	TD	10	0	0	0	1	1	12	9	8	7	3	5	0	3	0	3	0	18	0	0	0	5	0	0	0	0	6	0	4	0	0	5	0	0	10	44.27	75.33	0.3	173.867	177.717	110
15	WT	nTD	0	0	0	0	0	0	8	8	3	0	0	2	5	4	0	4	0	7	0	0	0	1	0	0	0	0	3	0	0	0	0	1	0	0	3	0	0	0	0	0	49
16	WT	TD	5	1	0	3	0	0	14	3	3	8	1	14	0	0	0	4	0	9	0	0	0	1	0	0	0	0	6	0	0	0	0	0	0	0	10	23.33	23	0.005	292.1	325.933	82
17	WT	TD	12	0	0	3	1	0	7	9	9	1	2	5	5	3	26	1	1	8	0	5	3	6	0	3	0	0	4	0	0	0	1	0	0	0	10	29.83	48.12	4.3	121.917	129.833	125
18	TN	TD	5	0	0	1	1	0	10	8	4	0	0	4	0	0	0	2	0	7	0	5	2	11	0	3	0	0	24	0	0	0	0	5	0	0	10	43.38	12	0.005	125.883	177.683	102
19	WT	TD	19	0	0	0	0	0	14	8	7	4	0	8	0	0	15	13	0	4	1	1	3	4	0	0	1	0	12	0	0	0	0	0	0	3	10	3.65	59.5	0.2	99.7667	83.3333	127
20	TN	TD	1	0	1	0	0	0	27	26	4	8	12	10	13	35	2	16	0	5	1	0	0	0	0	0	0	0	2	0	0	0	0	4	0	0	2	51.07	0	0.005	169.167	360	169
21	TN	TD	9	0	0	0	0	0	13	3	2	0	2	0	0	0	0	9	0	9	0	2	3	6	0	0	0	0	5	0	0	0	0	1	0	0	10	47.57	32.33	0.005	125.5	133.233	74
22	WT	nTD	0	0	0	0	0	5	0	0	0	0	0	0	0	0	0	0	0	5	2	0	0	0	0	0	0	0	3	0	0	0	0	0	0	0	0	0	0	0	0	0	15
23	TN	nTD	0	0	0	0	1	0	7	0	0	1	4	0	0	0	0	0	0	9	0	0	1	0	0	0	0	0	13	0	0	0	0	0	0	0	4	0	0	0	0	0	40
24	WT	nTD	0	0	0	0	0	0	1	0	2	1	2	0	0	0	0	0	0	7	0	0	0	0	0	0	0	0	14	0	0	0	0	0	0	0	2	0	0	0	0	0	29
25	TN	TD	11	0	0	0	2	0	9	11	10	2	4	5	0	2	0	0	0	9	0	1	3	7	0	1	1	0	7	0	0	0	0	3	0	0	12	51.75	47.92	0.8	94.35	108.867	100
26	TN	TD	15	0	0	0	0	0	7	16	7	6	4	8	9	8	2	2	0	6	2	0	0	7	0	0	1	0	8	0	0	0	0	6	0	0	16	51.03	96.58	3	120.717	144.633	130
27	TN	nTD	0	0	0	0	0	0	0	0	0	0	0	0	0	0	0	1	0	7	0	0	0	0	1	0	0	0	4	0	0	0	0	0	0	0	0	0	0	0	0	0	13
28	WT	TD	11	0	0	0	6	0	11	10	6	0	5	15	1	3	6	0	1	8	5	0	2	2	0	0	0	0	14	0	0	0	0	4	0	0	6	49.37	87.42	21.1	120.15	128.983	116
29	WT	TD	10	2	0	1	5	0	13	2	4	0	0	4	1	0	0	6	0	12	2	0	1	4	0	0	0	0	6	0	0	0	0	0	0	0	10	30.92	61.38	2.1	143.517	154.217	83
30	WT	nTD	1	0	0	0	0	0	6	0	0	0	0	0	0	0	0	0	0	4	0	0	1	0	0	0	0	0	10	0	0	0	0	0	0	0	2	0	0	0	0	0	24
31	TN	TD	11	0	0	0	4	0	3	4	4	0	0	3	2	5	0	0	0	12	0	5	12	7	0	1	0	0	4	0	0	0	0	1	0	0	5	47.75	36.92	0.1	143.833	175.833	83
32	WT	TD	4	0	0	0	0	0	8	6	3	2	3	0	0	0	0	0	0	10	0	2	4	6	0	0	0	0	22	0	0	0	0	0	0	0	5	0	23.75	0.1	456	155.35	75
33	WT	TD	2	2	0	0	0	1	11	10	7	3	3	5	4	5	0	0	0	10	0	0	3	2	0	0	0	0	2	0	0	0	0	0	0	0	7	24.42	0	0.005	219.75	360	77
34	TN	nTD	0	0	0	0	0	0	3	3	0	0	0	2	2	0	0	0	0	7	0	0	0	0	0	0	0	0	5	0	0	0	0	0	0	0	0	0	0	0	0	0	22
35	WT	TD	0	0	0	0	0	0	8	3	2	1	6	0	0	0	0	0	0	17	0	1	2	6	0	0	0	0	12	0	0	0	0	0	0	0	9	44.42	0	0.3	146.85	360	67
36	TN	nTD	0	0	0	1	0	0	5	0	0	0	0	1	1	0	28	0	0	9	0	0	0	0	0	0	0	2	7	0	0	0	0	0	0	0	0	0	0	0	0	0	54
37	WT	TD	0	1	0	2	0	0	5	2	0	0	1	2	0	0	0	0	0	19	0	2	3	0	0	0	0	0	5	0	1	0	0	0	0	0	3	30.48	0	0.6	121.35	360	46
38	TN	TD	16	0	0	0	0	0	4	4	2	2	0	2	1	0	0	0	3	10	0	5	7	15	0	0	0	0	3	0	0	0	0	0	0	0	8	33.18	38	1.6	144.633	191.633	82
39	WT	TD	1	0	0	0	1	0	21	7	1	3	0	5	1	0	0	4	0	13	0	0	4	0	0	0	0	0	12	0	0	0	0	0	0	0	4	47.83	0	0.005	194.017	120	77
40	WT	TD	11	1	0	3	0	0	10	11	8	7	0	7	9	1	5	2	0	11	0	0	0	4	0	0	0	0	0	0	0	0	0	4	0	0	10	30.08	70	0.7	169.217	180.383	104
																																									0	0
