# Supplementary material for: Investigation of the role of typhoid toxin in acute typhoid fever in a human challenge model
Source: Nat Med. 2019 Jul 3;25(7):1082–8. doi: 10.1038/s41591-019-0505-4 (PMC6892374; doi:10.1038/s41591-019-0505-4)
Supplement: Source Data Extended Data Fig. 6 — Statistical Source Data [file 41591_2019_505_MOESM13_ESM.xlsx]

## Sheet: Extended_Data_Fig_6
LabID	Timepoint	SFU	Antigen	Isotype	Units	Serovar	Group	Diagnosis	Antigen_Antibody
8428	D0	1.33333	Hd	IgG	SFU	ST	WT	1	Hd_IgG
8253	D0	0.5	Hd	IgG	SFU	ST	TN	1	Hd_IgG
8450	D0	3.33333	Hd	IgG	SFU	ST	WT	1	Hd_IgG
8183	D0	0.5	Hd	IgG	SFU	ST	TN	1	Hd_IgG
8040	D0	0.5	Hd	IgG	SFU	ST	WT	0	Hd_IgG
8951	D0	1.33333	Hd	IgG	SFU	ST	TN	1	Hd_IgG
8273	D0	4	Hd	IgG	SFU	ST	TN	1	Hd_IgG
8263	D0	0.5	Hd	IgG	SFU	ST	WT	0	Hd_IgG
8626	D0	1.33333	Hd	IgG	SFU	ST	TN	1	Hd_IgG
8199	D0	0.666667	Hd	IgG	SFU	ST	WT	1	Hd_IgG
8416	D0	0.5	Hd	IgG	SFU	ST	TN	1	Hd_IgG
8542	D0	0.5	Hd	IgG	SFU	ST	WT	1	Hd_IgG
8232	D0	5.33333	Hd	IgG	SFU	ST	TN	1	Hd_IgG
8573	D0	0.5	Hd	IgG	SFU	ST	TN	1	Hd_IgG
8126	D0	0.5	Hd	IgG	SFU	ST	WT	0	Hd_IgG
8582	D0	1.33333	Hd	IgG	SFU	ST	WT	1	Hd_IgG
8822	D0	0.5	Hd	IgG	SFU	ST	WT	1	Hd_IgG
8424	D0	0.5	Hd	IgG	SFU	ST	TN	1	Hd_IgG
8414	D0	0.5	Hd	IgG	SFU	ST	WT	1	Hd_IgG
8648	D0	0.5	Hd	IgG	SFU	ST	TN	1	Hd_IgG
8612	D0	0.5	Hd	IgG	SFU	ST	TN	1	Hd_IgG
8272	D0	2	Hd	IgG	SFU	ST	WT	0	Hd_IgG
8914	D0	0.5	Hd	IgG	SFU	ST	TN	0	Hd_IgG
8213	D0	2	Hd	IgG	SFU	ST	WT	0	Hd_IgG
8337	D0	0.5	Hd	IgG	SFU	ST	TN	1	Hd_IgG
8678	D0	0.5	Hd	IgG	SFU	ST	TN	1	Hd_IgG
8112	D0	2	Hd	IgG	SFU	ST	TN	0	Hd_IgG
8909	D0	0.5	Hd	IgG	SFU	ST	WT	1	Hd_IgG
8864	D0	0.5	Hd	IgG	SFU	ST	WT	1	Hd_IgG
8243	D0	6	Hd	IgG	SFU	ST	WT	0	Hd_IgG
8897	D0	12	Hd	IgG	SFU	ST	TN	1	Hd_IgG
8159	D0	2	Hd	IgG	SFU	ST	WT	1	Hd_IgG
8462	D0	0.5	Hd	IgG	SFU	ST	WT	1	Hd_IgG
8841	D0	10	Hd	IgG	SFU	ST	TN	0	Hd_IgG
8352	D0	6	Hd	IgG	SFU	ST	WT	1	Hd_IgG
8564	D0	0.5	Hd	IgG	SFU	ST	TN	0	Hd_IgG
8585	D0	0.5	Hd	IgG	SFU	ST	WT	1	Hd_IgG
8510	D0	0.5	Hd	IgG	SFU	ST	TN	1	Hd_IgG
8426	D0	0.5	Hd	IgG	SFU	ST	WT	1	Hd_IgG
8193	D0	0.5	Hd	IgG	SFU	ST	WT	1	Hd_IgG
8428	D0	0.5	Hd	IgM	SFU	ST	WT	1	Hd_IgM
8253	D0	0.5	Hd	IgM	SFU	ST	TN	1	Hd_IgM
8450	D0	0.5	Hd	IgM	SFU	ST	WT	1	Hd_IgM
8183	D0	0.5	Hd	IgM	SFU	ST	TN	1	Hd_IgM
8040	D0	6	Hd	IgM	SFU	ST	WT	0	Hd_IgM
8951	D0	0.5	Hd	IgM	SFU	ST	TN	1	Hd_IgM
8273	D0	3.33333	Hd	IgM	SFU	ST	TN	1	Hd_IgM
8263	D0	0.5	Hd	IgM	SFU	ST	WT	0	Hd_IgM
8626	D0	0.5	Hd	IgM	SFU	ST	TN	1	Hd_IgM
8199	D0	1.33333	Hd	IgM	SFU	ST	WT	1	Hd_IgM
8416	D0	0.666667	Hd	IgM	SFU	ST	TN	1	Hd_IgM
8542	D0	0.5	Hd	IgM	SFU	ST	WT	1	Hd_IgM
8232	D0	0.5	Hd	IgM	SFU	ST	TN	1	Hd_IgM
8573	D0	0.5	Hd	IgM	SFU	ST	TN	1	Hd_IgM
8126	D0	0.5	Hd	IgM	SFU	ST	WT	0	Hd_IgM
8582	D0	1.33333	Hd	IgM	SFU	ST	WT	1	Hd_IgM
8822	D0	1.33333	Hd	IgM	SFU	ST	WT	1	Hd_IgM
8424	D0	0.5	Hd	IgM	SFU	ST	TN	1	Hd_IgM
8414	D0	0.5	Hd	IgM	SFU	ST	WT	1	Hd_IgM
8648	D0	1.33333	Hd	IgM	SFU	ST	TN	1	Hd_IgM
8612	D0	2	Hd	IgM	SFU	ST	TN	1	Hd_IgM
8272	D0	0.5	Hd	IgM	SFU	ST	WT	0	Hd_IgM
8914	D0	0.5	Hd	IgM	SFU	ST	TN	0	Hd_IgM
8213	D0	2	Hd	IgM	SFU	ST	WT	0	Hd_IgM
8337	D0	2	Hd	IgM	SFU	ST	TN	1	Hd_IgM
8678	D0	0.5	Hd	IgM	SFU	ST	TN	1	Hd_IgM
8112	D0	0.5	Hd	IgM	SFU	ST	TN	0	Hd_IgM
8909	D0	0.5	Hd	IgM	SFU	ST	WT	1	Hd_IgM
8864	D0	0.5	Hd	IgM	SFU	ST	WT	1	Hd_IgM
8243	D0	0.5	Hd	IgM	SFU	ST	WT	0	Hd_IgM
8897	D0	2	Hd	IgM	SFU	ST	TN	1	Hd_IgM
8159	D0	2	Hd	IgM	SFU	ST	WT	1	Hd_IgM
8462	D0	2	Hd	IgM	SFU	ST	WT	1	Hd_IgM
8841	D0	0.5	Hd	IgM	SFU	ST	TN	0	Hd_IgM
8352	D0	2	Hd	IgM	SFU	ST	WT	1	Hd_IgM
8564	D0	8	Hd	IgM	SFU	ST	TN	0	Hd_IgM
8585	D0	0.5	Hd	IgM	SFU	ST	WT	1	Hd_IgM
8510	D0	4	Hd	IgM	SFU	ST	TN	1	Hd_IgM
8426	D0	2	Hd	IgM	SFU	ST	WT	1	Hd_IgM
8193	D0	6	Hd	IgM	SFU	ST	WT	1	Hd_IgM
8428	D0	1.33333	Hd	IgA	SFU	ST	WT	1	Hd_IgA
8253	D0	4	Hd	IgA	SFU	ST	TN	1	Hd_IgA
8450	D0	0.5	Hd	IgA	SFU	ST	WT	1	Hd_IgA
8183	D0	0.5	Hd	IgA	SFU	ST	TN	1	Hd_IgA
8040	D0	0.5	Hd	IgA	SFU	ST	WT	0	Hd_IgA
8951	D0	0.5	Hd	IgA	SFU	ST	TN	1	Hd_IgA
8273	D0	0.666667	Hd	IgA	SFU	ST	TN	1	Hd_IgA
8263	D0	0.5	Hd	IgA	SFU	ST	WT	0	Hd_IgA
8626	D0	4	Hd	IgA	SFU	ST	TN	1	Hd_IgA
8199	D0	0.5	Hd	IgA	SFU	ST	WT	1	Hd_IgA
8416	D0	3.33333	Hd	IgA	SFU	ST	TN	1	Hd_IgA
8542	D0	0.5	Hd	IgA	SFU	ST	WT	1	Hd_IgA
8232	D0	4.66667	Hd	IgA	SFU	ST	TN	1	Hd_IgA
8573	D0	0.5	Hd	IgA	SFU	ST	TN	1	Hd_IgA
8126	D0	0.5	Hd	IgA	SFU	ST	WT	0	Hd_IgA
8582	D0	0.5	Hd	IgA	SFU	ST	WT	1	Hd_IgA
8822	D0	9.33333	Hd	IgA	SFU	ST	WT	1	Hd_IgA
8424	D0	0.5	Hd	IgA	SFU	ST	TN	1	Hd_IgA
8414	D0	4	Hd	IgA	SFU	ST	WT	1	Hd_IgA
8648	D0	0.666667	Hd	IgA	SFU	ST	TN	1	Hd_IgA
8612	D0	0.5	Hd	IgA	SFU	ST	TN	1	Hd_IgA
8272	D0	0.5	Hd	IgA	SFU	ST	WT	0	Hd_IgA
8914	D0	2	Hd	IgA	SFU	ST	TN	0	Hd_IgA
8213	D0	0.5	Hd	IgA	SFU	ST	WT	0	Hd_IgA
8337	D0	0.5	Hd	IgA	SFU	ST	TN	1	Hd_IgA
8678	D0	0.5	Hd	IgA	SFU	ST	TN	1	Hd_IgA
8112	D0	0.5	Hd	IgA	SFU	ST	TN	0	Hd_IgA
8909	D0	0.5	Hd	IgA	SFU	ST	WT	1	Hd_IgA
8864	D0	0.5	Hd	IgA	SFU	ST	WT	1	Hd_IgA
8243	D0	0.5	Hd	IgA	SFU	ST	WT	0	Hd_IgA
8897	D0	2	Hd	IgA	SFU	ST	TN	1	Hd_IgA
8159	D0	16	Hd	IgA	SFU	ST	WT	1	Hd_IgA
8462	D0	4	Hd	IgA	SFU	ST	WT	1	Hd_IgA
8841	D0	0.5	Hd	IgA	SFU	ST	TN	0	Hd_IgA
8352	D0	0.5	Hd	IgA	SFU	ST	WT	1	Hd_IgA
8564	D0	0.5	Hd	IgA	SFU	ST	TN	0	Hd_IgA
8585	D0	4	Hd	IgA	SFU	ST	WT	1	Hd_IgA
8510	D0	6	Hd	IgA	SFU	ST	TN	1	Hd_IgA
8426	D0	0.5	Hd	IgA	SFU	ST	WT	1	Hd_IgA
8193	D0	6	Hd	IgA	SFU	ST	WT	1	Hd_IgA
8428	D0	0.5	LPS	IgG	SFU	ST	WT	1	LPS_IgG
8253	D0	2.4	LPS	IgG	SFU	ST	TN	1	LPS_IgG
8450	D0	6	LPS	IgG	SFU	ST	WT	1	LPS_IgG
8183	D0	2.4	LPS	IgG	SFU	ST	TN	1	LPS_IgG
8040	D0	0.4	LPS	IgG	SFU	ST	WT	0	LPS_IgG
8951	D0	0.8	LPS	IgG	SFU	ST	TN	1	LPS_IgG
8273	D0	2.4	LPS	IgG	SFU	ST	TN	1	LPS_IgG
8263	D0	0.5	LPS	IgG	SFU	ST	WT	0	LPS_IgG
8626	D0	0.8	LPS	IgG	SFU	ST	TN	1	LPS_IgG
8199	D0	15.6	LPS	IgG	SFU	ST	WT	1	LPS_IgG
8416	D0	6	LPS	IgG	SFU	ST	TN	1	LPS_IgG
8542	D0	0.5	LPS	IgG	SFU	ST	WT	1	LPS_IgG
8232	D0	0.5	LPS	IgG	SFU	ST	TN	1	LPS_IgG
8573	D0	0.5	LPS	IgG	SFU	ST	TN	1	LPS_IgG
8126	D0	0.5	LPS	IgG	SFU	ST	WT	0	LPS_IgG
8582	D0	3.2	LPS	IgG	SFU	ST	WT	1	LPS_IgG
8822	D0	5.6	LPS	IgG	SFU	ST	WT	1	LPS_IgG
8424	D0	2	LPS	IgG	SFU	ST	TN	1	LPS_IgG
8414	D0	1	LPS	IgG	SFU	ST	WT	1	LPS_IgG
8648	D0	2.4	LPS	IgG	SFU	ST	TN	1	LPS_IgG
8612	D0	0.5	LPS	IgG	SFU	ST	TN	1	LPS_IgG
8272	D0	1	LPS	IgG	SFU	ST	WT	0	LPS_IgG
8914	D0	0.5	LPS	IgG	SFU	ST	TN	0	LPS_IgG
8213	D0	1	LPS	IgG	SFU	ST	WT	0	LPS_IgG
8337	D0	0.5	LPS	IgG	SFU	ST	TN	1	LPS_IgG
8678	D0	0.5	LPS	IgG	SFU	ST	TN	1	LPS_IgG
8112	D0	2	LPS	IgG	SFU	ST	TN	0	LPS_IgG
8909	D0	3	LPS	IgG	SFU	ST	WT	1	LPS_IgG
8864	D0	0.5	LPS	IgG	SFU	ST	WT	1	LPS_IgG
8243	D0	5	LPS	IgG	SFU	ST	WT	0	LPS_IgG
8897	D0	2	LPS	IgG	SFU	ST	TN	1	LPS_IgG
8159	D0	0.5	LPS	IgG	SFU	ST	WT	1	LPS_IgG
8462	D0	3	LPS	IgG	SFU	ST	WT	1	LPS_IgG
8841	D0	7	LPS	IgG	SFU	ST	TN	0	LPS_IgG
8352	D0	12	LPS	IgG	SFU	ST	WT	1	LPS_IgG
8564	D0	0.5	LPS	IgG	SFU	ST	TN	0	LPS_IgG
8585	D0	4	LPS	IgG	SFU	ST	WT	1	LPS_IgG
8510	D0	11	LPS	IgG	SFU	ST	TN	1	LPS_IgG
8426	D0	0.5	LPS	IgG	SFU	ST	WT	1	LPS_IgG
8193	D0	0.5	LPS	IgG	SFU	ST	WT	1	LPS_IgG
8428	D0	1.6	LPS	IgM	SFU	ST	WT	1	LPS_IgM
8253	D0	0.5	LPS	IgM	SFU	ST	TN	1	LPS_IgM
8450	D0	0.5	LPS	IgM	SFU	ST	WT	1	LPS_IgM
8183	D0	3.2	LPS	IgM	SFU	ST	TN	1	LPS_IgM
8040	D0	0.5	LPS	IgM	SFU	ST	WT	0	LPS_IgM
8951	D0	0.8	LPS	IgM	SFU	ST	TN	1	LPS_IgM
8273	D0	3.6	LPS	IgM	SFU	ST	TN	1	LPS_IgM
8263	D0	0.5	LPS	IgM	SFU	ST	WT	0	LPS_IgM
8626	D0	4	LPS	IgM	SFU	ST	TN	1	LPS_IgM
8199	D0	2.4	LPS	IgM	SFU	ST	WT	1	LPS_IgM
8416	D0	2.8	LPS	IgM	SFU	ST	TN	1	LPS_IgM
8542	D0	0.5	LPS	IgM	SFU	ST	WT	1	LPS_IgM
8232	D0	0.5	LPS	IgM	SFU	ST	TN	1	LPS_IgM
8573	D0	0.4	LPS	IgM	SFU	ST	TN	1	LPS_IgM
8126	D0	0.5	LPS	IgM	SFU	ST	WT	0	LPS_IgM
8582	D0	0.5	LPS	IgM	SFU	ST	WT	1	LPS_IgM
8822	D0	0.5	LPS	IgM	SFU	ST	WT	1	LPS_IgM
8424	D0	2	LPS	IgM	SFU	ST	TN	1	LPS_IgM
8414	D0	2	LPS	IgM	SFU	ST	WT	1	LPS_IgM
8648	D0	1.6	LPS	IgM	SFU	ST	TN	1	LPS_IgM
8612	D0	1	LPS	IgM	SFU	ST	TN	1	LPS_IgM
8272	D0	0.5	LPS	IgM	SFU	ST	WT	0	LPS_IgM
8914	D0	0.5	LPS	IgM	SFU	ST	TN	0	LPS_IgM
8213	D0	1	LPS	IgM	SFU	ST	WT	0	LPS_IgM
8337	D0	3	LPS	IgM	SFU	ST	TN	1	LPS_IgM
8678	D0	0.5	LPS	IgM	SFU	ST	TN	1	LPS_IgM
8112	D0	0.5	LPS	IgM	SFU	ST	TN	0	LPS_IgM
8909	D0	0.5	LPS	IgM	SFU	ST	WT	1	LPS_IgM
8864	D0	0.5	LPS	IgM	SFU	ST	WT	1	LPS_IgM
8243	D0	0.5	LPS	IgM	SFU	ST	WT	0	LPS_IgM
8897	D0	0.5	LPS	IgM	SFU	ST	TN	1	LPS_IgM
8159	D0	3	LPS	IgM	SFU	ST	WT	1	LPS_IgM
8462	D0	2	LPS	IgM	SFU	ST	WT	1	LPS_IgM
8841	D0	0.5	LPS	IgM	SFU	ST	TN	0	LPS_IgM
8352	D0	1	LPS	IgM	SFU	ST	WT	1	LPS_IgM
8564	D0	0.5	LPS	IgM	SFU	ST	TN	0	LPS_IgM
8585	D0	0.5	LPS	IgM	SFU	ST	WT	1	LPS_IgM
8510	D0	2	LPS	IgM	SFU	ST	TN	1	LPS_IgM
8426	D0	2	LPS	IgM	SFU	ST	WT	1	LPS_IgM
8193	D0	0.5	LPS	IgM	SFU	ST	WT	1	LPS_IgM
8428	D0	0.5	LPS	IgA	SFU	ST	WT	1	LPS_IgA
8253	D0	3.2	LPS	IgA	SFU	ST	TN	1	LPS_IgA
8450	D0	0.5	LPS	IgA	SFU	ST	WT	1	LPS_IgA
8183	D0	0.5	LPS	IgA	SFU	ST	TN	1	LPS_IgA
8040	D0	0.5	LPS	IgA	SFU	ST	WT	0	LPS_IgA
8951	D0	0.5	LPS	IgA	SFU	ST	TN	1	LPS_IgA
8273	D0	1.2	LPS	IgA	SFU	ST	TN	1	LPS_IgA
8263	D0	0.5	LPS	IgA	SFU	ST	WT	0	LPS_IgA
8626	D0	0.8	LPS	IgA	SFU	ST	TN	1	LPS_IgA
8199	D0	0.5	LPS	IgA	SFU	ST	WT	1	LPS_IgA
8416	D0	0.5	LPS	IgA	SFU	ST	TN	1	LPS_IgA
8542	D0	9.2	LPS	IgA	SFU	ST	WT	1	LPS_IgA
8232	D0	0.5	LPS	IgA	SFU	ST	TN	1	LPS_IgA
8573	D0	0.5	LPS	IgA	SFU	ST	TN	1	LPS_IgA
8126	D0	3.2	LPS	IgA	SFU	ST	WT	0	LPS_IgA
8582	D0	0.5	LPS	IgA	SFU	ST	WT	1	LPS_IgA
8822	D0	2.4	LPS	IgA	SFU	ST	WT	1	LPS_IgA
8424	D0	2	LPS	IgA	SFU	ST	TN	1	LPS_IgA
8414	D0	4	LPS	IgA	SFU	ST	WT	1	LPS_IgA
8648	D0	0.5	LPS	IgA	SFU	ST	TN	1	LPS_IgA
8612	D0	0.5	LPS	IgA	SFU	ST	TN	1	LPS_IgA
8272	D0	0.5	LPS	IgA	SFU	ST	WT	0	LPS_IgA
8914	D0	2	LPS	IgA	SFU	ST	TN	0	LPS_IgA
8213	D0	4	LPS	IgA	SFU	ST	WT	0	LPS_IgA
8337	D0	0.5	LPS	IgA	SFU	ST	TN	1	LPS_IgA
8678	D0	0.5	LPS	IgA	SFU	ST	TN	1	LPS_IgA
8112	D0	0.5	LPS	IgA	SFU	ST	TN	0	LPS_IgA
8909	D0	0.5	LPS	IgA	SFU	ST	WT	1	LPS_IgA
8864	D0	0.5	LPS	IgA	SFU	ST	WT	1	LPS_IgA
8243	D0	0.5	LPS	IgA	SFU	ST	WT	0	LPS_IgA
8897	D0	0.5	LPS	IgA	SFU	ST	TN	1	LPS_IgA
8159	D0	10	LPS	IgA	SFU	ST	WT	1	LPS_IgA
8462	D0	5	LPS	IgA	SFU	ST	WT	1	LPS_IgA
8841	D0	4	LPS	IgA	SFU	ST	TN	0	LPS_IgA
8352	D0	4	LPS	IgA	SFU	ST	WT	1	LPS_IgA
8564	D0	0.5	LPS	IgA	SFU	ST	TN	0	LPS_IgA
8585	D0	0.5	LPS	IgA	SFU	ST	WT	1	LPS_IgA
8510	D0	0.5	LPS	IgA	SFU	ST	TN	1	LPS_IgA
8426	D0	4	LPS	IgA	SFU	ST	WT	1	LPS_IgA
8193	D0	5	LPS	IgA	SFU	ST	WT	1	LPS_IgA
8428	TD	0.5	Hd	IgG	SFU	ST	WT	1	Hd_IgG
8450	TD	1.33333	Hd	IgG	SFU	ST	WT	1	Hd_IgG
8951	TD	4	Hd	IgG	SFU	ST	TN	1	Hd_IgG
8626	TD	6.66667	Hd	IgG	SFU	ST	TN	1	Hd_IgG
8199	TD	2	Hd	IgG	SFU	ST	WT	1	Hd_IgG
8416	TD	0.666667	Hd	IgG	SFU	ST	TN	1	Hd_IgG
8542	TD	2.66667	Hd	IgG	SFU	ST	WT	1	Hd_IgG
8232	TD	0.5	Hd	IgG	SFU	ST	TN	1	Hd_IgG
8573	TD	0.5	Hd	IgG	SFU	ST	TN	1	Hd_IgG
8822	TD	0.5	Hd	IgG	SFU	ST	WT	1	Hd_IgG
8424	TD	6	Hd	IgG	SFU	ST	TN	1	Hd_IgG
8414	TD	4	Hd	IgG	SFU	ST	WT	1	Hd_IgG
8648	TD	0.5	Hd	IgG	SFU	ST	TN	1	Hd_IgG
8612	TD	10	Hd	IgG	SFU	ST	TN	1	Hd_IgG
8337	TD	170	Hd	IgG	SFU	ST	TN	1	Hd_IgG
8462	TD	10	Hd	IgG	SFU	ST	WT	1	Hd_IgG
8352	TD	0.5	Hd	IgG	SFU	ST	WT	1	Hd_IgG
8585	TD	0.5	Hd	IgG	SFU	ST	WT	1	Hd_IgG
8510	TD	0.5	Hd	IgG	SFU	ST	TN	1	Hd_IgG
8426	TD	0.5	Hd	IgG	SFU	ST	WT	1	Hd_IgG
8193	TD	0.5	Hd	IgG	SFU	ST	WT	1	Hd_IgG
8428	TD	1.33333	Hd	IgM	SFU	ST	WT	1	Hd_IgM
8450	TD	2	Hd	IgM	SFU	ST	WT	1	Hd_IgM
8951	TD	424.667	Hd	IgM	SFU	ST	TN	1	Hd_IgM
8626	TD	2.66667	Hd	IgM	SFU	ST	TN	1	Hd_IgM
8199	TD	0.5	Hd	IgM	SFU	ST	WT	1	Hd_IgM
8416	TD	145.333	Hd	IgM	SFU	ST	TN	1	Hd_IgM
8542	TD	0.5	Hd	IgM	SFU	ST	WT	1	Hd_IgM
8232	TD	10.6667	Hd	IgM	SFU	ST	TN	1	Hd_IgM
8573	TD	26.6667	Hd	IgM	SFU	ST	TN	1	Hd_IgM
8822	TD	26	Hd	IgM	SFU	ST	WT	1	Hd_IgM
8424	TD	52	Hd	IgM	SFU	ST	TN	1	Hd_IgM
8414	TD	10	Hd	IgM	SFU	ST	WT	1	Hd_IgM
8648	TD	12	Hd	IgM	SFU	ST	TN	1	Hd_IgM
8612	TD	342	Hd	IgM	SFU	ST	TN	1	Hd_IgM
8337	TD	0.5	Hd	IgM	SFU	ST	TN	1	Hd_IgM
8462	TD	46	Hd	IgM	SFU	ST	WT	1	Hd_IgM
8352	TD	12	Hd	IgM	SFU	ST	WT	1	Hd_IgM
8585	TD	28	Hd	IgM	SFU	ST	WT	1	Hd_IgM
8510	TD	10	Hd	IgM	SFU	ST	TN	1	Hd_IgM
8426	TD	6	Hd	IgM	SFU	ST	WT	1	Hd_IgM
8193	TD	48	Hd	IgM	SFU	ST	WT	1	Hd_IgM
8428	TD	0.5	Hd	IgA	SFU	ST	WT	1	Hd_IgA
8450	TD	4	Hd	IgA	SFU	ST	WT	1	Hd_IgA
8951	TD	28	Hd	IgA	SFU	ST	TN	1	Hd_IgA
8626	TD	0.5	Hd	IgA	SFU	ST	TN	1	Hd_IgA
8199	TD	6	Hd	IgA	SFU	ST	WT	1	Hd_IgA
8416	TD	14	Hd	IgA	SFU	ST	TN	1	Hd_IgA
8542	TD	0.5	Hd	IgA	SFU	ST	WT	1	Hd_IgA
8232	TD	0.5	Hd	IgA	SFU	ST	TN	1	Hd_IgA
8573	TD	11.3333	Hd	IgA	SFU	ST	TN	1	Hd_IgA
8822	TD	4	Hd	IgA	SFU	ST	WT	1	Hd_IgA
8424	TD	6	Hd	IgA	SFU	ST	TN	1	Hd_IgA
8414	TD	0.5	Hd	IgA	SFU	ST	WT	1	Hd_IgA
8648	TD	18	Hd	IgA	SFU	ST	TN	1	Hd_IgA
8612	TD	34	Hd	IgA	SFU	ST	TN	1	Hd_IgA
8337	TD	20	Hd	IgA	SFU	ST	TN	1	Hd_IgA
8462	TD	0.5	Hd	IgA	SFU	ST	WT	1	Hd_IgA
8352	TD	0.5	Hd	IgA	SFU	ST	WT	1	Hd_IgA
8585	TD	0.5	Hd	IgA	SFU	ST	WT	1	Hd_IgA
8510	TD	6	Hd	IgA	SFU	ST	TN	1	Hd_IgA
8426	TD	16	Hd	IgA	SFU	ST	WT	1	Hd_IgA
8193	TD	8	Hd	IgA	SFU	ST	WT	1	Hd_IgA
8428	TD	22.4	LPS	IgG	SFU	ST	WT	1	LPS_IgG
8450	TD	6.4	LPS	IgG	SFU	ST	WT	1	LPS_IgG
8951	TD	184	LPS	IgG	SFU	ST	TN	1	LPS_IgG
8626	TD	15.2	LPS	IgG	SFU	ST	TN	1	LPS_IgG
8199	TD	7.6	LPS	IgG	SFU	ST	WT	1	LPS_IgG
8416	TD	20.4	LPS	IgG	SFU	ST	TN	1	LPS_IgG
8542	TD	12	LPS	IgG	SFU	ST	WT	1	LPS_IgG
8232	TD	12.8	LPS	IgG	SFU	ST	TN	1	LPS_IgG
8573	TD	113.6	LPS	IgG	SFU	ST	TN	1	LPS_IgG
8822	TD	8	LPS	IgG	SFU	ST	WT	1	LPS_IgG
8424	TD	62	LPS	IgG	SFU	ST	TN	1	LPS_IgG
8414	TD	2	LPS	IgG	SFU	ST	WT	1	LPS_IgG
8648	TD	0.5	LPS	IgG	SFU	ST	TN	1	LPS_IgG
8612	TD	0.5	LPS	IgG	SFU	ST	TN	1	LPS_IgG
8337	TD	184	LPS	IgG	SFU	ST	TN	1	LPS_IgG
8462	TD	36	LPS	IgG	SFU	ST	WT	1	LPS_IgG
8352	TD	0.5	LPS	IgG	SFU	ST	WT	1	LPS_IgG
8585	TD	5	LPS	IgG	SFU	ST	WT	1	LPS_IgG
8510	TD	27	LPS	IgG	SFU	ST	TN	1	LPS_IgG
8426	TD	1	LPS	IgG	SFU	ST	WT	1	LPS_IgG
8193	TD	0.5	LPS	IgG	SFU	ST	WT	1	LPS_IgG
8428	TD	16.8	LPS	IgM	SFU	ST	WT	1	LPS_IgM
8450	TD	37.2	LPS	IgM	SFU	ST	WT	1	LPS_IgM
8951	TD	484	LPS	IgM	SFU	ST	TN	1	LPS_IgM
8626	TD	35.2	LPS	IgM	SFU	ST	TN	1	LPS_IgM
8199	TD	0.5	LPS	IgM	SFU	ST	WT	1	LPS_IgM
8416	TD	89.6	LPS	IgM	SFU	ST	TN	1	LPS_IgM
8542	TD	1.6	LPS	IgM	SFU	ST	WT	1	LPS_IgM
8232	TD	0.8	LPS	IgM	SFU	ST	TN	1	LPS_IgM
8573	TD	80.8	LPS	IgM	SFU	ST	TN	1	LPS_IgM
8822	TD	76	LPS	IgM	SFU	ST	WT	1	LPS_IgM
8424	TD	83	LPS	IgM	SFU	ST	TN	1	LPS_IgM
8414	TD	43	LPS	IgM	SFU	ST	WT	1	LPS_IgM
8648	TD	20	LPS	IgM	SFU	ST	TN	1	LPS_IgM
8612	TD	484	LPS	IgM	SFU	ST	TN	1	LPS_IgM
8337	TD	0.5	LPS	IgM	SFU	ST	TN	1	LPS_IgM
8462	TD	39	LPS	IgM	SFU	ST	WT	1	LPS_IgM
8352	TD	11	LPS	IgM	SFU	ST	WT	1	LPS_IgM
8585	TD	47	LPS	IgM	SFU	ST	WT	1	LPS_IgM
8510	TD	22	LPS	IgM	SFU	ST	TN	1	LPS_IgM
8426	TD	2	LPS	IgM	SFU	ST	WT	1	LPS_IgM
8193	TD	27	LPS	IgM	SFU	ST	WT	1	LPS_IgM
8428	TD	0.5	LPS	IgA	SFU	ST	WT	1	LPS_IgA
8450	TD	83.2	LPS	IgA	SFU	ST	WT	1	LPS_IgA
8951	TD	1604.8	LPS	IgA	SFU	ST	TN	1	LPS_IgA
8626	TD	20.8	LPS	IgA	SFU	ST	TN	1	LPS_IgA
8199	TD	30	LPS	IgA	SFU	ST	WT	1	LPS_IgA
8416	TD	338	LPS	IgA	SFU	ST	TN	1	LPS_IgA
8542	TD	0.5	LPS	IgA	SFU	ST	WT	1	LPS_IgA
8232	TD	16.8	LPS	IgA	SFU	ST	TN	1	LPS_IgA
8573	TD	385.2	LPS	IgA	SFU	ST	TN	1	LPS_IgA
8822	TD	54	LPS	IgA	SFU	ST	WT	1	LPS_IgA
8424	TD	138	LPS	IgA	SFU	ST	TN	1	LPS_IgA
8414	TD	18	LPS	IgA	SFU	ST	WT	1	LPS_IgA
8648	TD	94	LPS	IgA	SFU	ST	TN	1	LPS_IgA
8612	TD	1588	LPS	IgA	SFU	ST	TN	1	LPS_IgA
8337	TD	357	LPS	IgA	SFU	ST	TN	1	LPS_IgA
8462	TD	83	LPS	IgA	SFU	ST	WT	1	LPS_IgA
8352	TD	7	LPS	IgA	SFU	ST	WT	1	LPS_IgA
8585	TD	17	LPS	IgA	SFU	ST	WT	1	LPS_IgA
8510	TD	75	LPS	IgA	SFU	ST	TN	1	LPS_IgA
8426	TD	10	LPS	IgA	SFU	ST	WT	1	LPS_IgA
8193	TD	8	LPS	IgA	SFU	ST	WT	1	LPS_IgA
